# Supplementary material for: Cold and hot fibrosis define clinically distinct cardiac pathologies
Source: Cell Syst. 2025 Mar 19;16(3):None. doi: 10.1016/j.cels.2025.101198 (PMC11922821; doi:10.1016/j.cels.2025.101198)
Supplement: Table S1. Pig RNA-sequencing DE genes between remote and infarct zones of rhAgrin-treated hearts 3 days post-MI, related to Figure 3 [file mmc3.xlsx]

## Sheet: DEoutput
		Normalized Counts
Gene	Gene_name	570RZ	572RZ	576RZ	577RZ	570IZ	572IZ	576IZ	577IZ	log2FoldChange	padj	max_count	pass
ENSSSCG00000000002	GTSE1	1156.52	954.08	793.16	1016.38	591.28	644.79	580.02	908.7	-0.535	0.00467	1220	not DE
ENSSSCG00000000003	TTC38	541.93	446.1	378.88	366.03	333.63	366.01	297.14	285.08	-0.425	0.012	440	not DE
ENSSSCG00000000005	CDPF1	2138.14	1317.27	1419.82	1088.28	400.88	398.5	298.82	267.27	-2.1	0	1740	DE
ENSSSCG00000000006	PPARA	1944.77	930.73	2068.76	619.85	122.27	183.86	96.53	85.38	-3.4	0	1580	DE
ENSSSCG00000000007	TRMU	323.92	286.11	298.91	311.56	265.51	240.3	247.62	262.07	-0.265	0.112	353	not DE
ENSSSCG00000000010	FBLN1	4874.86	3843.2	3190.98	3523.02	5181.78	3244.46	4206.18	1828.55	-0.173	0.547	5930	not DE
ENSSSCG00000000014	FAM118A	123.16	51.38	100.95	91.51	46.29	59.86	52.88	63.1	-0.674	0.0702	100	not DE
ENSSSCG00000000018	KIAA0930	2241.6	2021.45	2085.81	1567.6	5018.46	4576.79	4774.44	5476.73	1.33	0	7380	DE
ENSSSCG00000000019	NUP50	1214.41	1324.27	1356.89	1168.89	2007.04	2014.75	2377.99	2455.14	0.803	1.07e-08	3310	not DE
ENSSSCG00000000020	PHF21B	11.08	15.18	13.11	8.71	7.86	9.41	10.07	8.91	-0.388	0.592	13	not DE
ENSSSCG00000000021		9.85	14.01	9.18	15.25	7.86	11.97	13.43	8.91	-0.205	0.791	16	not DE
ENSSSCG00000000022	RTL6	1883.19	1681.62	1691.19	1484.81	1068.15	1349.44	1110.51	1253.92	-0.496	0.0026	1690	not DE
ENSSSCG00000000024	PARVB	1773.57	1608.05	1194.32	1144.93	1025.35	1048.42	713.48	949.54	-0.605	9.95e-05	1440	not DE
ENSSSCG00000000025		54.19	96.93	83.9	93.69	689.1	907.32	653.88	956.96	3.3	0	1290	DE
ENSSSCG00000000026	SULT4A1	1.23	0	0	0	0	3.42	2.52	6.68	3.02	0.216	9	not DE
ENSSSCG00000000028		2.46	0	6.56	1.09	1.75	0	2.52	0	-1.29	0.54	5	not DE
ENSSSCG00000000029	SCUBE1	145.33	60.73	61.62	45.75	235.81	203.53	35.25	29.7	0.276	0.619	270	not DE
ENSSSCG00000000031	MCAT	284.51	390.04	356.59	342.06	207.87	248	252.66	235.34	-0.537	0.000729	334	not DE
ENSSSCG00000000033	TSPO	837.52	782.42	1414.57	1554.53	2770.37	2282.41	2651.63	2289.58	1.18	3.56e-07	3170	DE
ENSSSCG00000000034	TTLL12	2874.67	3178.73	2484.35	3774.66	5662.15	5575.62	6003.31	7656.43	1.02	0	10300	DE
ENSSSCG00000000035	TTLL1	1099.86	956.42	1078.96	985.88	849.8	742.28	854.5	721.62	-0.381	0.002	1020	not DE
ENSSSCG00000000036	PACSIN2	3066.8	2376.45	2601.03	2036.03	2034.11	1857.4	1928.92	1909.47	-0.368	0.0136	2570	not DE
ENSSSCG00000000037	ARFGAP3	1110.95	1047.51	1156.31	949.93	1979.96	1872.79	1932.27	1662.99	0.805	0	2300	not DE
ENSSSCG00000000038	CYB5R3	2167.7	2592.49	1543.05	2565.46	2692.64	2367.07	1729.98	2206.43	0.0316	0.876	3080	not DE
ENSSSCG00000000039	POLDIP3	1849.94	1952.55	1809.19	1951.06	2041.1	1928.38	1851.69	2108.43	0.0674	0.63	2840	not DE
ENSSSCG00000000040	SEPTIN3	18.47	17.52	34.09	22.88	57.64	54.73	83.1	80.92	1.59	2.29e-06	109	DE
ENSSSCG00000000045	NDUFA6	1819.14	2049.47	1604.67	1702.68	505.69	596.9	643.81	439.5	-1.72	0	1760	DE
ENSSSCG00000000046	CYP2D25	11.08	2.34	1.31	7.63	178.17	66.7	33.58	202.68	4.47	0	273	DE
ENSSSCG00000000050	NAGA	690.95	529.01	601.75	775.63	3523.23	1470.87	1891.98	3159.68	1.88	0	4260	DE
ENSSSCG00000000058	SNU13	2154.15	1892.99	1870.8	1737.54	1518.81	1344.31	1534.4	1646.66	-0.34	0.0235	2220	not DE
ENSSSCG00000000059	XRCC6	596.12	573.39	566.35	582.81	829.71	720.9	798.26	786.95	0.434	0.00102	1060	not DE
ENSSSCG00000000061	PMM1	310.38	169.33	141.59	315.92	553.73	319.83	355.9	399.41	0.846	0.000121	634	not DE
ENSSSCG00000000062	CSDC2	301.75	323.48	171.74	253.82	336.25	339.5	225.8	163.33	-0.00353	0.99	397	not DE
ENSSSCG00000000063	POLR3H	524.68	437.92	405.1	570.83	310.92	312.99	322.33	347.45	-0.573	0.000531	524	not DE
ENSSSCG00000000064	ACO2	62741.4	46576.2	51456.9	46333	8071.81	11259.8	7750.92	6785.59	-2.63	0	50900	DE
ENSSSCG00000000066	L3MBTL2	533.3	531.34	604.37	701.55	795.65	658.47	753.77	906.48	0.394	0.00542	1220	not DE
ENSSSCG00000000067	CHADL	86.22	152.98	136.34	184.1	32.32	104.33	62.11	74.24	-1.09	4.05e-05	169	DE
ENSSSCG00000000068	EP300	1832.69	1588.19	1856.38	1423.8	1691.74	2069.48	1813.08	1815.18	0.146	0.428	2440	not DE
ENSSSCG00000000071	ST13	3667.85	3649.35	3963.16	2942.38	3699.65	3375.3	3654.7	3889.47	0.046	0.813	5240	not DE
ENSSSCG00000000072	SLC25A17	227.85	193.85	197.96	174.3	684.73	500.27	611.08	623.62	1.61	0	840	DE
ENSSSCG00000000074	MCHR1	0	0	1.31	0	5.24	1.71	1.68	1.48	2.72	0.218	6	not DE
ENSSSCG00000000075	MRTFA	360.87	364.35	423.45	410.69	903.95	1051.84	761.33	850.05	1.19	0	1230	DE
ENSSSCG00000000076	SGSM3	538.23	464.78	407.72	557.76	732.77	465.2	520.42	728.3	0.297	0.0761	981	not DE
ENSSSCG00000000077	ADSL	794.41	1007.8	887.55	793.06	379.05	516.51	465.86	469.94	-0.928	0	863	not DE
ENSSSCG00000000078	TNRC6B	468.03	318.81	424.77	411.78	333.63	415.61	405.42	423.91	-0.033	0.901	571	not DE
ENSSSCG00000000079	FAM83F	7.39	1.17	0	3.27	19.21	12.83	5.04	15.59	2.47	0.00882	22	not DE
ENSSSCG00000000081	ENTHD1	0	7.01	1.31	0	1.75	4.28	0.84	0.74	0.628	0.764	6	not DE
ENSSSCG00000000082	CACNA1I	2.46	2.34	1.31	7.63	54.15	55.59	110.8	57.17	4.34	1e-10	132	DE
ENSSSCG00000000084	ATF4	4584.19	3436.81	3504.31	3649.38	4310.15	3936.28	3840.2	4266.61	0.116	0.424	5750	not DE
ENSSSCG00000000087	TAB1	1336.34	1744.68	1497.17	1494.61	1192.17	1285.3	1191.93	1285.85	-0.288	0.0305	1730	not DE
ENSSSCG00000000091	APOBEC3B	94.84	103.93	107.5	166.67	347.61	335.22	285.39	335.57	1.49	0	452	DE
ENSSSCG00000000092	NPTXR	34.49	25.69	13.11	44.66	31.44	21.38	42.81	44.54	0.281	0.622	60	not DE
ENSSSCG00000000093	DNAL4	169.97	190.35	148.14	145.98	95.2	135.97	87.3	90.57	-0.69	0.000979	163	not DE
ENSSSCG00000000094	SUN2	6456.3	3871.23	4009.05	3210.37	2023.63	2355.1	1668.71	1971.09	-1.09	2.19e-07	5240	DE
ENSSSCG00000000095	GTPBP1	1312.94	1380.33	1345.09	1281.1	1120.55	1210.9	1006.43	993.34	-0.301	0.0221	1420	not DE
ENSSSCG00000000097		1790.82	2374.12	1765.92	2247.37	1593.92	1776.16	1677.1	2298.49	-0.157	0.327	3100	not DE
ENSSSCG00000000103	DMC1	0	1.17	1.31	1.09	38.43	0	18.47	2.23	2.84	0.0335	44	DE
ENSSSCG00000000104	DDX17	7550	7965.5	7262.96	8657.2	4483.95	5835.58	5032.98	5370.57	-0.605	6.46e-07	7950	not DE
ENSSSCG00000000105	KDELR3	374.42	407.56	332.99	442.28	2175.6	1577.76	1948.22	1747.62	2.25	0	2490	DE
ENSSSCG00000000106	KCNJ4	10209.1	7197.09	6064.7	5313.94	444.55	790.16	402.07	417.97	-3.82	0	8290	DE
ENSSSCG00000000107		2431.27	1979.4	1756.75	1923.82	2035.86	1979.69	1749.29	1841.17	-0.0816	0.583	2480	not DE
ENSSSCG00000000108	TMEM184B	1719.38	1536.81	1372.62	1403.11	2880.42	2772.42	2405.69	2286.61	0.777	0	3300	not DE
ENSSSCG00000000110	PLA2G6	493.89	386.54	385.44	326.81	206.12	295.88	223.28	193.77	-0.796	0.000136	401	not DE
ENSSSCG00000000111	BAIAP2L2	251.26	217.21	368.39	328.99	42.8	69.27	57.08	43.06	-2.46	0	302	DE
ENSSSCG00000000113	SLC16A8	30.79	36.2	26.22	32.68	6.99	10.26	10.07	7.42	-1.87	0.000115	31	DE
ENSSSCG00000000114	PICK1	982.86	1145.6	871.82	903.09	521.41	590.91	445.72	524.14	-0.905	0	981	not DE
ENSSSCG00000000116	POLR2F	1126.96	1109.4	981.94	1151.46	601.76	557.56	548.12	515.23	-0.975	0	1060	not DE
ENSSSCG00000000117	C22orf23	91.14	95.76	87.84	112.2	30.57	41.05	31.06	45.29	-1.4	1.97e-07	103	DE
ENSSSCG00000000118	MICALL1	3247.86	2333.25	1894.4	1713.58	881.24	1351.15	1012.3	1129.2	-1.04	1.67e-05	2640	DE
ENSSSCG00000000119	EIF3L	6694.01	5875.15	6072.57	5005.64	4275.21	4637.51	3851.12	4053.54	-0.487	0.000395	5460	not DE
ENSSSCG00000000120	ANKRD54	376.88	405.22	391.99	385.64	379.92	381.4	382.76	412.04	-0.00328	0.987	555	not DE
ENSSSCG00000000121	GALR3	7.39	8.17	2.62	13.07	0	0.86	3.36	1.48	-2.69	0.0363	12	not DE
ENSSSCG00000000130	CYTH4	173.66	178.67	175.67	108.94	2354.64	1589.73	1485.72	2277.7	3.59	0	3070	DE
ENSSSCG00000000131	ELFN2	52.96	36.2	98.33	18.52	1.75	5.13	0	2.23	-4.38	1.42e-07	75	DE
ENSSSCG00000000133	TST	939.75	775.41	790.54	647.08	441.06	348.9	198.94	274.69	-1.36	0	763	DE
ENSSSCG00000000135	KCTD17	66.51	33.87	59	77.35	344.99	223.2	245.94	222.72	2.15	0	395	DE
ENSSSCG00000000136	CSF2RB	351.02	294.28	263.51	152.51	5599.26	4265.52	3589.23	3561.32	4.04	0	6410	DE
ENSSSCG00000000137	NCF4	156.42	175.17	136.34	141.62	798.27	977.44	698.37	590.21	2.31	0	1140	DE
ENSSSCG00000000139	IFT27	124.4	190.35	174.36	198.26	105.68	124	138.5	144.03	-0.415	0.0489	194	not DE
ENSSSCG00000000141	EIF3D	4038.57	3444.98	2945.83	3725.64	4222.81	4038.9	3448.21	4158.22	0.17	0.164	5600	not DE
ENSSSCG00000000142	FOXRED2	141.64	182.18	106.19	94.77	352.85	298.45	239.23	276.18	1.18	6.34e-08	404	DE
ENSSSCG00000000144		1928.76	1930.36	1494.54	1895.5	1405.27	1205.77	999.71	1242.05	-0.581	1.07e-06	1740	not DE
ENSSSCG00000000145		507.44	576.89	706.63	494.57	1033.21	1397.32	1678.78	1497.43	1.29	0	2020	DE
ENSSSCG00000000146	MYH11	1296.93	861.83	1225.79	980.43	2926.71	1233.99	1084.49	452.13	0.106	0.811	3350	not DE
ENSSSCG00000000148		98.53	108.6	165.19	177.57	86.46	49.6	127.59	98	-0.632	0.0215	163	not DE
ENSSSCG00000000152	RBFOX2	2431.27	2912.47	2551.21	3232.15	1578.2	1611.11	1537.76	1369	-0.862	4.6e-08	2970	not DE
ENSSSCG00000000156	FBXO7	1136.81	1065.02	1057.98	1074.12	531.89	618.28	597.64	575.36	-0.901	0	986	not DE
ENSSSCG00000000158	RTCB	693.42	658.63	693.52	741.86	1290.86	1018.49	1273.35	1462.54	0.846	3e-10	1970	not DE
ENSSSCG00000000160	PRDM4	465.56	399.38	482.45	425.94	352.85	350.61	362.62	406.84	-0.266	0.119	548	not DE
ENSSSCG00000000161	PWP1	431.08	481.13	450.99	517.45	563.33	460.07	574.14	668.17	0.26	0.139	900	not DE
ENSSSCG00000000162	BTBD11	27.1	14.01	31.46	22.88	18.34	23.09	15.95	20.79	-0.254	0.674	28	not DE
ENSSSCG00000000164	CRY1	219.23	199.69	371.01	238.57	312.67	286.48	327.36	339.28	0.338	0.135	457	not DE
ENSSSCG00000000167	RIC8B	330.08	351.5	475.89	435.75	261.14	320.68	341.63	323.69	-0.346	0.0386	436	not DE
ENSSSCG00000000169	POLR3B	158.88	168.16	159.94	154.69	178.17	153.93	133.46	161.1	-0.0394	0.88	217	not DE
ENSSSCG00000000171	CKAP4	369.49	447.26	216.32	437.93	2721.46	2434.63	2367.08	2389.8	2.8	0	3220	DE
ENSSSCG00000000174	TEX49	6.16	5.84	5.24	6.54	1.75	1.71	0	0	-3.21	0.0274	6	not DE
ENSSSCG00000000175	ADCY6	20090.7	19653.9	20304.8	15695.6	1731.05	4000.42	2180.73	1488.52	-3.12	0	16800	DE
ENSSSCG00000000176	DDX23	1000.1	1004.3	1080.27	1118.78	1365.97	1121.96	1240.62	1433.59	0.292	0.0345	1930	not DE
ENSSSCG00000000179	CCDC65	6.16	3.5	6.56	6.54	14.85	12.83	10.91	8.91	1.06	0.169	17	not DE
ENSSSCG00000000182	WNT10B	36.95	18.68	13.11	17.43	71.62	41.9	41.13	68.3	1.42	0.000283	92	DE
ENSSSCG00000000184	DDN	66.51	45.54	52.44	67.54	4.37	11.12	6.72	5.94	-3.07	4e-10	62	DE
ENSSSCG00000000185	PRKAG1	762.39	722.86	694.83	757.11	338.87	314.7	289.59	301.42	-1.24	0	695	DE
ENSSSCG00000000186	RHEBL1	1.23	1.17	1.31	3.27	6.99	5.13	5.88	13.36	2.19	0.045	18	not DE
ENSSSCG00000000188	DHH	11.08	7.01	17.04	6.54	8.73	9.41	15.95	10.39	0.147	0.855	19	not DE
ENSSSCG00000000189	LMBR1L	227.85	204.36	182.23	155.78	262.89	286.48	198.94	226.43	0.341	0.0886	335	not DE
ENSSSCG00000000190	TUBA1B	5762.88	8652.16	6598.28	9542.86	18808.3	13278.9	19006.3	20694.6	1.24	3.7e-09	27900	DE
ENSSSCG00000000194		144.1	156.48	158.63	148.15	306.56	228.33	308.9	244.25	0.829	2.27e-05	368	not DE
ENSSSCG00000000195	PRPH	2.46	1.17	0	8.71	5.24	5.99	0.84	4.45	0.852	0.561	8	not DE
ENSSSCG00000000197	C1QL4	0	2.34	3.93	3.27	7.86	14.54	20.98	27.47	2.99	0.000479	37	DE
ENSSSCG00000000198	DNAJC22	3.69	4.67	1.31	6.54	0	2.57	0.84	2.23	-1.68	0.247	6	not DE
ENSSSCG00000000199	SPATS2	169.97	203.2	209.76	310.47	503.94	497.7	543.08	561.26	1.27	1e-10	756	DE
ENSSSCG00000000202	MCRS1	1407.77	1472.58	1220.54	1200.48	1138.89	1031.32	987.12	1036.4	-0.335	0.0127	1400	not DE
ENSSSCG00000000203	KCNH3	7.39	3.5	11.8	16.34	8.73	7.7	7.55	5.94	-0.254	0.791	15	not DE
ENSSSCG00000000204	PRPF40B	833.83	813.95	690.9	775.63	390.4	396.79	389.48	314.78	-1.07	0	712	DE
ENSSSCG00000000205	FAM186B	67.74	87.58	68.17	77.35	18.34	46.18	17.63	25.98	-1.56	6.9e-06	75	DE
ENSSSCG00000000206	FAIM2	45.57	12.85	9.18	22.88	13.1	25.65	11.75	4.45	-0.705	0.388	37	not DE
ENSSSCG00000000207		9.85	12.85	9.18	8.71	6.11	2.57	8.39	8.91	-0.711	0.411	12	not DE
ENSSSCG00000000209	NCKAP5L	895.41	880.51	722.36	1045.79	1483.01	1363.97	1053.43	1413.54	0.584	6.76e-06	1900	not DE
ENSSSCG00000000211	AQP5	7.39	8.17	9.18	2.18	2.62	4.28	2.52	5.94	-0.767	0.49	8	not DE
ENSSSCG00000000214	GPD1	1207.02	707.68	621.42	577.36	251.53	184.71	145.21	88.35	-2.25	0	980	DE
ENSSSCG00000000215	SMARCD1	672.48	618.93	663.37	698.28	772.07	879.1	830.99	928.75	0.361	0.0107	1250	not DE
ENSSSCG00000000216	ASIC1	2.46	1.17	1.31	3.27	21.83	34.21	27.7	44.54	3.97	2.02e-07	60	DE
ENSSSCG00000000217	RACGAP1	166.27	232.39	123.23	289.77	981.68	813.25	913.26	1230.91	2.33	0	1660	DE
ENSSSCG00000000220	POU6F1	280.82	205.53	306.77	221.14	112.67	107.75	79.74	72.76	-1.45	1.7e-09	234	DE
ENSSSCG00000000223	BIN2	35.72	37.37	82.59	89.33	875.13	786.74	903.18	1011.9	3.96	0	1360	DE
ENSSSCG00000000228	SCN8A	18.47	10.51	6.56	10.89	81.22	52.16	62.11	64.59	2.52	1.4e-09	93	DE
ENSSSCG00000000231		1.23	0	0	0	2.62	10.26	15.11	21.53	4.89	0.000627	29	not DE
ENSSSCG00000000232	ACVRL1	543.16	462.45	604.37	584.99	1997.43	2163.54	3240.04	3761.77	2.3	0	5070	DE
ENSSSCG00000000233	ACVR1B	232.78	286.11	247.78	306.11	469.88	455.8	360.94	344.48	0.598	0.00411	538	not DE
ENSSSCG00000000234	TAMALIN	474.18	238.23	108.81	144.89	480.36	327.52	297.14	341.51	0.778	0.00867	550	not DE
ENSSSCG00000000252	KRT8	757.46	794.1	458.85	1724.47	505.69	701.23	784.83	656.29	-0.35	0.354	1580	not DE
ENSSSCG00000000253	KRT18	8.62	14.01	6.56	28.32	6.99	5.13	6.72	6.68	-1.01	0.19	26	not DE
ENSSSCG00000000257	ITGB7	45.57	36.2	104.88	99.13	225.33	144.52	236.71	363.78	1.82	0	490	DE
ENSSSCG00000000258	RARG	284.51	265.09	399.86	337.7	819.23	596.04	710.12	592.44	1.08	1.19e-08	938	DE
ENSSSCG00000000259	CSAD	113.31	156.48	128.48	120.92	169.44	159.91	108.28	122.5	0.0967	0.746	194	not DE
ENSSSCG00000000260	SOAT2	2.46	1.17	2.62	2.18	4.37	13.68	17.63	7.42	2.22	0.0257	21	not DE
ENSSSCG00000000261		450.78	557.04	397.23	497.84	1276.89	702.08	1474.81	1303.66	1.28	1.76e-06	1760	DE
ENSSSCG00000000262	SPRYD3	1009.95	1014.81	806.27	995.68	2118.83	1601.71	1844.14	1891.65	0.961	1e-10	2550	not DE
ENSSSCG00000000263	TNS2	4459.8	4246.09	3485.96	3665.72	2944.18	3423.19	2795.16	2994.87	-0.38	0.00323	4030	not DE
ENSSSCG00000000264	MFSD5	442.16	492.81	440.5	404.16	785.17	709.78	754.61	793.63	0.776	2.85e-07	1070	not DE
ENSSSCG00000000265	ESPL1	35.72	100.43	60.31	108.94	449.79	507.11	496.08	698.6	2.89	0	941	DE
ENSSSCG00000000267	MYG1	280.82	218.38	204.52	233.12	156.34	158.2	178.79	192.28	-0.445	0.0397	259	not DE
ENSSSCG00000000268	AAAS	206.92	270.93	218.94	338.79	539.75	520.79	468.38	628.82	1.07	2e-10	847	DE
ENSSSCG00000000271	AMHR2	3.69	1.17	1.31	7.63	6.11	5.99	11.75	11.14	1.51	0.136	15	not DE
ENSSSCG00000000272	SP1	201.99	232.39	388.06	226.59	269.88	416.46	307.22	368.98	0.408	0.136	497	not DE
ENSSSCG00000000273	PRR13	1061.68	964.59	971.45	1148.19	1870.79	1740.24	1655.27	1862.7	0.784	0	2510	not DE
ENSSSCG00000000274	PCBP2	6883.68	6501.09	7243.3	7068.91	6877.9	7108.91	7562.89	8000.91	0.0922	0.472	10800	not DE
ENSSSCG00000000275	MAP3K12	66.51	61.89	60.31	93.69	161.58	123.14	131.78	150.71	1.01	3.04e-05	203	DE
ENSSSCG00000000276	TARBP2	380.58	373.69	356.59	427.03	594.77	474.61	454.95	491.47	0.385	0.0202	681	not DE
ENSSSCG00000000277	NPFF	0	8.17	2.62	8.71	14.85	16.25	9.23	8.17	1.58	0.118	19	not DE
ENSSSCG00000000278	ATF7	1319.1	1382.66	1646.62	1272.38	1474.27	1700.05	1257.4	1311.83	0.029	0.897	1990	not DE
ENSSSCG00000000288	HNRNPA1	6081.88	6613.2	5177.15	5510.02	8725.98	7455.25	7990.14	8539.15	0.488	0.000714	11500	not DE
ENSSSCG00000000289	NFE2	1.23	10.51	13.11	2.18	12.23	5.13	11.75	7.42	0.74	0.49	14	not DE
ENSSSCG00000000290	COPZ1	1788.35	1786.72	1619.09	1795.28	2613.16	2361.94	2534.95	2532.35	0.523	1.05e-05	3410	not DE
ENSSSCG00000000291		1.23	3.5	5.24	1.09	20.96	21.38	61.28	14.85	3.42	4.52e-06	73	DE
ENSSSCG00000000292	ZNF385A	181.05	159.99	250.4	225.5	1598.29	1600	1070.22	1441.75	2.81	0	1940	DE
ENSSSCG00000000293	ITGA5	18281.3	14275.1	15406.9	12663.9	9227.3	10273.8	9695.78	9724.78	-0.627	5.81e-05	14800	not DE
ENSSSCG00000000295	NCKAP1L	146.57	185.68	235.98	131.81	2611.42	2663.81	2294.05	2626.63	3.89	0	3540	DE
ENSSSCG00000000297	PDE1B	78.83	108.6	69.48	102.4	233.19	310.42	173.75	215.3	1.37	0	363	DE
ENSSSCG00000000298	PPP1R1A	503.74	541.85	326.44	295.22	41.92	88.08	32.74	11.88	-3.48	0	464	DE
ENSSSCG00000000299	TESPA1	4.93	8.17	0	1.09	13.1	13.68	20.98	37.12	2.84	0.00505	50	DE
ENSSSCG00000000359		1461.97	1626.73	1144.51	1315.96	699.58	726.03	711.8	643.67	-0.987	0	1390	not DE
ENSSSCG00000000361	CD63	4510.3	4435.27	3748.16	4208.23	11120.8	8104.31	9720.96	9899.98	1.2	0	13300	DE
ENSSSCG00000000362	RDH5	0	5.84	2.62	2.18	4.37	1.71	0	0	-1.99	0.378	5	not DE
ENSSSCG00000000363	GDF11	44.34	72.4	55.06	31.59	94.33	147.09	135.98	126.21	1.34	2.79e-06	172	DE
ENSSSCG00000000364	SARNP	84.98	80.58	78.66	75.17	113.54	102.62	107.44	121.01	0.477	0.0523	163	not DE
ENSSSCG00000000365	ORMDL2	19.71	18.68	22.29	18.52	58.52	56.44	64.63	70.53	1.66	2.06e-06	95	DE
ENSSSCG00000000366	DNAJC14	1149.13	1154.94	1136.64	1205.93	1712.71	1464.88	1647.72	1765.44	0.501	5.2e-05	2380	not DE
ENSSSCG00000000367		222.93	196.19	239.91	227.68	412.24	421.59	427.25	412.78	0.92	5.8e-09	556	not DE
ENSSSCG00000000368	MMP19	119.47	98.09	120.61	72.99	1131.03	1101.44	1013.98	1093.56	3.42	0	1470	DE
ENSSSCG00000000370	DGKA	139.18	126.12	133.72	139.44	222.71	223.2	224.96	242.77	0.763	2.56e-05	327	not DE
ENSSSCG00000000371	PMEL	4.93	4.67	2.62	3.27	1.75	5.13	2.52	3.71	-0.276	0.833	6	not DE
ENSSSCG00000000376	SUOX	722.98	774.25	675.17	555.58	548.48	560.13	334.92	391.25	-0.593	0.000807	663	not DE
ENSSSCG00000000377		2701	2698.76	2610.21	2801.85	4300.54	3291.49	3724.37	4770.7	0.56	9.13e-05	6430	not DE
ENSSSCG00000000379	ESYT1	844.91	852.49	901.97	839.9	1861.18	1832.6	1970.05	2206.43	1.19	0	2970	DE
ENSSSCG00000000382	SMARCC2	2486.7	2318.06	2261.48	2331.25	2333.68	2584.28	2106.87	2247.26	-0.0224	0.89	3030	not DE
ENSSSCG00000000383	RNF41	783.33	681.99	533.58	460.8	509.18	570.39	428.93	439.5	-0.317	0.0698	667	not DE
ENSSSCG00000000384	NABP2	1514.93	1541.48	1208.75	1552.35	868.14	934.69	763	823.33	-0.776	3e-10	1420	not DE
ENSSSCG00000000385	SLC39A5	3.69	4.67	1.31	1.09	5.24	11.97	3.36	3.71	1.2	0.285	14	not DE
ENSSSCG00000000386	ANKRD52	1565.42	1514.62	1240.21	1220.09	1158.11	1481.13	1265.8	1401.66	-0.0589	0.776	1890	not DE
ENSSSCG00000000393	PAN2	583.8	617.76	736.78	895.46	638.44	622.55	787.35	798.09	0.016	0.931	1080	not DE
ENSSSCG00000000394		302.99	391.21	350.04	549.04	1247.19	921	1212.08	1098.76	1.51	0	1480	DE
ENSSSCG00000000396	STAT2	351.02	446.1	405.1	507.65	828.84	738	693.34	760.22	0.828	2.1e-06	1020	not DE
ENSSSCG00000000399	TIMELESS	13.55	38.54	53.75	99.13	186.03	146.23	224.96	317.75	2.27	3e-10	428	DE
ENSSSCG00000000401	GLS2	1.23	0	0	5.45	4.37	1.71	3.36	3.71	1.79	0.304	5	not DE
ENSSSCG00000000402	RBMS2	987.78	1112.9	1101.24	995.68	876	950.08	742.86	614.71	-0.416	0.0136	1110	not DE
ENSSSCG00000000403	BAZ2A	1303.08	1422.37	1379.18	1176.52	1520.56	1950.61	1648.56	1595.43	0.344	0.00795	2280	not DE
ENSSSCG00000000405		65024.9	61801.8	57859.8	56041.4	13618.7	15227.8	12885.5	13378.2	-2.13	0	52900	DE
ENSSSCG00000000406	PTGES3	1569.12	1553.16	1751.5	1547.99	1303.09	1121.11	1516.78	1638.49	-0.215	0.197	2210	not DE
ENSSSCG00000000411	NAB2	270.96	204.36	216.32	241.84	477.74	336.08	488.52	546.41	0.973	2.77e-08	736	not DE
ENSSSCG00000000418	TAC3	0	0	1.31	0	5.24	2.57	4.2	0.74	2.93	0.15	6	not DE
ENSSSCG00000000419	RDH16	9.85	8.17	5.24	10.89	15.72	6.84	3.36	11.88	0.0363	0.969	18	not DE
ENSSSCG00000000431	MBD6	823.97	956.42	981.94	1119.87	919.67	1322.07	808.33	928.01	0.0182	0.943	1550	not DE
ENSSSCG00000000433	B4GALNT1	139.18	163.49	127.17	125.28	253.28	328.38	210.69	164.81	0.752	0.000274	384	not DE
ENSSSCG00000000435		344.86	331.65	305.46	281.06	749.36	647.35	669.83	549.38	1.05	0	858	DE
ENSSSCG00000000436	PIP4K2C	6.16	0	15.73	9.8	0	2.57	10.07	2.97	-1.09	0.434	12	not DE
ENSSSCG00000000437	ARHGAP9	24.63	44.38	59	42.49	187.78	206.95	193.9	195.25	2.24	0	263	DE
ENSSSCG00000000439	KIF5A	4.93	12.85	10.49	17.43	9.61	15.39	19.31	14.85	0.422	0.544	23	not DE
ENSSSCG00000000443	GLI1	9.85	11.68	17.04	20.7	29.7	36.77	68.83	74.24	1.79	6.34e-06	100	DE
ENSSSCG00000000444	DCTN2	4358.8	4062.74	3812.4	3980.55	2938.94	2816.88	2728.01	2707.55	-0.534	3.5e-07	3650	not DE
ENSSSCG00000000449	DTX3	752.54	735.71	770.87	981.52	1208.76	1235.7	916.61	1088.37	0.457	0.0114	1470	not DE
ENSSSCG00000000453	ATP23	91.14	115.61	123.23	151.42	130.13	104.33	168.72	178.18	0.263	0.308	240	not DE
ENSSSCG00000000455	LRIG3	70.2	73.57	81.28	100.22	525.78	306.15	159.48	155.91	1.64	3.18e-05	602	DE
ENSSSCG00000000456	SLC16A7	1413.93	846.65	732.85	745.13	422.72	528.49	343.31	543.44	-0.99	6.41e-05	1150	not DE
ENSSSCG00000000457	USP15	747.61	637.61	739.41	622.03	534.51	543.88	657.24	597.64	-0.235	0.15	805	not DE
ENSSSCG00000000458	MON2	480.34	458.94	504.74	457.53	779.93	737.14	799.1	766.91	0.698	4.44e-08	1030	not DE
ENSSSCG00000000462	RXYLT1	172.43	120.28	138.97	186.28	197.38	155.64	182.99	220.49	0.299	0.137	297	not DE
ENSSSCG00000000464	C12orf56	1.23	0	0	0	0.87	5.13	3.36	4.45	3.27	0.103	6	not DE
ENSSSCG00000000466	XPOT	156.42	156.48	132.41	172.12	262.89	177.87	265.25	250.93	0.619	0.00594	338	not DE
ENSSSCG00000000469	LEMD3	259.88	272.1	344.79	197.18	215.73	277.93	253.5	227.92	-0.119	0.619	325	not DE
ENSSSCG00000000473		543.16	616.59	586.02	553.4	484.73	471.19	509.51	504.84	-0.222	0.149	680	not DE
ENSSSCG00000000475	IRAK3	102.23	80.58	191.41	71.9	192.14	190.7	314.77	151.45	0.977	3.5e-06	375	not DE
ENSSSCG00000000477	HELB	104.69	107.44	81.28	95.86	185.16	254.84	235.87	226.43	1.21	2.36e-08	305	DE
ENSSSCG00000000478	GRIP1	13.55	8.17	5.24	21.79	46.29	54.73	44.49	36.38	2	0.000236	64	DE
ENSSSCG00000000483	MDM1	43.11	52.55	49.82	31.59	69.87	61.57	88.98	95.03	0.833	0.0182	128	not DE
ENSSSCG00000000486	NUP107	286.97	330.48	253.02	199.35	331.01	361.73	370.17	384.57	0.456	0.0404	518	not DE
ENSSSCG00000000487	SLC35E3	46.8	70.07	49.82	66.45	132.75	127.42	151.93	147	1.27	1.24e-06	198	DE
ENSSSCG00000000488	MDM2	593.65	602.58	509.98	502.2	627.09	646.5	693.34	677.82	0.264	0.116	913	not DE
ENSSSCG00000000493	FRS2	91.14	79.41	135.03	58.83	78.6	106.04	83.1	72.01	-0.0561	0.887	124	not DE
ENSSSCG00000000496	CCT2	20.94	37.37	32.78	15.25	26.2	38.48	28.54	31.92	0.29	0.565	45	not DE
ENSSSCG00000000499	BEST3	2.46	22.19	9.18	44.66	2.62	4.28	2.52	0	-2.58	0.0227	41	DE
ENSSSCG00000000500		151.49	221.88	292.35	381.28	41.92	76.11	82.26	74.98	-1.9	0	350	DE
ENSSSCG00000000502	CNOT2	771.01	732.2	697.45	705.91	1020.11	1018.49	1016.5	1017.84	0.488	8.94e-05	1370	not DE
ENSSSCG00000000504	PTPRB	1921.37	1842.77	1907.51	1014.2	727.53	1022.77	823.44	732.01	-0.984	7.7e-07	1580	not DE
ENSSSCG00000000509	ZFC3H1	495.12	509.16	734.16	707	669.89	1059.54	945.15	879.75	0.542	0.00518	1240	not DE
ENSSSCG00000000510	TMEM19	1790.82	1743.51	2072.7	1711.4	1019.24	941.53	1236.42	1138.11	-0.759	1.3e-09	1580	not DE
ENSSSCG00000000512	TBC1D15	359.64	314.14	376.26	278.88	471.63	367.72	484.33	476.62	0.439	0.014	642	not DE
ENSSSCG00000000515	TRHDE	8.62	5.84	13.11	3.27	8.73	4.28	5.88	11.88	0.0297	0.978	16	not DE
ENSSSCG00000000517	CAPS2	4.93	2.34	1.31	4.36	15.72	7.7	4.2	10.39	1.56	0.0865	18	not DE
ENSSSCG00000000519	GLIPR1	183.52	186.85	256.96	181.92	585.17	554.14	589.25	603.58	1.54	0	813	DE
ENSSSCG00000000521	PHLDA1	215.54	165.83	156.01	286.5	539.75	393.37	671.51	810.71	1.54	0	1090	DE
ENSSSCG00000000522	NAP1L1	2798.3	2973.19	2452.89	2378.09	4586.14	4147.51	4030.75	4138.91	0.677	3.11e-08	5580	not DE
ENSSSCG00000000523	BBS10	51.73	59.56	89.15	71.9	24.45	47.03	29.38	31.92	-1.05	0.00361	68	DE
ENSSSCG00000000528	PKP2	7203.91	5109.08	6686.12	6232.27	789.54	1190.38	1019.86	678.56	-2.8	0	5850	DE
ENSSSCG00000000530		1598.68	1637.24	1655.8	1580.67	1239.33	1228	1271.67	1309.6	-0.358	0.00244	1760	not DE
ENSSSCG00000000531	BICD1	24.63	49.05	73.42	44.66	24.45	16.25	29.38	34.15	-0.835	0.0643	56	not DE
ENSSSCG00000000534	IPO8	410.14	471.79	508.67	419.41	627.09	617.42	709.28	710.48	0.56	0.000193	957	not DE
ENSSSCG00000000536	ERGIC2	747.61	854.82	785.29	846.44	653.29	618.28	686.62	701.57	-0.282	0.0514	945	not DE
ENSSSCG00000000541	FAR2	419.99	604.92	165.19	535.97	91.71	146.23	118.35	135.12	-1.7	6.99e-08	518	DE
ENSSSCG00000000545	KLHL42	80.06	142.47	87.84	62.09	210.49	228.33	203.97	149.97	1.13	1.57e-06	267	DE
ENSSSCG00000000546	MANSC4	9.85	21.02	14.42	16.34	12.23	11.12	7.55	8.91	-0.618	0.353	18	not DE
ENSSSCG00000000547	MRPS35	311.61	252.24	323.82	229.86	139.74	133.4	170.4	173.72	-0.85	5.1e-05	253	not DE
ENSSSCG00000000549	PPFIBP1	5445.12	4974.79	7082.04	6076.49	2184.33	2560.34	2600.43	2121.8	-1.31	0	5580	DE
ENSSSCG00000000551	ARNTL2	13.55	15.18	6.56	16.34	131.88	171.03	264.41	250.93	3.94	0	338	DE
ENSSSCG00000000553	TM7SF3	256.18	276.77	343.48	232.04	261.14	292.46	346.67	317.01	0.143	0.491	427	not DE
ENSSSCG00000000554	FGFR1OP2	167.5	233.56	229.43	210.25	197.38	230.89	277	238.31	0.167	0.406	330	not DE
ENSSSCG00000000555	ITPR2	246.33	192.69	327.75	199.35	341.49	395.94	400.39	363.78	0.664	0.00146	490	not DE
ENSSSCG00000000559	RASSF8	768.55	850.15	689.59	774.54	407.87	519.08	462.5	378.63	-0.809	1.48e-07	728	not DE
ENSSSCG00000000563	IRAG2	25.86	30.36	35.4	35.95	113.54	119.72	131.78	115.07	1.91	0	157	DE
ENSSSCG00000000567	SOX5	6.16	12.85	11.8	9.8	9.61	18.81	10.07	19.3	0.494	0.476	26	not DE
ENSSSCG00000000570	C2CD5	805.5	829.13	934.75	869.32	723.16	797.86	633.74	619.91	-0.315	0.069	933	not DE
ENSSSCG00000000571	ABCC9	466.79	461.28	633.21	464.07	173.8	194.12	187.18	167.78	-1.48	0	483	DE
ENSSSCG00000000573	KCNJ8	2454.67	2448.86	3463.67	3233.24	819.23	1077.5	812.53	718.65	-1.76	0	2970	DE
ENSSSCG00000000576		31527.7	40034.2	28574.6	41903.6	5962.59	9824.03	8267.98	6259.97	-2.24	0	38500	DE
ENSSSCG00000000577	GYS2	0	0	0	0	11.35	0	1.68	0	1.76	0.657	13	not DE
ENSSSCG00000000579	GOLT1B	343.63	385.37	292.35	345.33	899.59	728.59	1118.91	1089.85	1.47	0	1470	DE
ENSSSCG00000000580	RECQL	147.8	177.5	162.56	171.03	299.57	286.48	368.49	359.32	0.99	5.25e-08	484	not DE
ENSSSCG00000000583	PYROXD1	162.58	151.81	131.1	174.3	172.93	147.09	164.52	190.06	0.123	0.6	256	not DE
ENSSSCG00000000584	SLCO1A2	70.2	73.57	2.62	1.09	31.44	31.64	0	1.48	-1.19	0.0455	63	DE
ENSSSCG00000000587	AEBP2	490.2	406.39	485.07	385.64	372.93	375.41	391.16	420.94	-0.173	0.376	567	not DE
ENSSSCG00000000588	PLEKHA5	541.93	555.87	562.42	643.82	162.45	231.75	261.89	236.83	-1.38	0	591	DE
ENSSSCG00000000599	DERA	174.89	190.35	176.99	144.89	337.13	214.64	317.29	340.02	0.8	0.000903	458	not DE
ENSSSCG00000000600	EPS8	503.74	503.32	386.75	176.48	1238.46	1346.02	1041.68	1012.64	1.66	0	1570	DE
ENSSSCG00000000601	PTPRO	9.85	9.34	14.42	10.89	188.65	82.95	210.69	337.79	4.1	0	455	DE
ENSSSCG00000000602	RERG	75.13	26.86	24.91	31.59	20.09	37.63	20.15	9.65	-0.857	0.144	61	not DE
ENSSSCG00000000605	ERP27	2.46	1.17	1.31	3.27	32.32	30.79	31.9	31.92	3.96	1.72e-07	43	DE
ENSSSCG00000000607	ART4	647.85	454.27	474.58	129.63	480.36	438.69	179.63	160.36	-0.393	0.236	550	not DE
ENSSSCG00000000611		2048.23	1672.28	1810.5	1676.54	1626.24	1621.38	1620.86	1686	-0.132	0.381	2270	not DE
ENSSSCG00000000612	ATF7IP	607.2	685.49	777.43	769.09	816.61	985.99	956.9	860.45	0.353	0.0163	1160	not DE
ENSSSCG00000000614	GRIN2B	3.69	2.34	2.62	3.27	0	0.86	0.84	1.48	-2.03	0.221	3	not DE
ENSSSCG00000000619	FAM234B	91.14	121.45	136.34	111.12	83.84	90.65	98.21	113.59	-0.246	0.358	153	not DE
ENSSSCG00000000623	BCL2L14	6.16	12.85	28.84	6.54	32.32	47.03	24.34	25.24	1.45	0.0202	55	DE
ENSSSCG00000000625	LRP6	367.03	323.48	528.33	259.27	385.16	470.34	374.37	317.75	0.101	0.719	550	not DE
ENSSSCG00000000633	YBX3	42808.4	28345.8	30998.7	36538.5	12578.5	16159	12815	11350.6	-1.39	0	34800	DE
ENSSSCG00000000634	STYK1	0	0	3.93	2.18	0	1.71	0	0.74	-1.03	0.757	3	not DE
ENSSSCG00000000635	MAGOHB	81.29	91.09	68.17	88.24	151.97	94.92	172.91	172.98	0.821	0.00581	233	not DE
ENSSSCG00000000636		0	1.17	0	0	0.87	0	0	0	-0.536	0.914	1	not DE
ENSSSCG00000000639		1.23	1.17	5.24	11.98	0	0	2.52	0.74	-2.63	0.102	11	not DE
ENSSSCG00000000640		1.23	0	5.24	3.27	4.37	2.57	0.84	4.45	0.68	0.693	6	not DE
ENSSSCG00000000645	GABARAPL1	5733.32	4276.45	3162.14	3380.31	999.15	1224.58	982.08	953.99	-1.96	0	4660	DE
ENSSSCG00000000647	OLR1	344.86	553.53	551.93	920.52	669.01	827.79	969.49	1205.67	0.68	6.03e-05	1620	not DE
ENSSSCG00000000648	CLEC7A	4.93	5.84	3.93	5.45	221.84	297.59	520.42	614.71	6.29	0	828	DE
ENSSSCG00000000649	CLEC1A	213.08	182.18	318.57	237.48	131.88	152.22	181.31	177.44	-0.548	0.00747	243	not DE
ENSSSCG00000000651	CLEC12B	4.93	5.84	2.62	0	6.11	0	1.68	5.94	-0.132	0.949	8	not DE
ENSSSCG00000000653	CD69	20.94	44.38	6.56	22.88	6.11	4.28	15.11	17.82	-1.07	0.214	38	not DE
ENSSSCG00000000656	CLEC2B	64.05	28.03	36.71	26.14	35.81	42.76	41.97	49	0.21	0.687	66	not DE
ENSSSCG00000000657		238.94	237.06	443.12	303.93	431.45	347.19	426.41	353.39	0.387	0.0922	508	not DE
ENSSSCG00000000660	A2M	1271.06	1164.29	1149.75	241.84	1365.1	1910.42	1058.47	848.57	0.612	0.0701	2230	not DE
ENSSSCG00000000661	PHC1	657.7	637.61	646.32	646	427.96	560.98	466.7	462.52	-0.438	0.0051	656	not DE
ENSSSCG00000000663	KLRG1	0	1.17	2.62	5.45	2.62	1.71	2.52	2.97	0.464	0.788	5	not DE
ENSSSCG00000000664	A2ML1	4.93	1.17	0	0	2.62	0	1.68	0.74	0.219	0.936	4	not DE
ENSSSCG00000000665	RIMKLB	144.1	112.11	104.88	101.31	275.12	161.62	136.82	83.15	0.4	0.181	315	not DE
ENSSSCG00000000672	CLSTN3	16.01	43.21	31.46	51.2	526.65	375.41	224.96	184.12	3.15	0	603	DE
ENSSSCG00000000679	LRRC23	1.23	2.34	7.87	3.27	2.62	2.57	3.36	0.74	-0.573	0.69	6	not DE
ENSSSCG00000000680	GPR162	3.69	8.17	3.93	1.09	2.62	2.57	16.79	13.36	0.843	0.5	20	not DE
ENSSSCG00000000681	P3H3	468.03	662.14	382.81	685.21	3625.42	2273.86	1558.75	1369.74	1.94	1e-10	4150	DE
ENSSSCG00000000682	GNB3	177.36	196.19	166.5	130.72	37.56	33.35	38.61	47.51	-2.08	0	168	DE
ENSSSCG00000000683	CDCA3	36.95	130.79	55.06	272.34	385.16	336.93	317.29	504.84	2	5.03e-07	680	DE
ENSSSCG00000000684	USP5	1858.56	1799.57	1585	1911.84	2506.61	2038.69	2074.13	2427.67	0.336	0.007	3270	not DE
ENSSSCG00000000685	TPI1	15255.2	15964.9	14733.1	14687.9	7507.6	7447.55	7300.16	7571.8	-1.02	0	13700	DE
ENSSSCG00000000687	CD4	78.83	92.26	104.88	75.17	79.48	117.16	189.7	224.21	0.705	0.0375	302	not DE
ENSSSCG00000000688	LAG3	6.16	7.01	2.62	2.18	16.59	14.54	11.75	16.33	1.8	0.0184	22	not DE
ENSSSCG00000000690	MLF2	4197.46	4318.49	3940.88	4245.27	5808	5167.71	5182.39	5461.14	0.371	0.00107	7360	not DE
ENSSSCG00000000691	COPS7A	1480.44	1459.74	1269.05	1549.08	1271.65	1130.52	1134.85	1152.21	-0.295	0.0278	1550	not DE
ENSSSCG00000000693	NCAPD2	221.7	280.27	234.67	423.76	802.64	902.19	819.24	1121.03	1.68	0	1510	DE
ENSSSCG00000000694		17472.2	13190.2	17463.9	13113.8	3958.17	4603.3	4100.41	4177.52	-1.85	0	14200	DE
ENSSSCG00000000695	IFFO1	609.67	732.2	631.9	763.65	979.94	1076.64	768.88	903.51	0.441	0.00523	1260	not DE
ENSSSCG00000000696		603.51	530.18	439.19	612.22	876	712.34	789.86	925.04	0.6	5.07e-05	1250	not DE
ENSSSCG00000000697		4011.48	3931.95	4121.8	4889.08	4852.52	4675.14	4790.39	5076.57	0.199	0.108	6840	not DE
ENSSSCG00000000699	LPAR5	16.01	18.68	36.71	46.84	52.4	36.77	51.2	87.6	0.991	0.00915	118	not DE
ENSSSCG00000000700	ACRBP	60.35	65.4	91.77	127.46	96.95	121.43	78.9	101.71	0.248	0.514	142	not DE
ENSSSCG00000000702	ZNF384	697.11	775.41	761.69	860.6	1253.31	1269.91	1148.28	1250.95	0.672	4.03e-07	1680	not DE
ENSSSCG00000000703		87.45	79.41	51.13	61	88.21	83.81	44.49	38.61	-0.181	0.602	101	not DE
ENSSSCG00000000705	CD27	19.71	32.7	45.89	57.74	41.05	47.89	55.4	69.79	0.51	0.161	94	not DE
ENSSSCG00000000706	LTBR	1288.3	1138.6	1047.49	1212.47	1985.2	1910.42	1714.03	1942.88	0.69	9e-10	2620	not DE
ENSSSCG00000000707	SCNN1A	30.79	23.36	17.04	21.79	139.74	88.94	57.92	97.26	2.02	1e-10	160	DE
ENSSSCG00000000708	TNFRSF1A	1895.51	1715.48	1284.78	1607.91	3670.83	3535.21	3105.74	3303.71	1.08	0	4450	DE
ENSSSCG00000000709	PLEKHG6	12.32	5.84	9.18	6.54	34.94	32.5	26.86	28.21	1.89	0.000321	40	DE
ENSSSCG00000000712	VWF	6649.67	6139.07	5721.22	4658.14	2850.72	3836.23	2963.04	2017.12	-1.01	0	5400	DE
ENSSSCG00000000719	NDUFA9	7173.12	6626.04	6979.78	5843.37	1481.26	1684.66	1574.69	1301.44	-2.14	0	5820	DE
ENSSSCG00000000720	AKAP3	38.18	39.7	34.09	45.75	45.42	44.47	39.45	39.35	0.0972	0.818	53	not DE
ENSSSCG00000000721	DYRK4	0	4.67	5.24	0	10.48	4.28	10.91	6.68	2.28	0.0868	13	not DE
ENSSSCG00000000722	RAD51AP1	32.02	45.54	30.15	67.54	128.39	82.09	78.9	155.16	1.35	1.24e-05	209	DE
ENSSSCG00000000723	C12orf4	235.24	259.25	332.99	320.27	309.18	318.12	395.35	435.05	0.345	0.0328	586	not DE
ENSSSCG00000000728	PARP11	23.4	36.2	38.02	22.88	11.35	17.1	14.27	16.33	-1.01	0.0309	31	DE
ENSSSCG00000000730	PRMT8	727.9	662.14	519.16	635.1	34.06	98.34	36.93	37.86	-3.75	0	591	DE
ENSSSCG00000000732	CRACR2A	60.35	75.91	106.19	90.42	25.33	45.32	26.02	33.41	-1.36	6.51e-05	83	DE
ENSSSCG00000000734	TSPAN11	822.74	820.96	978.01	898.73	393.9	475.47	384.44	423.91	-1.07	0	825	DE
ENSSSCG00000000735	TSPAN9	6124.99	4722.54	5154.87	7952.38	2585.22	2521.85	2446.82	2613.27	-1.21	0	7300	DE
ENSSSCG00000000736	TEAD4	587.5	516.16	680.41	863.87	316.16	537.89	631.22	588.73	-0.372	0.106	793	not DE
ENSSSCG00000000737	TULP3	275.89	223.05	191.41	209.16	873.38	971.46	1024.05	1077.23	2.14	0	1450	DE
ENSSSCG00000000738	RHNO1	67.74	127.29	112.75	127.46	448.92	366.86	355.9	499.64	1.96	0	673	DE
ENSSSCG00000000739	FOXM1	11.08	54.89	23.6	41.4	163.32	148.8	130.11	195.25	2.42	1.3e-09	263	DE
ENSSSCG00000000741	NRIP2	113.31	103.93	174.36	116.56	54.15	68.41	66.31	48.26	-1.09	3.57e-05	133	DE
ENSSSCG00000000742	ITFG2	290.67	296.62	283.18	313.74	191.27	212.93	201.45	201.19	-0.554	0.000794	288	not DE
ENSSSCG00000000743	FKBP4	3795.94	3705.4	4543.94	4150.49	2609.67	2029.28	2843.01	3124.79	-0.623	6.46e-06	4210	not DE
ENSSSCG00000000745	DDX11	34.49	40.87	62.93	56.65	113.54	102.62	117.51	147	1.32	1.37e-06	198	DE
ENSSSCG00000000746	WASHC1	762.39	671.48	613.55	683.03	1011.38	991.13	906.54	964.39	0.507	6.3e-05	1300	not DE
ENSSSCG00000000749	SLC6A12	6.16	8.17	15.73	16.34	12.23	16.25	15.95	32.67	0.739	0.222	44	not DE
ENSSSCG00000000751	CCDC77	131.79	147.14	110.12	117.65	96.95	94.07	95.69	111.36	-0.343	0.175	150	not DE
ENSSSCG00000000753	WNK1	3927.73	3132.01	4612.11	2877.02	2428.01	3310.31	2480.39	2562.04	-0.419	0.0582	3870	not DE
ENSSSCG00000000754	RAD52	204.45	218.38	232.05	205.89	158.08	169.32	149.41	164.81	-0.423	0.0278	222	not DE
ENSSSCG00000000755	ERC1	1386.84	1138.6	1426.37	1083.92	1402.65	1428.11	1182.7	1180.43	0.0491	0.808	1670	not DE
ENSSSCG00000000757	ADIPOR2	3558.23	3666.86	2604.96	2495.74	1489.12	1617.95	1147.44	1170.03	-1.18	0	3140	DE
ENSSSCG00000000759	WNT5B	147.8	156.48	258.27	323.54	106.55	141.1	119.19	98.74	-0.866	0.00684	297	not DE
ENSSSCG00000000760	LRTM2	3.69	2.34	0	5.45	2.62	0.86	1.68	0.74	-0.751	0.673	5	not DE
ENSSSCG00000000764	HDHD5	332.55	248.74	285.8	232.04	79.48	79.53	98.21	87.6	-1.66	0	270	DE
ENSSSCG00000000765	IL17RA	698.34	580.39	468.03	588.26	1734.54	1611.97	1480.68	1816.67	1.52	0	2450	DE
ENSSSCG00000000766	CECR2	756.23	704.18	605.68	822.47	269.88	337.79	212.37	248.71	-1.45	0	755	DE
ENSSSCG00000000767	ATP6V1E1	1865.95	1849.78	1730.53	1776.76	1910.96	1775.3	1981.8	2144.81	0.111	0.47	2890	not DE
ENSSSCG00000000769		163.81	189.18	171.74	210.25	468.13	436.98	543.92	588.73	1.47	0	793	DE
ENSSSCG00000000770	MICAL3	4082.91	2777.01	2760.97	2808.39	1437.59	1570.92	1489.08	1297.73	-1.08	1e-10	3320	DE
ENSSSCG00000000774	USP18	101	163.49	224.18	287.59	158.08	116.3	210.69	258.36	-0.0311	0.925	348	not DE
ENSSSCG00000000778	CPNE8	7.39	3.5	6.56	5.45	18.34	8.55	14.27	10.39	1.16	0.109	21	not DE
ENSSSCG00000000779	KIF21A	161.35	157.65	225.49	167.76	26.2	40.19	38.61	13.36	-2.66	0	172	DE
ENSSSCG00000000781	ABCD2	2.46	2.34	7.87	7.63	12.23	0.86	1.68	1.48	-0.994	0.471	14	not DE
ENSSSCG00000000783	SLC2A13	14.78	4.67	23.6	5.45	40.18	53.87	50.36	48.26	2.19	9.92e-05	65	DE
ENSSSCG00000000784	LRRK2	178.59	128.46	268.76	125.28	314.42	277.93	406.26	344.48	0.99	5.5e-06	484	not DE
ENSSSCG00000000789	CNTN1	7.39	4.67	3.93	13.07	4.37	4.28	3.36	1.48	-1.03	0.334	12	not DE
ENSSSCG00000000791	PDZRN4	8.62	28.03	24.91	3.27	9.61	8.55	11.75	2.23	-0.867	0.237	24	not DE
ENSSSCG00000000793	PPHLN1	514.83	557.04	624.04	584.99	635.82	613.15	668.15	706.77	0.204	0.172	952	not DE
ENSSSCG00000000795	ADAMTS20	165.04	192.69	277.93	229.86	31.44	24.8	77.22	13.36	-2.78	0	212	DE
ENSSSCG00000000798	TWF1	224.16	241.73	197.96	185.19	752.86	619.13	851.98	775.07	1.82	0	1040	DE
ENSSSCG00000000799	IRAK4	93.61	102.77	94.39	80.61	303.06	289.9	321.49	285.83	1.69	0	385	DE
ENSSSCG00000000800	PUS7L	29.56	47.88	38.02	27.23	128.39	124.85	150.25	161.1	2	0	217	DE
ENSSSCG00000000801	TMEM117	56.66	44.38	41.95	30.5	55.02	30.79	25.18	23.01	-0.416	0.287	63	not DE
ENSSSCG00000000802	NELL2	34.49	38.54	14.42	13.07	18.34	15.39	24.34	37.86	-0.0104	0.99	51	not DE
ENSSSCG00000000804	ANO6	711.89	776.58	717.12	385.64	1451.56	1541.85	1603.23	1642.94	1.31	7.1e-09	2210	DE
ENSSSCG00000000806	SCAF11	1275.99	1243.7	1385.73	1096.99	1358.11	1269.91	1396.74	1233.88	0.0753	0.601	1660	not DE
ENSSSCG00000000807		567.79	391.21	406.41	355.13	114.41	223.2	223.28	173.72	-1.24	2.64e-05	461	DE
ENSSSCG00000000808	SLC38A2	5647.11	3861.88	3316.84	2975.06	3690.92	3479.63	3752.07	3534.6	-0.0838	0.727	4760	not DE
ENSSSCG00000000810	AMIGO2	121.93	102.77	161.25	88.24	206.12	97.49	129.27	88.35	0.0931	0.788	236	not DE
ENSSSCG00000000811	PCED1B	9.85	17.52	24.91	22.88	14.85	12.83	12.59	15.59	-0.379	0.55	21	not DE
ENSSSCG00000000816	SENP1	61.58	79.41	62.93	86.06	89.96	75.25	93.17	121.01	0.382	0.189	163	not DE
ENSSSCG00000000837	CHST11	28.33	33.87	27.53	43.57	217.47	309.57	324	270.24	3.07	0	386	DE
ENSSSCG00000000838	SLC41A2	36.95	45.54	44.57	31.59	350.23	230.04	292.95	273.95	2.85	0	401	DE
ENSSSCG00000000839	ALDH1L2	424.92	572.22	444.43	454.27	1548.51	1365.68	1016.5	1148.5	1.41	0	1770	DE
ENSSSCG00000000840	WASHC4	940.98	961.09	993.74	684.12	975.57	1024.48	1133.17	922.07	0.191	0.224	1350	not DE
ENSSSCG00000000841	APPL2	1348.65	1105.9	951.79	862.78	538	561.84	517.9	458.81	-1.02	0	1100	DE
ENSSSCG00000000842	KANSL2	337.47	363.18	359.22	401.98	391.28	330.95	376.89	437.28	0.0679	0.727	589	not DE
ENSSSCG00000000843	TXNRD1	2476.84	2126.55	2101.54	2617.75	2304.86	2183.21	2939.54	3012.68	0.155	0.385	4060	not DE
ENSSSCG00000000844	NFYB	189.67	216.04	258.27	301.75	222.71	190.7	274.48	276.18	0.00093	0.997	372	not DE
ENSSSCG00000000846	HCFC2	257.41	256.91	315.95	250.55	287.34	292.46	308.06	305.87	0.149	0.436	412	not DE
ENSSSCG00000000847	TDG	195.83	233.56	237.29	176.48	395.64	395.08	515.38	477.37	1.08	5.7e-09	643	DE
ENSSSCG00000000848	GLT8D2	237.71	286.11	258.27	166.67	1389.55	755.1	574.98	456.58	1.64	3e-10	1590	DE
ENSSSCG00000000849	HSP90B1	9642.57	10762.4	9336.97	12368.7	13375.9	11687.4	18272.7	18393.1	0.533	0.00349	24800	not DE
ENSSSCG00000000853	NT5DC3	463.1	318.81	285.8	278.88	158.96	218.06	177.95	168.53	-0.874	0.000235	376	not DE
ENSSSCG00000000854		7.39	16.35	17.04	1.09	9.61	27.36	12.59	4.45	0.478	0.545	32	not DE
ENSSSCG00000000856	PAH	1195.93	767.24	778.74	726.61	60.26	113.74	41.97	19.3	-4.11	0	971	DE
ENSSSCG00000000857	IGF1	93.61	109.77	93.08	77.35	524.03	393.37	307.22	212.33	1.88	0	600	DE
ENSSSCG00000000859	PARPBP	9.85	18.68	10.49	19.61	60.26	67.56	118.35	129.18	2.65	0	174	DE
ENSSSCG00000000860	NUP37	101	89.92	82.59	103.49	138.87	128.27	162.84	200.45	0.728	0.00188	270	not DE
ENSSSCG00000000862	GNPTAB	367.03	444.93	495.56	359.49	2363.38	2399.57	2743.12	2749.87	2.63	0	3700	DE
ENSSSCG00000000863	SYCP3	4.93	4.67	2.62	5.45	1.75	4.28	0.84	2.97	-0.952	0.435	5	not DE
ENSSSCG00000000864	CHPT1	1205.78	812.78	795.78	810.49	572.07	674.72	513.71	495.93	-0.671	0.000319	979	not DE
ENSSSCG00000000866	MYBPC1	0	2.34	0	0	12.23	9.41	4.2	8.91	4.11	0.00554	14	not DE
ENSSSCG00000000867	SPIC	28.33	21.02	20.98	27.23	32.32	22.23	32.74	17.08	0.0607	0.917	39	not DE
ENSSSCG00000000869	UTP20	336.24	296.62	281.87	308.29	375.55	407.91	487.68	581.3	0.583	0.00415	783	not DE
ENSSSCG00000000870	ARL1	1476.75	1592.87	1477.5	1361.71	1516.19	1228	1529.37	1497.43	-0.0372	0.851	2020	not DE
ENSSSCG00000000873	ANO4	3.69	7.01	7.87	1.09	41.05	49.6	63.79	57.91	3.53	5.5e-09	78	DE
ENSSSCG00000000874	GAS2L3	45.57	99.26	91.77	137.26	211.36	222.34	226.63	279.14	1.4	3.45e-07	376	DE
ENSSSCG00000000877	SCYL2	697.11	658.63	752.52	594.79	643.68	663.6	716.84	690.44	0.0104	0.957	930	not DE
ENSSSCG00000000884	APAF1	198.3	214.87	289.73	611.14	574.69	621.7	802.46	1004.48	1.31	2e-10	1350	DE
ENSSSCG00000000886	SLC25A3	41634.6	43528.2	37730.7	42365.5	9229.04	11176	9424.66	8724.76	-2.1	0	38900	DE
ENSSSCG00000000887		70.2	74.74	77.35	30.5	202.62	88.08	148.57	77.95	1.01	0.00145	232	DE
ENSSSCG00000000890	NEDD1	246.33	263.92	246.47	314.83	462.89	347.19	570.78	595.41	0.86	1.3e-05	802	not DE
ENSSSCG00000000891	LTA4H	615.82	683.16	599.13	583.9	1131.03	1072.37	1266.64	1481.1	0.988	6.7e-09	2000	not DE
ENSSSCG00000000894	CCDC38	3.69	4.67	10.49	1.09	10.48	5.13	2.52	6.68	0.489	0.698	12	not DE
ENSSSCG00000000895	SNRPF	115.77	140.13	141.59	181.92	270.75	222.34	331.56	357.84	1.02	2.12e-07	482	DE
ENSSSCG00000000896	NTN4	199.53	281.44	312.02	137.26	425.34	438.69	548.96	510.03	1.1	1.28e-05	687	DE
ENSSSCG00000000900	VEZT	493.89	490.47	485.07	420.5	372.06	348.9	387.8	358.58	-0.363	0.0175	483	not DE
ENSSSCG00000000901	FGD6	433.54	353.84	449.67	561.02	193.02	248	268.6	215.3	-0.952	8.25e-06	515	not DE
ENSSSCG00000000902	NR2C1	203.22	207.87	197.96	191.73	220.09	223.2	200.61	205.65	0.0849	0.687	277	not DE
ENSSSCG00000000905		5430.34	4980.63	4946.42	4627.63	895.22	1205.77	945.15	765.42	-2.41	0	4410	DE
ENSSSCG00000000906	TMCC3	810.42	477.63	559.8	334.44	286.47	236.02	181.31	168.53	-1.29	0	658	DE
ENSSSCG00000000907	PLXNC1	117.01	156.48	138.97	114.38	2455.95	2188.34	1942.35	2363.08	4.09	0	3180	DE
ENSSSCG00000000908	UBE2NL	1117.1	1283.4	1350.33	1310.51	1303.96	1041.58	1342.18	1500.4	0.0276	0.894	2020	not DE
ENSSSCG00000000910	CRADD	386.74	505.65	390.68	611.14	165.94	244.57	184.67	200.45	-1.24	0	561	DE
ENSSSCG00000000915	DCN	13729.2	11724.6	13879.6	7761.74	16206.5	11849.9	9176.2	7145.66	-0.115	0.599	18600	not DE
ENSSSCG00000000916	LUM	2268.7	4526.36	3314.22	2451.08	15497.3	9288.7	9127.51	7564.37	1.72	5e-10	17700	DE
ENSSSCG00000000917	KERA	14.78	18.68	22.29	79.52	42.8	26.51	12.59	3.71	-0.559	0.58	73	not DE
ENSSSCG00000000920	POC1B	86.22	92.26	79.97	76.26	165.94	165.05	150.25	184.86	0.994	6.25e-06	249	not DE
ENSSSCG00000000924	C12orf50	2.46	3.5	1.31	6.54	3.49	3.42	2.52	6.68	0.295	0.819	9	not DE
ENSSSCG00000000925	C12orf29	93.61	120.28	103.57	113.29	88.21	101.76	103.24	138.09	-0.00783	0.979	186	not DE
ENSSSCG00000000926	CEP290	133.02	140.13	136.34	148.15	192.14	187.28	253.5	235.34	0.629	0.00176	317	not DE
ENSSSCG00000000927	TMTC3	141.64	138.97	178.3	79.52	111.79	147.94	178.79	144.03	0.147	0.656	213	not DE
ENSSSCG00000000932	NTS	0	0	0	0	8.73	11.97	57.08	0.74	5.4	8.64e-05	68	DE
ENSSSCG00000000934	LRRIQ1	2.46	3.5	2.62	4.36	3.49	2.57	1.68	3.71	-0.196	0.889	5	not DE
ENSSSCG00000000939	ACSS3	3813.18	3302.51	2176.27	2501.19	727.53	878.25	532.17	419.46	-2.23	0	3100	DE
ENSSSCG00000000940	PPFIA2	39.41	46.71	43.26	39.22	6.99	13.68	3.36	8.17	-2.47	8.55e-07	40	DE
ENSSSCG00000000941	METTL25	149.03	162.32	163.88	116.56	144.11	177.02	130.11	129.18	-0.026	0.925	207	not DE
ENSSSCG00000000943	OTOGL	2.46	0	1.31	3.27	2.62	5.13	2.52	8.17	1.48	0.296	11	not DE
ENSSSCG00000000948	SYT1	4.93	25.69	22.29	14.16	8.73	18.81	1.68	5.2	-1.09	0.216	22	not DE
ENSSSCG00000000950	E2F7	43.11	94.59	52.44	61	243.67	260.82	209.01	325.17	2.08	0	438	DE
ENSSSCG00000000951	CSRP2	205.69	291.95	233.36	355.13	4087.44	1846.28	1709	1567.22	2.98	0	4680	DE
ENSSSCG00000000952	ZDHHC17	564.09	506.82	620.1	457.53	373.81	397.65	367.65	401.64	-0.471	0.00795	541	not DE
ENSSSCG00000000955	TBC1D22A	577.64	530.18	443.12	401.98	758.1	712.34	536.37	560.52	0.394	0.00481	868	not DE
ENSSSCG00000000958	DYRK2	1877.03	1520.46	1784.28	1563.24	874.26	861.14	912.42	853.77	-0.941	0	1520	not DE
ENSSSCG00000000959	LARGE1	4521.38	4539.2	3513.49	3380.31	729.28	1094.6	708.44	713.45	-2.31	0	3890	DE
ENSSSCG00000000964	LMF2	1612.23	1699.14	1244.14	1802.9	4682.21	3542.91	2654.15	2990.41	1.1	2e-10	5360	DE
ENSSSCG00000000965	NCAPH2	216.77	298.95	217.63	275.61	401.76	293.32	313.93	429.85	0.508	0.0241	579	not DE
ENSSSCG00000000967		1.23	0	0	0	0	0	0	0	-1.21	0.8	1	not DE
ENSSSCG00000000968	SBF1	3432.6	3107.49	3162.14	3479.44	5482.23	5071.93	4500.8	5576.95	0.643	7.1e-09	7510	not DE
ENSSSCG00000000970	PPP6R2	2882.06	2397.47	2363.74	2595.96	1332.78	1513.63	1178.5	1210.86	-0.97	0	2380	not DE
ENSSSCG00000000971	HDAC10	399.05	345.67	353.97	470.61	769.45	694.39	544.76	635.5	0.751	1.77e-05	881	not DE
ENSSSCG00000000972	TUBGCP6	612.13	608.42	580.77	507.65	463.77	499.41	489.36	543.44	-0.208	0.246	732	not DE
ENSSSCG00000000973	SELENOO	1160.21	975.11	875.75	1094.81	1211.38	875.68	894.79	1082.43	-0.0194	0.907	1460	not DE
ENSSSCG00000000974	TRABD	912.65	929.56	862.64	931.41	1377.33	1038.16	1123.1	1256.89	0.392	0.0076	1690	not DE
ENSSSCG00000000975	PANX2	3.69	9.34	5.24	11.98	41.05	47.03	62.95	77.21	2.94	1.8e-09	104	DE
ENSSSCG00000000980	ALG12	557.94	478.79	538.82	639.46	661.15	463.49	583.38	639.21	0.0782	0.654	861	not DE
ENSSSCG00000000981	CRELD2	157.65	284.94	221.56	362.76	1113.56	890.22	1284.26	1657.05	2.29	0	2230	DE
ENSSSCG00000000983		2.46	3.5	1.31	2.18	4.37	3.42	8.39	0.74	0.54	0.709	10	not DE
ENSSSCG00000000985	EXOC2	3103.75	2788.68	2898.63	3387.93	3079.55	3421.48	3067.13	3199.77	0.0705	0.661	4310	not DE
ENSSSCG00000000994	GMDS	311.61	288.44	309.4	262.54	565.08	389.95	470.06	438.76	0.661	5.12e-05	647	not DE
ENSSSCG00000000997	PPP1R3G	201.99	155.32	339.55	110.03	13.97	39.34	29.38	20.79	-2.92	0	259	DE
ENSSSCG00000000998	RPP40	268.5	261.59	200.58	257.09	355.47	247.14	303.86	343.73	0.335	0.11	463	not DE
ENSSSCG00000000999	CDYL	331.31	277.93	347.42	252.73	482.98	430.14	462.5	523.4	0.659	0.00034	705	not DE
ENSSSCG00000001000	ECI2	5966.1	6408.83	4457.41	5014.36	1445.45	1747.94	1134.01	1242.79	-1.98	0	5490	DE
ENSSSCG00000001002	PRPF4B	1333.87	1205.16	1455.21	1325.76	1653.32	1876.21	1854.21	2160.4	0.501	0.000565	2910	not DE
ENSSSCG00000001004	SLC22A23	221.7	203.2	171.74	233.12	425.34	329.24	390.32	528.59	1	1.57e-08	712	DE
ENSSSCG00000001008	BPHL	703.27	698.34	616.17	799.6	518.79	449.81	425.57	429.85	-0.627	5.63e-05	734	not DE
ENSSSCG00000001009	RIPK1	1070.3	970.43	785.29	891.1	2408.79	2552.64	2466.12	2839.7	1.47	0	3820	DE
ENSSSCG00000001010	WRNIP1	2370.92	1964.22	1781.65	2415.13	1441.96	1705.18	1594.84	1620.67	-0.414	0.0138	2220	not DE
ENSSSCG00000001011	SERPINB1	347.32	428.58	325.13	350.78	2314.47	2030.14	1540.28	1819.64	2.4	0	2650	DE
ENSSSCG00000001021		436	366.69	470.65	356.22	363.33	446.39	297.98	389.76	-0.126	0.637	525	not DE
ENSSSCG00000001022	SSR1	4865.01	4352.35	3841.24	4413.03	6093.6	4740.13	5011.99	5055.78	0.257	0.0398	6980	not DE
ENSSSCG00000001024	RIOK1	379.35	315.3	302.84	397.62	400.88	416.46	391.16	443.22	0.25	0.146	597	not DE
ENSSSCG00000001025	DSP	16358.8	12044.6	12425.7	13073.5	2440.23	3005.02	2500.54	1862.7	-2.47	0	13300	DE
ENSSSCG00000001027	BMP6	391.66	378.36	293.66	225.5	217.47	242.01	205.65	155.16	-0.639	0.000182	324	not DE
ENSSSCG00000001033	SLC35B3	115.77	149.48	102.26	138.35	256.77	224.91	227.47	239.05	0.915	1.67e-05	322	not DE
ENSSSCG00000001036	TFAP2A	14.78	10.51	3.93	3.27	11.35	5.13	5.88	2.97	-0.291	0.764	13	not DE
ENSSSCG00000001038		1841.31	1748.18	1554.85	1697.23	1800.04	1571.78	1539.44	1546.43	-0.0838	0.544	2080	not DE
ENSSSCG00000001040	C6orf52	0	3.5	1.31	8.71	0	0.86	0	0	-2.94	0.219	8	not DE
ENSSSCG00000001041	PAK1IP1	254.95	279.1	217.63	348.6	330.14	322.39	442.36	515.23	0.54	0.01	694	not DE
ENSSSCG00000001042	MAK	3.69	14.01	19.67	11.98	20.09	21.38	10.07	11.88	0.427	0.608	25	not DE
ENSSSCG00000001045	ELOVL2	20.94	19.85	19.67	10.89	16.59	8.55	11.75	7.42	-0.706	0.234	19	not DE
ENSSSCG00000001049	HIVEP1	344.86	262.75	391.99	362.76	343.24	275.36	292.95	248.71	-0.228	0.297	393	not DE
ENSSSCG00000001052	PHACTR1	2957.19	2066.99	1575.83	1810.53	4620.2	3477.92	2038.88	1678.58	0.416	0.0382	5290	not DE
ENSSSCG00000001053	TBC1D7	501.28	419.24	381.5	483.68	344.11	254.84	219.92	298.45	-0.686	4.89e-06	444	not DE
ENSSSCG00000001056	RANBP9	774.71	606.08	905.9	620.94	411.36	508.82	537.21	496.67	-0.56	0.00306	691	not DE
ENSSSCG00000001057	MCUR1	605.97	533.68	532.27	751.66	531.89	685.84	501.12	492.96	-0.131	0.598	802	not DE
ENSSSCG00000001061	JARID2	517.29	513.83	663.37	520.72	722.29	722.61	763	824.07	0.459	0.00313	1110	not DE
ENSSSCG00000001062	DTNBP1	599.81	515	515.22	598.06	542.37	425.87	538.05	573.14	-0.104	0.548	772	not DE
ENSSSCG00000001063	MYLIP	956.99	836.14	1106.49	709.18	491.71	678.99	508.67	572.4	-0.672	0.00175	844	not DE
ENSSSCG00000001064		4203.62	4843.99	3582.97	4392.33	1095.22	1475.14	1063.51	915.39	-1.92	0	4150	DE
ENSSSCG00000001065	ATXN1	593.65	551.2	617.48	338.79	451.54	559.27	430.61	446.19	-0.126	0.627	654	not DE
ENSSSCG00000001068	CAP2	4440.09	4249.59	4554.43	5064.47	650.67	1069.8	1014.82	804.77	-2.39	0	4650	DE
ENSSSCG00000001070	FAM8A1	816.58	680.82	742.03	701.55	397.39	634.53	436.48	388.28	-0.69	0.00107	742	not DE
ENSSSCG00000001072	NHLRC1	77.59	77.07	57.68	81.7	36.68	33.35	41.97	34.15	-1.01	0.00151	75	DE
ENSSSCG00000001073	TPMT	82.52	92.26	73.42	99.13	89.09	82.09	86.46	103.19	0.0569	0.855	139	not DE
ENSSSCG00000001074	KDM1B	213.08	381.87	267.44	328.99	312.67	377.98	394.51	345.22	0.287	0.177	470	not DE
ENSSSCG00000001075	DEK	1590.06	1937.36	1878.67	1967.4	2646.35	2278.99	2461.93	2781.05	0.464	0.00157	3750	not DE
ENSSSCG00000001076	RNF144B	117.01	114.44	110.12	412.87	38.43	40.19	62.95	63.1	-1.67	2.25e-06	379	DE
ENSSSCG00000001078	MBOAT1	44.34	84.08	91.77	137.26	310.05	384.82	394.51	415	2.15	0	559	DE
ENSSSCG00000001080	CDKAL1	205.69	230.05	234.67	226.59	153.72	174.45	193.9	210.1	-0.299	0.125	283	not DE
ENSSSCG00000001085	DCDC2	1.23	8.17	1.31	0	1.75	0	1.68	0	-1.04	0.673	7	not DE
ENSSSCG00000001087	MRS2	543.16	519.67	662.06	568.65	333.63	329.24	355.9	375.66	-0.714	9.72e-07	522	not DE
ENSSSCG00000001089	GPLD1	14.78	18.68	9.18	29.41	14.85	11.12	15.11	8.91	-0.465	0.523	27	not DE
ENSSSCG00000001090	ALDH5A1	1865.95	1473.75	1644	1397.66	208.74	330.95	238.39	181.15	-2.76	0	1520	DE
ENSSSCG00000001091	KIAA0319	11.08	7.01	3.93	9.8	8.73	7.7	14.27	6.68	0.216	0.82	17	not DE
ENSSSCG00000001092	TDP2	884.32	866.5	1069.78	1155.82	313.54	385.68	486.85	339.28	-1.39	0	1060	DE
ENSSSCG00000001095	GMNN	150.26	164.66	152.08	164.49	276.86	225.76	275.32	313.3	0.782	4.26e-05	422	not DE
ENSSSCG00000001097		787.02	553.53	829.87	667.78	146.73	153.93	167.88	146.25	-2.19	0	639	DE
ENSSSCG00000001099	CMAH	76.36	40.87	79.97	65.36	72.49	72.69	108.28	86.86	0.393	0.207	129	not DE
ENSSSCG00000001100	CARMIL1	70.2	58.39	32.78	37.04	213.11	287.33	225.8	197.48	2.26	0	336	DE
ENSSSCG00000001101	SCGN	1.23	0	1.31	0	1.75	5.13	3.36	4.45	2.68	0.138	6	not DE
ENSSSCG00000001131	BTN2A2	3.69	5.84	2.62	6.54	12.23	15.39	15.11	17.82	1.72	0.017	24	not DE
ENSSSCG00000001137	H1-3	433.54	314.14	242.54	237.48	582.55	664.46	804.13	643.67	1.17	2.81e-06	958	DE
ENSSSCG00000001156	ZNF322	323.92	303.63	321.2	305.02	339.75	359.17	391.99	408.32	0.256	0.139	550	not DE
ENSSSCG00000001164	ZNF184	105.92	131.96	137.66	116.56	120.53	135.11	142.7	128.44	0.102	0.683	173	not DE
ENSSSCG00000001197	ZNF165	8.62	18.68	23.6	21.79	9.61	13.68	21.82	17.82	-0.193	0.755	26	not DE
ENSSSCG00000001201	ZKSCAN8	307.91	377.2	368.39	289.77	180.79	217.21	154.45	152.94	-0.934	2.42e-07	323	not DE
ENSSSCG00000001202		19.71	24.52	35.4	22.88	11.35	15.39	13.43	15.59	-0.856	0.0861	27	not DE
ENSSSCG00000001203	ZSCAN9	6.16	11.68	22.29	11.98	9.61	5.13	11.75	4.45	-0.747	0.332	17	not DE
ENSSSCG00000001204	ZKSCAN4	14.78	29.19	52.44	31.59	27.95	29.93	26.02	20.04	-0.213	0.716	40	not DE
ENSSSCG00000001205	NKAPL	16.01	23.36	19.67	31.59	7.86	6.84	12.59	10.39	-1.26	0.0228	29	not DE
ENSSSCG00000001206	ZSCAN26	96.07	110.94	98.33	101.31	45.42	56.44	44.49	47.51	-1.07	1.74e-05	95	DE
ENSSSCG00000001207	PGBD1	60.35	53.72	51.13	52.29	26.2	33.35	31.9	18.56	-1.01	0.00513	49	DE
ENSSSCG00000001209	ZSCAN12	92.37	110.94	120.61	103.49	72.49	69.27	71.35	71.27	-0.583	0.0192	96	not DE
ENSSSCG00000001216	ZBED9	2.46	4.67	5.24	1.09	1.75	1.71	7.55	2.97	-0.00419	0.998	9	not DE
ENSSSCG00000001219	TRIM27	566.56	497.48	639.77	508.73	670.76	726.03	783.99	857.48	0.459	0.00603	1160	not DE
ENSSSCG00000001229		8394.91	7621	12725.9	8858.74	9805.48	8046.16	10434.4	9518.39	0.03	0.873	12800	not DE
ENSSSCG00000001232		1.23	0	1.31	5.45	3.49	2.57	10.91	7.42	1.9	0.146	13	not DE
ENSSSCG00000001233	TRIM26	381.81	405.22	419.52	473.87	867.27	835.49	865.41	1137.37	1.13	0	1530	DE
ENSSSCG00000001242	GABBR1	1050.6	873.51	1088.13	913.98	861.16	1032.17	708.44	717.16	-0.254	0.229	1210	not DE
ENSSSCG00000001245	POLR1H	145.33	198.52	159.94	205.89	154.59	151.36	184.67	183.37	-0.0686	0.797	247	not DE
ENSSSCG00000001247	ZFP57	22.17	23.36	36.71	28.32	13.1	10.26	8.39	9.65	-1.41	0.00668	28	not DE
ENSSSCG00000001248	MOG	2.46	10.51	14.42	16.34	2.62	5.99	5.88	0.74	-1.5	0.133	15	not DE
ENSSSCG00000001252	UBD	96.07	88.75	176.99	124.19	36.68	28.22	48.68	42.32	-1.62	2e-10	135	DE
ENSSSCG00000001253	OR2I1P	3.69	1.17	1.31	3.27	0	0.86	1.68	0	-2.32	0.273	3	not DE
ENSSSCG00000001341		2533.5	2770	4172.93	3765.94	2842.86	3485.62	3472.55	4245.82	0.102	0.587	5720	not DE
ENSSSCG00000001342	TRIM39	208.15	212.54	217.63	253.82	142.36	129.13	146.89	161.1	-0.623	0.000562	233	not DE
ENSSSCG00000001346	ABCF1	2043.3	1930.36	1636.13	1959.77	2534.56	1961.73	2148	2458.11	0.263	0.0625	3310	not DE
ENSSSCG00000001347	PPP1R10	901.57	649.29	527.02	638.37	1296.1	1151.89	1301.89	1281.39	0.913	3.28e-07	1730	not DE
ENSSSCG00000001362	MDC1	1007.49	1097.72	1154.99	1260.4	952.86	1118.54	1077.78	1187.85	-0.0597	0.686	1600	not DE
ENSSSCG00000001372	GNL1	594.89	743.88	554.55	623.12	1009.63	911.6	918.29	979.23	0.608	9.07e-05	1320	not DE
ENSSSCG00000001376	DHX16	503.74	579.22	551.93	648.17	607.87	669.59	608.56	727.56	0.197	0.169	980	not DE
ENSSSCG00000001379	TUBB	17931.6	23472.6	15913	27089.3	25591	23433	23998.1	27008	0.275	0.139	36400	not DE
ENSSSCG00000001382	DDR1	3584.1	3851.37	2201.18	4938.1	1121.42	1716.3	1460.54	1383.1	-1.32	1.68e-08	4530	DE
ENSSSCG00000001384	VARS2	1535.87	1140.93	1179.9	1384.59	953.73	827.79	770.56	939.89	-0.581	2.51e-06	1270	not DE
ENSSSCG00000001391	CCHCR1	18.47	18.68	7.87	21.79	42.8	27.36	17.63	23.01	0.724	0.163	49	not DE
ENSSSCG00000001392	TCF19	33.25	124.95	74.73	154.69	441.93	253.13	302.18	451.38	2.02	6.19e-07	608	DE
ENSSSCG00000001394		76.36	121.45	128.48	101.31	115.29	117.16	99.89	126.95	0.122	0.708	171	not DE
ENSSSCG00000001395		4.93	3.5	6.56	11.98	1.75	5.99	2.52	8.91	-0.579	0.581	12	not DE
ENSSSCG00000001396		452.01	381.87	414.28	399.8	1056.79	738.85	670.67	699.35	0.921	9.2e-09	1210	not DE
ENSSSCG00000001398		650.31	713.52	711.88	675.41	1106.58	852.59	794.06	951.02	0.419	0.0166	1280	not DE
ENSSSCG00000001400	DDX39B	6951.42	8009.87	8499.24	9548.31	6551.25	7008.86	6882.15	7378.77	-0.239	0.0592	9940	not DE
ENSSSCG00000001401	ATP6V1G2-DDX39B	17.24	17.52	22.29	21.79	17.47	21.38	12.59	20.04	-0.152	0.804	27	not DE
ENSSSCG00000001402	NFKBIL1	1310.47	1060.35	980.63	1079.56	530.14	578.94	405.42	377.14	-1.24	0	1060	DE
ENSSSCG00000001403	LTA	3.69	3.5	7.87	7.63	4.37	5.13	0.84	2.23	-0.944	0.437	7	not DE
ENSSSCG00000001404	TNF	1.23	4.67	5.24	7.63	15.72	2.57	6.72	8.17	0.66	0.561	18	not DE
ENSSSCG00000001409	PRRC2A	9090.8	8735.07	8048.25	7790.07	5950.36	6913.08	5829.56	6692.79	-0.408	0.00203	9020	not DE
ENSSSCG00000001410	BAG6	5267.76	4696.85	4245.03	4407.58	3901.4	4409.18	3440.65	3779.59	-0.262	0.0469	5160	not DE
ENSSSCG00000001411	APOM	44.34	35.03	39.33	68.63	16.59	16.25	22.66	18.56	-1.31	0.00117	63	DE
ENSSSCG00000001413	GPANK1	695.88	693.67	610.93	672.14	562.46	631.96	446.55	482.56	-0.342	0.0254	739	not DE
ENSSSCG00000001414		2152.92	2242.16	1940.29	2048.01	1785.2	1674.4	1462.22	1559.05	-0.373	0.00132	2100	not DE
ENSSSCG00000001418	NEU1	556.7	434.42	592.57	386.73	717.05	737.14	700.05	773.59	0.591	0.00265	1040	not DE
ENSSSCG00000001419	SLC44A4	0	4.67	6.56	1.09	3.49	1.71	1.68	4.45	0.31	0.863	6	not DE
ENSSSCG00000001420	EHMT2	506.21	609.59	667.3	909.62	1172.08	1146.76	1060.15	1299.21	0.824	2.25e-06	1750	not DE
ENSSSCG00000001421	ZBTB12	94.84	113.28	148.14	184.1	87.34	75.25	78.9	93.54	-0.657	0.0142	169	not DE
ENSSSCG00000001422	C2	22.17	24.52	20.98	22.88	193.89	142.81	92.33	125.47	2.58	0	222	DE
ENSSSCG00000001423	NELFE	569.02	485.8	471.96	520.72	712.68	504.54	651.37	716.42	0.327	0.0444	965	not DE
ENSSSCG00000001424	SKIV2L	189.67	184.51	175.67	193.91	306.56	308.71	303.86	334.83	0.754	3.36e-06	451	not DE
ENSSSCG00000001425	DXO	234.01	255.75	195.34	273.43	340.62	288.19	289.59	311.81	0.365	0.0569	420	not DE
ENSSSCG00000001426	STK19	144.1	156.48	116.68	179.75	220.97	240.3	224.96	265.78	0.682	0.000344	358	not DE
ENSSSCG00000001427	C4A	354.71	170.5	136.34	147.06	1077.76	425.87	275.32	149.97	1.01	0.000571	1230	DE
ENSSSCG00000001428	CYP21A2	1.23	1.17	0	3.27	0	0	0	0.74	-2.19	0.497	3	not DE
ENSSSCG00000001430	ATF6B	857.23	885.19	743.34	678.68	1594.8	1762.48	1579.73	1831.52	1.1	0	2470	DE
ENSSSCG00000001431	FKBPL	38.18	40.87	38.02	37.04	55.02	57.3	47.01	49.74	0.438	0.199	67	not DE
ENSSSCG00000001433		539.46	579.22	489	456.45	296.08	375.41	352.54	363.04	-0.572	0.000786	496	not DE
ENSSSCG00000001434	EGFL8	94.84	105.1	60.31	54.47	103.06	50.45	67.15	32.67	-0.373	0.333	118	not DE
ENSSSCG00000001435	AGPAT1	1923.83	2030.79	1873.42	2143.88	1496.98	1679.53	1547.83	1511.54	-0.354	0.00454	2040	not DE
ENSSSCG00000001436	RNF5	964.38	1008.97	874.44	918.34	726.66	678.14	558.19	619.91	-0.549	2.49e-05	864	not DE
ENSSSCG00000001437	AGER	46.8	66.56	57.68	61	65.5	76.96	81.42	54.2	0.252	0.456	97	not DE
ENSSSCG00000001438	PBX2	80.06	73.57	64.24	56.65	66.38	95.78	84.78	57.91	0.138	0.688	112	not DE
ENSSSCG00000001439	GPSM3	114.54	103.93	87.84	84.97	360.71	388.24	306.38	298.45	1.79	0	454	DE
ENSSSCG00000001440	NOTCH4	3730.66	3322.36	2340.14	2422.75	1365.97	1970.28	1134.01	1209.38	-1.06	1e-10	3030	DE
ENSSSCG00000001441		0	0	0	1.09	0	1.71	2.52	5.94	2.22	0.385	8	not DE
ENSSSCG00000001453	HLA-DRA	4767.71	4851	4281.74	2861.77	9357.43	8384.8	5737.22	5464.85	0.78	2.14e-07	10700	not DE
ENSSSCG00000001455		767.32	671.48	963.59	924.87	1674.28	888.51	1526.85	1706.05	0.77	8.89e-06	2300	not DE
ENSSSCG00000001456		1944.77	1930.36	1763.3	1626.43	4299.67	3970.49	3115.81	3919.9	1.07	0	5280	DE
ENSSSCG00000001457	SLA-DQB1	2027.29	2023.78	1692.51	1622.07	4305.78	3934.57	2702.83	3058.71	0.91	0	4930	not DE
ENSSSCG00000001458		2.46	0	3.93	5.45	3.49	3.42	7.55	6.68	1.06	0.388	9	not DE
ENSSSCG00000001459	HLA-DOB	13.55	12.85	36.71	17.43	52.4	41.05	51.2	51.97	1.39	0.00185	70	DE
ENSSSCG00000001463	PSMB9	124.4	110.94	165.19	159.05	357.21	194.12	244.26	352.64	1.01	1.52e-05	475	DE
ENSSSCG00000001469	SLA-DMB	535.77	581.56	549.31	344.24	1512.7	1595.72	1171.79	1502.63	1.54	0	2020	DE
ENSSSCG00000001470	SLA-DMA	422.46	465.95	403.79	323.54	1381.69	1239.12	790.7	928.01	1.4	0	1580	DE
ENSSSCG00000001471	BRD2	5049.76	4646.64	4335.49	4250.71	5397.51	5566.21	5053.96	5566.56	0.242	0.0554	7500	not DE
ENSSSCG00000001472	SLA-DOA	147.8	149.48	115.37	102.4	204.37	356.6	155.29	137.35	0.65	0.00956	417	not DE
ENSSSCG00000001473	COL11A2	11.08	10.51	5.24	19.61	8.73	9.41	14.27	17.08	0.134	0.87	23	not DE
ENSSSCG00000001474	RXRB	720.51	667.98	681.72	713.54	572.07	570.39	574.14	579.82	-0.277	0.0406	781	not DE
ENSSSCG00000001475	SLC39A7	759.93	886.35	787.91	944.48	2890.9	2321.75	2575.25	2368.28	1.59	0	3310	DE
ENSSSCG00000001476	HSD17B8	1208.25	1040.5	1245.45	1087.19	316.16	334.37	262.73	250.19	-1.98	0	998	DE
ENSSSCG00000001477	RING1	1049.36	1093.05	1016.03	1172.16	1126.66	1007.37	1029.09	1008.93	-0.0538	0.751	1360	not DE
ENSSSCG00000001478	BMP5	490.2	681.99	871.82	416.14	114.41	197.54	146.89	95.77	-2.14	0	665	DE
ENSSSCG00000001479	HMGCLL1	32.02	22.19	22.29	18.52	6.99	4.28	5.04	0	-2.78	0.000141	26	not DE
ENSSSCG00000001483	FAM83B	1.23	1.17	1.31	4.36	14.85	22.23	84.78	126.21	4.86	0	170	DE
ENSSSCG00000001485	MLIP	7190.36	6432.19	5081.45	6323.78	1320.56	1857.4	1466.41	1082.43	-2.14	0	5840	DE
ENSSSCG00000001486	LRRC1	176.13	145.97	82.59	111.12	133.63	113.74	161.16	133.63	0.107	0.782	192	not DE
ENSSSCG00000001487	KLHL31	8115.33	5497.96	7544.83	5844.46	602.63	1125.39	979.57	686.73	-3.02	0	6590	DE
ENSSSCG00000001488	GCLC	262.34	186.85	243.85	218.96	667.27	550.72	656.4	781.01	1.54	0	1050	DE
ENSSSCG00000001493	PRIM2	71.44	101.6	79.97	122.01	400.88	295.88	348.35	458.06	2.01	0	617	DE
ENSSSCG00000001497	ZNF451	336.24	322.31	318.57	306.11	286.47	281.35	281.2	299.93	-0.159	0.374	404	not DE
ENSSSCG00000001498	BEND6	52.96	36.2	77.35	86.06	79.48	90.65	73.87	65.33	0.343	0.426	106	not DE
ENSSSCG00000001499	DST	8386.29	7476.19	8853.21	7449.1	3419.3	4004.69	3681.56	3153	-1.18	0	6840	DE
ENSSSCG00000001500	COL21A1	301.75	234.73	144.21	151.42	179.04	230.04	114.16	60.13	-0.602	0.0374	269	not DE
ENSSSCG00000001501	VPS52	1352.35	1302.09	1164.17	1424.89	1142.39	1029.61	979.57	983.69	-0.342	0.012	1320	not DE
ENSSSCG00000001502	RPS18	4239.33	4915.23	3337.82	4322.61	8469.2	6729.22	7414.32	6863.54	0.817	1.23e-06	9700	not DE
ENSSSCG00000001503	B3GALT4	264.8	295.45	287.11	279.97	220.09	233.46	192.22	190.8	-0.434	0.0151	273	not DE
ENSSSCG00000001504	WDR46	30.79	32.7	22.29	29.41	31.44	24.8	19.31	23.01	-0.233	0.626	36	not DE
ENSSSCG00000001506	RGL2	609.67	581.56	574.22	739.68	613.99	582.36	553.16	639.21	-0.0641	0.704	861	not DE
ENSSSCG00000001507	ZBTB22	2197.26	2203.62	2392.58	2390.07	2857.71	2840.83	2063.22	2572.44	0.16	0.392	3460	not DE
ENSSSCG00000001509	DAXX	858.46	782.42	806.27	888.92	857.66	841.47	941.79	1027.49	0.135	0.366	1380	not DE
ENSSSCG00000001510	KIFC1	2.46	38.54	15.73	43.57	117.03	108.6	125.91	193.03	2.76	1.5e-07	260	DE
ENSSSCG00000001511	PHF1	1263.67	982.11	1124.84	1107.89	500.45	531.05	526.3	510.78	-1.11	0	1030	DE
ENSSSCG00000001513	SYNGAP1	263.57	225.38	325.13	372.56	317.04	342.06	284.55	385.31	0.179	0.447	519	not DE
ENSSSCG00000001516		1672.58	1295.08	1936.35	1884.61	1287.37	1079.21	1379.96	1621.41	-0.337	0.00962	2180	not DE
ENSSSCG00000001517		81.29	77.07	57.68	74.08	19.21	29.08	15.95	9.65	-2.04	1.18e-07	68	DE
ENSSSCG00000001518	ITPR3	343.63	287.28	347.42	256	243.67	263.39	230.83	247.22	-0.315	0.124	333	not DE
ENSSSCG00000001520	LEMD2	992.71	850.15	696.14	977.16	1025.35	992.84	978.73	1067.58	0.221	0.169	1440	not DE
ENSSSCG00000001523	GRM4	8.62	3.5	5.24	3.27	6.11	6.84	2.52	0.74	-0.549	0.644	8	not DE
ENSSSCG00000001527	ILRUN	7568.48	6290.89	8153.13	6877.18	2476.04	2669.8	2883.3	3025.3	-1.38	0	6310	DE
ENSSSCG00000001531	SNRPC	1057.99	1096.56	946.54	1055.6	797.4	697.81	861.21	954.73	-0.335	0.0479	1290	not DE
ENSSSCG00000001532	UHRF1BP1	387.97	233.56	371.01	253.82	216.6	177.87	234.19	231.63	-0.509	0.0148	315	not DE
ENSSSCG00000001533	TAF11	525.91	425.08	500.8	559.93	272.5	234.31	318.13	311.07	-0.827	2.7e-08	514	not DE
ENSSSCG00000001534	ANKS1A	3755.3	3170.55	2612.83	3372.68	1149.37	1393.05	1004.75	1011.16	-1.5	0	3100	DE
ENSSSCG00000001535	TCP11	19.71	7.01	6.56	7.63	10.48	2.57	6.72	4.45	-0.759	0.354	16	not DE
ENSSSCG00000001536	SCUBE3	9.85	16.35	28.84	22.88	7.86	16.25	11.75	10.39	-0.714	0.242	22	not DE
ENSSSCG00000001537	ZNF76	70.2	77.07	64.24	84.97	50.66	56.44	53.72	49	-0.497	0.0935	78	not DE
ENSSSCG00000001538	DEF6	3.69	4.67	13.11	8.71	3.49	7.7	7.55	0.74	-0.76	0.493	10	not DE
ENSSSCG00000001539	PPARD	906.49	879.35	958.34	1038.17	1911.84	1722.28	1940.67	2245.04	1.04	0	3020	DE
ENSSSCG00000001543		537	418.07	327.75	343.15	633.2	424.16	428.09	436.53	0.247	0.143	725	not DE
ENSSSCG00000001544	TEAD3	1346.19	1202.82	1063.22	1274.56	1252.43	1266.49	1259.92	1141.82	0.0134	0.943	1540	not DE
ENSSSCG00000001546	FANCE	62.81	67.73	74.73	78.43	58.52	51.31	67.15	80.92	-0.148	0.647	109	not DE
ENSSSCG00000001549	FKBP5	7501.97	7624.5	1898.33	1045.79	5928.53	6091.28	2805.24	2097.3	0.222	0.475	7120	not DE
ENSSSCG00000001550	ARMC12	27.1	15.18	2.62	9.8	42.8	27.36	14.27	8.91	0.823	0.186	49	not DE
ENSSSCG00000001554	SRPK1	561.63	582.73	669.92	583.9	664.64	678.14	926.69	935.43	0.404	0.013	1260	not DE
ENSSSCG00000001556	MAPK14	1623.31	1555.5	1809.19	1281.1	1821	2001.92	1652.76	1694.91	0.201	0.244	2340	not DE
ENSSSCG00000001560	BNIP5	7.39	8.17	2.62	2.18	59.39	102.62	35.25	39.35	3.57	0	120	DE
ENSSSCG00000001561	ETV7	40.64	57.22	195.34	151.42	41.92	27.36	78.06	83.89	-0.827	0.0122	149	not DE
ENSSSCG00000001562	KCTD20	755	790.59	715.81	626.39	1216.62	1179.26	1212.08	1310.35	0.772	2.15e-07	1760	not DE
ENSSSCG00000001563	STK38	418.76	412.23	450.99	417.23	809.63	615.71	756.29	807.74	0.808	7.24e-08	1090	not DE
ENSSSCG00000001564	SRSF3	1728	1646.58	1772.48	1649.3	2315.34	1902.72	2712.9	3268.07	0.558	0.00194	4400	not DE
ENSSSCG00000001565	CDKN1A	2931.32	2374.12	1014.72	1429.25	2148.52	1947.19	1408.49	1259.86	-0.114	0.634	2460	not DE
ENSSSCG00000001566	RAB44	1.23	1.17	0	0	11.35	14.54	28.54	26.73	5	5.31e-05	36	DE
ENSSSCG00000001567	CPNE5	153.96	174	68.17	40.31	54.15	61.57	23.5	13.36	-1.53	8.4e-09	149	DE
ENSSSCG00000001570	PI16	2149.23	2412.66	1467.01	1427.07	2946.8	3096.52	3634.55	1055.7	0.422	0.164	4330	not DE
ENSSSCG00000001571	MTCH1	3656.76	4159.67	2785.88	2789.87	4502.29	4085.08	3494.38	3574.68	0.24	0.0972	5160	not DE
ENSSSCG00000001572	FGD2	152.72	188.01	167.81	137.26	571.19	727.74	361.78	242.77	1.45	1.67e-08	851	DE
ENSSSCG00000001573	PIM1	1128.19	339.83	200.58	138.35	636.7	416.46	640.45	625.11	0.842	0.252	916	not DE
ENSSSCG00000001577	TBC1D22B	481.57	377.2	357.9	403.07	263.76	276.22	272.8	273.95	-0.568	0.00109	391	not DE
ENSSSCG00000001578	CMTR1	1067.84	900.37	972.76	919.43	915.31	844.04	898.99	1008.93	-0.0735	0.662	1360	not DE
ENSSSCG00000001582	MDGA1	153.96	254.58	128.48	136.17	188.65	271.08	230.83	276.18	0.558	0.0277	372	not DE
ENSSSCG00000001589	GLP1R	2.46	1.17	0	16.34	9.61	5.99	15.95	13.36	2.02	0.087	19	not DE
ENSSSCG00000001595	DAAM2	761.16	674.98	485.07	385.64	565.08	784.18	498.6	387.54	-0.0417	0.855	917	not DE
ENSSSCG00000001596	MOCS1	231.55	107.44	226.8	324.63	296.95	191.55	217.4	314.04	0.259	0.318	423	not DE
ENSSSCG00000001597	LRFN2	145.33	134.3	224.18	131.81	24.45	61.57	22.66	11.88	-2.6	1.3e-09	171	DE
ENSSSCG00000001611	NFYA	150.26	204.36	291.04	298.49	256.77	299.3	423.89	461.03	0.62	0.000118	621	not DE
ENSSSCG00000001612		27.1	17.52	14.42	18.52	42.8	33.35	32.74	53.45	1.07	0.0107	72	DE
ENSSSCG00000001616	TREML2	0	2.34	6.56	15.25	6.99	13.68	20.98	29.7	1.95	0.013	40	DE
ENSSSCG00000001618		2.46	5.84	6.56	6.54	2.62	1.71	1.68	1.48	-1.48	0.204	6	not DE
ENSSSCG00000001619	FOXP4	743.92	752.06	700.08	756.02	2231.49	1572.63	1286.78	1358.6	1.09	1.3e-09	2560	DE
ENSSSCG00000001620	MDFI	27.1	31.53	31.46	61	972.95	522.5	608.56	820.36	4.28	0	1110	DE
ENSSSCG00000001621	TFEB	1771.11	1560.17	1794.76	1733.18	1114.44	1087.76	1014.82	1045.31	-0.685	5.02e-08	1590	not DE
ENSSSCG00000001624	FRS3	151.49	178.67	221.56	197.18	102.19	93.21	57.08	83.89	-1.17	6.18e-05	181	DE
ENSSSCG00000001625	PGC	2.46	2.34	6.56	9.8	0.87	0.86	0	0.74	-2.98	0.0472	9	not DE
ENSSSCG00000001629	USP49	11.08	21.02	14.42	5.45	29.7	41.9	31.06	30.44	1.44	0.00406	49	DE
ENSSSCG00000001636	GUCA1A	1.23	0	1.31	1.09	2.62	0.86	4.2	0.74	1.06	0.59	5	not DE
ENSSSCG00000001637	GUCA1B	14.78	18.68	19.67	21.79	51.53	29.93	25.18	22.27	0.71	0.179	59	not DE
ENSSSCG00000001638	MRPS10	992.71	841.98	684.34	662.34	667.27	626.83	605.2	609.52	-0.325	0.0481	821	not DE
ENSSSCG00000001639	TRERF1	117.01	123.79	228.11	168.85	327.52	336.08	436.48	475.14	1.33	0	640	DE
ENSSSCG00000001641	UBR2	1539.56	1372.15	1544.36	1049.06	580.8	708.92	741.18	680.79	-1.01	9.4e-09	1250	DE
ENSSSCG00000001646	BICRAL	476.65	469.45	557.18	514.18	337.13	367.72	320.65	320.72	-0.583	0.000359	472	not DE
ENSSSCG00000001651	CNPY3	300.52	384.2	304.15	363.85	817.49	684.12	764.68	783.98	1.18	0	1060	DE
ENSSSCG00000001653	PEX6	317.77	415.73	369.7	469.52	380.8	448.96	486.01	631.79	0.3	0.0634	851	not DE
ENSSSCG00000001654	PPP2R5D	407.68	405.22	452.3	413.96	479.49	480.6	477.61	518.2	0.221	0.16	698	not DE
ENSSSCG00000001655	MEA1	156.42	203.2	128.48	175.39	142.36	141.96	111.64	118.04	-0.361	0.109	174	not DE
ENSSSCG00000001656	RRP36	556.7	553.53	365.77	400.89	805.26	585.78	645.49	660	0.537	0.00521	922	not DE
ENSSSCG00000001657	CUL7	422.46	371.36	293.66	364.94	879.5	679.85	560.71	524.88	0.847	2.46e-07	1010	not DE
ENSSSCG00000001658	MRPL2	1039.51	1080.21	1060.6	1015.29	372.06	436.13	412.14	420.94	-1.36	0	932	DE
ENSSSCG00000001659	KLC4	715.59	592.07	603.06	627.48	290.84	351.47	331.56	325.17	-0.965	4.9e-09	581	not DE
ENSSSCG00000001660	PTK7	206.92	156.48	146.83	185.19	1964.24	1828.32	1900.38	1819.64	3.44	0	2450	DE
ENSSSCG00000001661	SRF	4178.98	2893.78	3753.4	2528.42	858.54	1172.42	1124.78	1298.47	-1.57	0	3390	DE
ENSSSCG00000001664	TTBK1	34.49	37.37	19.67	42.49	6.11	13.68	5.04	12.62	-1.88	0.000106	39	DE
ENSSSCG00000001667	ZNF318	621.98	532.51	629.28	494.57	336.25	375.41	351.7	375.66	-0.656	0.000121	506	not DE
ENSSSCG00000001672	CRIP3	7.39	15.18	18.35	25.06	2.62	3.42	2.52	3.71	-2.36	0.0013	23	not DE
ENSSSCG00000001676	LRRC73	6.16	3.5	2.62	4.36	13.97	12.83	9.23	23.01	1.82	0.0162	31	DE
ENSSSCG00000001679	XPO5	1025.96	1084.88	1081.58	1115.51	2139.79	1718.01	1962.49	2513.04	0.939	2e-10	3380	not DE
ENSSSCG00000001680	ABCC10	417.53	509.16	528.33	660.16	562.46	867.13	681.58	740.18	0.432	0.0129	1010	not DE
ENSSSCG00000001682	DLK2	12.32	10.51	2.62	4.36	5.24	3.42	5.88	1.48	-0.865	0.409	10	not DE
ENSSSCG00000001683	POLH	378.12	420.4	489	321.36	276.86	320.68	271.96	305.87	-0.439	0.0315	412	not DE
ENSSSCG00000001688	TJAP1	1118.34	1081.37	1077.65	1052.33	797.4	837.2	845.26	799.57	-0.401	0.00116	1080	not DE
ENSSSCG00000001689	GTPBP2	1405.31	1100.06	880.99	739.68	672.51	760.23	629.54	639.21	-0.573	0.00316	1140	not DE
ENSSSCG00000001691	RSPH9	9.85	9.34	17.04	20.7	4.37	1.71	4.2	0.74	-2.45	0.00546	19	not DE
ENSSSCG00000001692	MRPS18A	1526.01	1497.11	1276.92	1423.8	924.91	1021.91	883.04	931.72	-0.604	5.25e-07	1310	not DE
ENSSSCG00000001695	VEGFA	4653.17	2795.69	4054.93	2857.41	705.69	729.45	723.55	646.64	-2.32	0	3780	DE
ENSSSCG00000001696		895.41	956.42	849.53	931.41	734.52	624.26	642.97	709.74	-0.424	0.00245	956	not DE
ENSSSCG00000001697	TMEM63B	823.97	787.09	786.6	850.8	460.27	576.38	561.55	543.44	-0.605	4.39e-05	781	not DE
ENSSSCG00000001698	CAPN11	12.32	3.5	3.93	10.89	1.75	2.57	1.68	1.48	-1.89	0.0763	10	not DE
ENSSSCG00000001700	SLC29A1	3026.16	3226.6	3411.23	3419.53	2344.16	2573.16	2222.7	2472.95	-0.445	0.000334	3330	not DE
ENSSSCG00000001701	HSP90AB1	8963.94	8666.17	9021.02	7696.38	8953.05	9010.78	10703.9	11330.6	0.215	0.201	15300	not DE
ENSSSCG00000001702	SLC35B2	94.84	92.26	97.01	74.08	124.02	106.89	113.32	142.54	0.443	0.104	192	not DE
ENSSSCG00000001703	NFKBIE	153.96	127.29	224.18	275.61	656.78	618.28	696.69	894.6	1.92	0	1200	DE
ENSSSCG00000001705	TCTE1	13.55	9.34	14.42	11.98	21.83	13.68	21.82	17.08	0.588	0.305	26	not DE
ENSSSCG00000001706	AARS2	509.9	517.33	558.49	624.21	414.86	401.07	334.92	426.88	-0.487	0.00267	575	not DE
ENSSSCG00000001708	CDC5L	1415.16	1355.8	1380.49	1367.16	1310.95	1396.47	1400.94	1433.59	0.00566	0.972	1930	not DE
ENSSSCG00000001709	SUPT3H	748.84	622.43	728.92	669.96	400.01	403.63	414.66	375.66	-0.795	1.05e-08	615	not DE
ENSSSCG00000001710	RUNX2	22.17	18.68	35.4	54.47	1030.59	1104.01	1358.97	1266.54	5.25	0	1710	DE
ENSSSCG00000001715	ENPP5	29.56	19.85	22.29	9.8	6.99	15.39	6.72	4.45	-1.32	0.0361	24	not DE
ENSSSCG00000001716	RCAN2	5682.82	5235.2	4283.05	4492.55	765.96	1110.85	757.13	524.88	-2.68	0	4610	DE
ENSSSCG00000001718	CYP39A1	97.3	158.82	158.63	133.99	159.83	153.93	183.83	190.06	0.342	0.169	256	not DE
ENSSSCG00000001720	SLC25A27	240.17	159.99	239.91	118.74	226.21	245.43	235.03	136.6	0.173	0.494	287	not DE
ENSSSCG00000001723	PLA2G7	4220.86	3819.84	3917.28	3411.9	1046.31	1842.86	1714.03	1397.95	-1.38	0	3430	DE
ENSSSCG00000001725	ADGRF5	4291.06	3448.49	3703.59	2286.58	1262.91	1502.51	1099.6	1070.55	-1.45	0	3480	DE
ENSSSCG00000001727	TNFRSF21	2603.7	2725.62	2563.01	1277.83	2400.06	3251.3	2389.74	2625.89	0.265	0.315	3800	not DE
ENSSSCG00000001731	CENPQ	41.88	35.03	82.59	51.2	36.68	21.38	44.49	43.8	-0.505	0.17	63	not DE
ENSSSCG00000001732	MMUT	1300.62	998.46	1421.13	1006.58	441.06	405.34	474.25	479.59	-1.38	0	1080	DE
ENSSSCG00000001734		0	0	0	1.09	8.73	6.84	15.11	13.36	4.87	0.000611	18	not DE
ENSSSCG00000001746	PKHD1	1.23	2.34	3.93	0	0	0	0.84	0	-2.47	0.389	3	not DE
ENSSSCG00000001750	PAQR8	83.75	107.44	74.73	54.47	393.9	375.41	454.11	660.74	2.55	0	890	DE
ENSSSCG00000001752	CHRNA3	0	5.84	1.31	3.27	22.71	12.83	16.79	14.85	2.86	0.00337	26	not DE
ENSSSCG00000001755	HYKK	54.19	43.21	56.37	54.47	49.78	51.31	56.24	50.48	0.000698	0.998	68	not DE
ENSSSCG00000001756	IREB2	916.35	866.5	974.08	723.34	731.9	841.47	796.58	723.85	-0.164	0.31	984	not DE
ENSSSCG00000001757	WDR61	270.96	318.81	329.06	298.49	594.77	446.39	556.51	645.89	0.873	3.08e-06	870	not DE
ENSSSCG00000001760	ACSBG1	72.67	82.91	117.99	82.79	36.68	35.92	32.74	31.18	-1.37	6.04e-06	90	DE
ENSSSCG00000001762	CIB2	851.07	871.17	798.4	1229.9	438.44	431	364.29	352.64	-1.23	6e-10	1130	DE
ENSSSCG00000001764	SH2D7	2.46	7.01	1.31	6.54	0	0.86	0	1.48	-2.94	0.066	6	not DE
ENSSSCG00000001765	ADAMTS7	3081.58	3154.2	3526.6	4799.75	1178.19	2053.23	1631.77	1925.8	-1.11	3e-10	4410	DE
ENSSSCG00000001769	MORF4L1	5418.02	5543.5	5660.91	4685.37	4994.88	4328.8	5182.39	5195.36	-0.113	0.496	7000	not DE
ENSSSCG00000001770	CTSH	836.29	977.44	567.66	798.51	16253.7	13763.7	12553.9	14278	4.18	0	19200	DE
ENSSSCG00000001771	RASGRF1	3.69	0	3.93	3.27	15.72	5.13	7.55	5.94	1.75	0.0953	18	not DE
ENSSSCG00000001773	TMED3	185.98	206.7	170.43	263.63	1902.23	1015.07	1699.76	1190.08	2.78	0	2180	DE
ENSSSCG00000001775	MINAR1	1.23	2.34	2.62	1.09	2.62	0.86	1.68	0	-0.845	0.663	3	not DE
ENSSSCG00000001779	ZFAND6	1232.88	1227.35	1286.09	1236.43	1078.63	904.75	1022.38	1022.29	-0.309	0.0178	1380	not DE
ENSSSCG00000001780	FAH	358.41	660.97	216.32	229.86	324.03	454.94	251.82	256.13	-0.0854	0.738	566	not DE
ENSSSCG00000001782	ABHD17C	290.67	253.41	298.91	235.3	466.39	579.8	470.9	427.63	0.848	1.36e-06	678	not DE
ENSSSCG00000001786	CFAP161	4.93	12.85	2.62	2.18	3.49	5.13	0.84	2.23	-0.843	0.468	11	not DE
ENSSSCG00000001787	IL16	117.01	126.12	224.18	133.99	575.56	485.73	221.6	365.26	1.43	0.000144	659	DE
ENSSSCG00000001788	STARD5	14.78	9.34	13.11	25.06	89.09	41.05	67.99	85.38	2.2	7.1e-09	115	DE
ENSSSCG00000001792	EFL1	614.59	586.23	659.43	709.18	636.7	564.4	716	754.28	0.0515	0.756	1020	not DE
ENSSSCG00000001793	ADAMTSL3	283.28	387.71	348.73	187.37	462.89	260.82	203.97	127.69	-0.301	0.369	530	not DE
ENSSSCG00000001795	SH3GL3	1.23	2.34	0	3.27	9.61	5.13	10.91	5.94	2.24	0.0628	13	not DE
ENSSSCG00000001798	BNC1	4.93	0	0	0	0.87	0	0	0	-1.06	0.823	4	not DE
ENSSSCG00000001800	TM6SF1	642.92	713.52	684.34	802.86	293.46	345.48	407.1	357.84	-1.02	0	737	DE
ENSSSCG00000001801	BTBD1	5289.93	4351.19	4918.89	3826.95	958.98	1352.86	1300.21	1130.68	-1.96	0	4300	DE
ENSSSCG00000001804	HOMER2	7687.95	8145.34	4795.65	8454.58	2192.19	2066.06	3117.49	2824.85	-1.5	6e-10	7760	DE
ENSSSCG00000001805	WHAMM	670.02	547.69	595.2	445.55	363.33	425.87	334.92	322.2	-0.636	0.00029	544	not DE
ENSSSCG00000001806	FSD2	2246.53	2271.35	2344.07	2097.03	78.6	318.12	156.13	86.12	-4.04	0	1940	DE
ENSSSCG00000001807	AP3B2	6.16	4.67	6.56	5.45	1.75	3.42	3.36	2.23	-1.11	0.294	5	not DE
ENSSSCG00000001808	CPEB1	4.93	1.17	0	2.18	31.44	20.52	12.59	16.33	3.45	8.64e-05	36	DE
ENSSSCG00000001810	PDE8A	666.32	622.43	606.99	498.93	673.38	820.95	942.63	1031.2	0.525	0.0171	1390	not DE
ENSSSCG00000001814	IQGAP1	1778.5	2023.78	2161.85	1740.81	5919.79	5726.12	6735.26	7007.57	1.72	0	9440	DE
ENSSSCG00000001816	BLM	150.26	120.28	82.59	82.79	172.06	124	173.75	231.63	0.694	0.0378	312	not DE
ENSSSCG00000001817	FURIN	3983.15	3435.64	2640.36	2508.81	5311.05	5593.57	5606.28	5858.33	0.857	2.98e-06	7890	not DE
ENSSSCG00000001818	FES	443.39	458.94	519.16	577.36	2310.1	2005.34	2125.33	2652.62	2.19	0	3570	DE
ENSSSCG00000001819	MAN2A2	4659.33	3860.72	3815.02	4349.85	7024.62	5723.56	4570.47	4410.63	0.361	0.0302	8040	not DE
ENSSSCG00000001820	HDDC3	206.92	262.75	211.07	267.98	187.78	165.05	186.34	167.04	-0.421	0.0547	246	not DE
ENSSSCG00000001821	UNC45A	209.38	170.5	159.94	199.35	245.42	208.66	182.15	207.13	0.19	0.348	281	not DE
ENSSSCG00000001822	RCCD1	183.52	154.15	205.83	202.62	95.2	72.69	129.27	121.75	-0.853	3.32e-05	186	not DE
ENSSSCG00000001824	ZXDC	828.9	670.31	555.87	531.61	517.04	647.35	466.7	556.8	-0.229	0.277	757	not DE
ENSSSCG00000001825	SLC41A3	241.4	199.69	211.07	208.07	294.33	282.2	209.01	248.71	0.259	0.202	337	not DE
ENSSSCG00000001826	CFAP100	0	0	2.62	1.09	1.75	4.28	3.36	4.45	2.25	0.195	6	not DE
ENSSSCG00000001832	ACAN	17.24	9.34	17.04	233.12	31.44	24.8	29.38	20.79	0.0781	0.938	214	not DE
ENSSSCG00000001834	MFGE8	5606.46	6170.6	4271.25	4837.88	4457.75	4051.73	3062.93	3031.24	-0.523	3.64e-05	5280	not DE
ENSSSCG00000001835	ABHD2	316.53	260.42	374.95	168.85	266.38	286.48	299.66	379.37	0.174	0.623	511	not DE
ENSSSCG00000001836	RLBP1	1725.54	1493.6	1459.15	1226.63	1170.33	1343.45	1114.71	1297.73	-0.255	0.159	1750	not DE
ENSSSCG00000001837	FANCI	57.89	99.26	86.53	91.51	210.49	188.13	225.8	291.77	1.45	2.2e-09	393	DE
ENSSSCG00000001838	POLG	1405.31	1360.48	1404.09	1254.95	1776.46	1639.33	1476.49	1778.06	0.296	0.0432	2400	not DE
ENSSSCG00000001840	KIF7	841.22	740.38	776.11	805.04	686.48	632.82	579.18	629.56	-0.324	0.0163	848	not DE
ENSSSCG00000001841	RHCG	0	1.17	0	0	1.75	2.57	3.36	5.2	3.13	0.119	7	not DE
ENSSSCG00000001844	PLIN1	23.4	0	3.93	6.54	368.57	23.94	6.72	2.23	2.34	0.132	422	not DE
ENSSSCG00000001847	MESP1	150.26	98.09	77.35	156.87	59.39	44.47	51.2	53.45	-1.17	2.86e-05	144	DE
ENSSSCG00000001848	MESP2	23.4	32.7	26.22	113.29	134.5	106.89	171.24	189.31	1.88	1.64e-06	255	DE
ENSSSCG00000001849	ANPEP	54.19	17.52	36.71	46.84	686.48	816.67	1254.89	875.3	4.59	0	1500	DE
ENSSSCG00000001850		477.88	471.79	452.3	458.62	509.18	437.84	428.93	413.52	-0.0605	0.737	583	not DE
ENSSSCG00000001852	IDH2	31107.7	30381.2	26749.7	27004.3	7306.73	9418.69	6919.08	6562.87	-1.94	0	26000	DE
ENSSSCG00000001858	CIB1	519.76	544.19	460.16	482.59	1525.8	1208.34	1258.24	1549.4	1.46	0	2090	DE
ENSSSCG00000001862	ETFA	5865.11	5925.37	6126.32	5129.83	1550.26	1559.8	1567.98	1425.42	-1.91	0	5070	DE
ENSSSCG00000001863	TMEM266	266.04	358.51	318.57	400.89	40.18	46.18	27.7	27.47	-3.26	0	368	DE
ENSSSCG00000001865	SCAPER	491.43	409.89	512.6	401.98	143.23	166.76	158.64	117.3	-1.64	0	399	DE
ENSSSCG00000001866	RCN2	865.85	839.64	1017.34	751.66	781.68	751.68	825.12	807	-0.127	0.447	1090	not DE
ENSSSCG00000001867	PSTPIP1	27.1	45.54	40.64	52.29	235.81	365.15	454.95	375.66	3.1	0	542	DE
ENSSSCG00000001868	TSPAN3	3674.01	4073.25	3412.54	3592.73	2366	2213.14	2261.31	1978.51	-0.742	3e-09	3490	not DE
ENSSSCG00000001869	PEAK1	286.97	323.48	566.35	343.15	397.39	576.38	468.38	410.55	0.32	0.204	674	not DE
ENSSSCG00000001871	HMG20A	1059.22	1081.37	1157.62	1104.62	1155.49	1109.99	1059.31	1046.05	-0.011	0.949	1410	not DE
ENSSSCG00000001872	LINGO1	232.78	256.91	348.73	144.89	131.01	132.55	53.72	59.39	-1.42	4.91e-05	266	DE
ENSSSCG00000001873	CSPG4	459.4	463.61	739.41	547.95	690.85	1026.19	1145.77	1111.38	0.847	5.39e-07	1500	not DE
ENSSSCG00000001875	SNX33	791.95	742.71	554.55	385.64	682.99	616.57	386.96	373.43	-0.262	0.118	782	not DE
ENSSSCG00000001877	SNUPN	528.38	548.86	545.38	605.69	393.02	389.95	391.16	396.44	-0.503	0.000327	556	not DE
ENSSSCG00000001878	PTPN9	677.41	614.26	629.28	493.48	1169.46	1226.29	1008.11	1127.71	0.914	2.7e-09	1520	not DE
ENSSSCG00000001880	SIN3A	1122.03	1070.86	1023.89	788.7	1035.83	984.28	879.68	983.69	-0.0347	0.867	1320	not DE
ENSSSCG00000001881	MAN2C1	1423.79	1256.54	1051.43	1282.19	1134.53	1252.8	932.56	977.01	-0.225	0.14	1460	not DE
ENSSSCG00000001882	NEIL1	112.08	137.8	107.5	137.26	64.63	96.63	95.69	83.15	-0.549	0.0292	126	not DE
ENSSSCG00000001884	COMMD4	201.99	251.07	192.72	265.81	363.33	286.48	268.6	314.78	0.437	0.0357	424	not DE
ENSSSCG00000001885	C15orf39	216.77	209.03	230.74	303.93	398.26	433.56	465.86	515.97	0.925	4.1e-09	695	not DE
ENSSSCG00000001887	SCAMP5	171.2	172.83	162.56	171.03	356.34	364.3	357.58	389.76	1.12	0	525	DE
ENSSSCG00000001888	RPP25	14.78	7.01	14.42	13.07	41.05	37.63	47.85	68.3	1.99	5.48e-06	92	DE
ENSSSCG00000001892	SCAMP2	777.17	868.84	655.5	663.42	2274.29	2225.97	1811.4	1924.32	1.48	0	2600	DE
ENSSSCG00000001898	ULK3	482.81	386.54	450.99	507.65	677.75	733.72	698.37	818.13	0.683	6.04e-06	1100	not DE
ENSSSCG00000001899	LMAN1L	0	1.17	0	2.18	0	0.86	2.52	0.74	0.15	0.962	3	not DE
ENSSSCG00000001900	CSK	534.54	537.18	533.58	632.92	2178.22	1733.4	1761.88	2158.92	1.8	0	2910	DE
ENSSSCG00000001903	EDC3	319	358.51	382.81	324.63	600.01	567.82	606.04	653.32	0.812	1.43e-07	880	not DE
ENSSSCG00000001904	CLK3	378.12	355.01	352.66	363.85	337.13	351.47	371.01	325.17	-0.0676	0.723	442	not DE
ENSSSCG00000001905	ARID3B	139.18	129.62	129.79	164.49	129.26	114.59	125.91	133.63	-0.159	0.503	180	not DE
ENSSSCG00000001906	CYP1A1	6.16	0	20.98	11.98	0	0	3.36	0	-3.76	0.0118	16	not DE
ENSSSCG00000001907	UBL7	791.95	816.29	786.6	723.34	490.84	517.37	391.16	432.08	-0.774	7.28e-08	699	not DE
ENSSSCG00000001908	CCDC33	0	0	0	3.27	6.99	8.55	5.04	1.48	3.56	0.0553	10	not DE
ENSSSCG00000001909	STRA6	0	2.34	1.31	1.09	17.47	11.12	8.39	12.62	3.4	0.0024	20	not DE
ENSSSCG00000001910	ISLR	708.2	544.19	715.81	657.98	1779.96	1516.19	1028.25	914.64	0.951	4.75e-05	2040	not DE
ENSSSCG00000001912	PML	1000.1	1115.24	1655.8	1604.64	1710.96	1779.58	1975.08	2442.52	0.577	0.000132	3290	not DE
ENSSSCG00000001913	STOML1	137.94	127.29	176.99	201.53	151.1	141.96	152.77	161.1	-0.067	0.803	217	not DE
ENSSSCG00000001914	LOXL1	1145.43	1824.09	755.14	1704.86	10595	6231.52	5053.12	4962.98	2.31	0	12100	DE
ENSSSCG00000001916	INSYN1	1790.82	1208.66	1553.54	1168.89	155.46	261.68	169.56	127.69	-3.03	0	1450	DE
ENSSSCG00000001917	CD276	1171.3	943.57	992.43	1076.3	2139.79	2199.46	2178.21	2326.7	1.08	0	3130	DE
ENSSSCG00000001918	NPTN	3282.34	4190.03	3405.99	4182.08	1981.71	2382.46	2195	2101.75	-0.793	3e-10	3840	not DE
ENSSSCG00000001920	HCN4	2.46	12.85	3.93	6.54	0.87	0.86	3.36	0.74	-2.15	0.0862	11	not DE
ENSSSCG00000001921	NEO1	793.18	815.12	790.54	923.78	751.98	726.03	580.02	466.97	-0.417	0.0553	861	not DE
ENSSSCG00000001924		1964.48	1671.11	2021.57	1646.03	1197.41	1225.44	1371.56	1278.42	-0.521	8.15e-05	1720	not DE
ENSSSCG00000001925	ADPGK	344.86	384.2	381.5	356.22	854.17	829.5	953.55	1029.72	1.32	0	1390	DE
ENSSSCG00000001927		1282.15	1437.55	1059.29	1244.06	3349.43	3302.61	3127.56	3218.33	1.38	0	4340	DE
ENSSSCG00000001930		45595.6	43501.4	41162.9	52590.3	21690.5	26302	29187.2	31257.5	-0.761	1.51e-07	48300	not DE
ENSSSCG00000001931		1.23	18.68	44.57	25.06	12.23	19.67	53.72	33.41	0.628	0.277	64	not DE
ENSSSCG00000001934	SEC23A	440.93	449.6	529.65	314.83	1009.63	882.52	1173.47	1043.08	1.26	0	1400	DE
ENSSSCG00000001938	SSTR1	12.32	10.51	13.11	2.18	2.62	10.26	4.2	4.45	-0.764	0.438	12	not DE
ENSSSCG00000001942	PAX9	17.24	37.37	23.6	44.66	11.35	16.25	16.79	15.59	-0.981	0.0412	41	not DE
ENSSSCG00000001946	MBIP	258.65	290.78	327.75	301.75	301.32	251.42	339.11	312.55	0.0277	0.901	421	not DE
ENSSSCG00000001947	BRMS1L	298.06	312.97	376.26	247.29	152.84	121.43	140.18	163.33	-1.09	9.7e-07	287	DE
ENSSSCG00000001950	PSMA6	1700.91	1743.51	1582.38	1493.52	1752.01	1499.09	1609.11	1699.37	0.00896	0.962	2290	not DE
ENSSSCG00000001952	NFKBIA	3118.53	2323.9	3177.87	2411.86	1860.31	1523.89	1735.02	1374.94	-0.76	1e-10	2530	not DE
ENSSSCG00000001955	SRP54	849.84	822.12	798.4	771.27	815.74	743.13	1025.73	939.89	0.111	0.569	1270	not DE
ENSSSCG00000001958	BAZ1A	219.23	211.37	258.27	195	607	647.35	902.34	953.99	1.8	0	1280	DE
ENSSSCG00000001959	CFL2	8591.98	8277.3	8031.21	8089.64	2341.54	2551.79	2959.69	2481.12	-1.68	0	7430	DE
ENSSSCG00000001960	EAPP	394.13	338.66	346.11	291.95	269	221.49	274.48	268.01	-0.405	0.0291	361	not DE
ENSSSCG00000001963	EGLN3	3153.02	3459	3543.64	4801.93	438.44	820.95	963.62	823.33	-2.33	0	4410	DE
ENSSSCG00000001964	NPAS3	1.23	8.17	5.24	1.09	4.37	2.57	0.84	0.74	-0.845	0.578	7	not DE
ENSSSCG00000001966	ARHGAP5	730.37	606.08	978.01	529.43	498.7	490.86	496.92	450.64	-0.517	0.008	746	not DE
ENSSSCG00000001968	NUBPL	258.65	246.4	215	189.55	154.59	153.93	161.16	153.68	-0.536	0.00689	211	not DE
ENSSSCG00000001970		476.65	414.57	449.67	533.79	474.25	435.27	475.93	431.34	-0.042	0.837	581	not DE
ENSSSCG00000001971	HECTD1	2992.91	2358.94	3142.48	2468.51	1023.61	1273.33	1334.63	1131.43	-1.2	0	2430	DE
ENSSSCG00000001972	AP4S1	498.82	449.6	660.75	381.28	205.25	247.14	212.37	202.68	-1.17	6e-09	504	DE
ENSSSCG00000001973	SCFD1	463.1	458.94	448.36	440.1	470.75	371.14	513.71	471.43	0.00411	0.985	635	not DE
ENSSSCG00000001974	G2E3	163.81	191.52	169.12	206.98	211.36	208.66	231.67	262.07	0.321	0.0969	353	not DE
ENSSSCG00000001975	PRKD1	264.8	162.32	182.23	120.92	235.81	230.89	219.92	147	0.22	0.356	270	not DE
ENSSSCG00000001977	STXBP6	392.9	464.78	346.11	413.96	186.9	195.83	150.25	140.31	-1.27	0	398	DE
ENSSSCG00000001978	GZMH	12.32	21.02	35.4	63.18	34.94	17.96	32.74	63.85	0.252	0.636	86	not DE
ENSSSCG00000001979		0	1.17	0	0	0	1.71	5.04	1.48	1.95	0.497	6	not DE
ENSSSCG00000001982		0	0	0	0	0	0	0.84	0	0.135	0.978	1	not DE
ENSSSCG00000001983	SDR39U1	692.19	666.81	565.04	611.14	214.85	208.66	154.45	167.78	-1.77	0	571	DE
ENSSSCG00000001984	KHNYN	455.71	505.65	610.93	479.32	704.82	749.97	769.72	783.98	0.56	0.000166	1060	not DE
ENSSSCG00000001985	CBLN3	20.94	16.35	9.18	23.97	23.58	14.54	13.43	10.39	-0.183	0.795	27	not DE
ENSSSCG00000001986	NFATC4	353.48	423.91	409.03	537.06	1052.43	1030.46	836.87	857.48	1.14	6.2e-09	1200	DE
ENSSSCG00000001987	RIPK3	18.47	24.52	32.78	32.68	69.87	92.36	102.41	98	1.75	5.2e-09	132	DE
ENSSSCG00000001988	ADCY4	509.9	583.9	605.68	578.45	435.82	553.29	531.33	582.05	-0.12	0.463	784	not DE
ENSSSCG00000001989	CIDEB	11.08	5.84	3.93	3.27	34.06	58.15	37.77	31.18	2.79	2e-06	68	DE
ENSSSCG00000001990	NOP9	155.19	171.67	128.48	152.51	313.54	271.94	371.01	438.02	1.18	2.16e-07	590	DE
ENSSSCG00000001991	DHRS1	433.54	433.25	305.46	335.53	478.61	499.41	459.99	408.32	0.303	0.0822	584	not DE
ENSSSCG00000001992	RABGGTA	22.17	18.68	13.11	15.25	31.44	32.5	22.66	36.38	0.837	0.0691	49	not DE
ENSSSCG00000001993	TGM1	8.62	11.68	7.87	8.71	24.45	29.08	37.77	39.35	1.81	0.000363	53	DE
ENSSSCG00000001994	TINF2	1192.24	1185.31	1085.51	1185.23	1115.31	1267.34	1133.17	1065.35	-0.023	0.892	1480	not DE
ENSSSCG00000002000	IPO4	1461.97	1556.66	1321.49	1553.44	2928.46	2241.36	2627.29	3080.24	0.877	3.3e-09	4150	not DE
ENSSSCG00000002001	REC8	88.68	63.06	95.7	119.83	74.24	75.25	67.15	75.73	-0.303	0.342	110	not DE
ENSSSCG00000002002	IRF9	88.68	96.93	136.34	136.17	97.82	105.18	111.64	121.01	-0.0553	0.851	163	not DE
ENSSSCG00000002003		1147.9	1160.78	1127.46	1317.05	960.72	1004.81	846.1	994.08	-0.321	0.0142	1340	not DE
ENSSSCG00000002004	PSME2	144.1	183.34	178.3	215.69	226.21	163.33	240.07	260.58	0.296	0.219	351	not DE
ENSSSCG00000002005	EMC9	245.1	231.22	285.8	247.29	76.86	61.57	55.4	54.94	-2.03	0	227	DE
ENSSSCG00000002006	PSME1	365.8	355.01	332.99	366.03	296.08	232.6	251.82	268.01	-0.442	0.00706	361	not DE
ENSSSCG00000002007	FITM1	1572.81	1822.92	1460.46	1725.56	132.75	264.24	94.85	63.1	-3.76	0	1580	DE
ENSSSCG00000002008		3278.65	2868.09	3572.49	3004.48	1137.15	1277.6	1256.57	1167.06	-1.39	0	2760	DE
ENSSSCG00000002009	PCK2	50.5	93.42	45.89	93.69	793.03	844.89	644.65	950.28	3.55	0	1280	DE
ENSSSCG00000002011	CPNE6	3.69	15.18	0	8.71	0	1.71	0.84	0	-3.31	0.0384	13	not DE
ENSSSCG00000002012	CARMIL3	49.27	64.23	36.71	42.49	22.71	17.1	23.5	30.44	-1.03	0.0155	55	DE
ENSSSCG00000002013	DHRS4	7099.22	9017.68	2586.61	4374.9	1548.51	1271.62	913.26	898.31	-2.2	0	7720	DE
ENSSSCG00000002014	JPH4	43.11	37.37	27.53	54.47	107.43	141.1	116.68	94.29	1.51	4.78e-06	165	DE
ENSSSCG00000002015	AP1G2	1.23	5.84	10.49	7.63	50.66	42.76	37.77	51.97	2.95	1.3e-06	70	DE
ENSSSCG00000002016	THTPA	428.61	419.24	356.59	448.82	284.72	286.48	261.05	276.18	-0.574	0.000177	412	not DE
ENSSSCG00000002020		199.53	184.51	163.88	155.78	198.26	147.09	198.94	250.19	0.159	0.584	337	not DE
ENSSSCG00000002023	PABPN1	3173.96	3606.14	3299.8	4099.29	3276.94	3340.24	3214.86	3357.16	-0.0978	0.51	4520	not DE
ENSSSCG00000002025	SLC22A17	422.46	478.79	448.36	582.81	3855.11	3301.76	2644.91	3040.15	2.73	0	4410	DE
ENSSSCG00000002026	EFS	157.65	110.94	93.08	107.85	455.91	407.05	356.74	443.96	1.84	0	598	DE
ENSSSCG00000002028	CMTM5	73.9	234.73	154.7	184.1	20.09	86.37	17.63	10.39	-2.6	1.49e-08	201	DE
ENSSSCG00000002029	MYH7	1.02457e+06	816975	766238	853795	106021	167512	124823	94829	-2.84	4.61e-07	832000	DE
ENSSSCG00000002032	SLC7A8	46.8	87.58	43.26	34.86	894.34	542.17	590.93	977.01	3.85	0	1320	DE
ENSSSCG00000002033	CEBPE	2.46	3.5	0	0	38.43	17.1	37.77	43.8	4.64	7.72e-06	59	DE
ENSSSCG00000002034	ACIN1	2147.99	1994.59	2067.45	2577.44	2476.04	2624.47	2414.08	2657.81	0.217	0.116	3580	not DE
ENSSSCG00000002035	C14orf119	205.69	185.68	171.74	180.84	431.45	433.56	379.4	357.1	1.1	0	507	DE
ENSSSCG00000002036		120.7	124.95	91.77	119.83	72.49	73.54	81.42	87.6	-0.533	0.0389	118	not DE
ENSSSCG00000002037	CDH24	171.2	216.04	247.78	245.11	177.3	244.57	192.22	244.25	-0.0352	0.89	329	not DE
ENSSSCG00000002039	MMP14	1751.4	1966.56	2161.85	1549.08	9288.43	10520.1	10621.6	14004	2.57	0	18900	DE
ENSSSCG00000002040	MRPL52	305.45	304.79	276.62	290.86	276.86	217.21	319.81	302.9	-0.0892	0.714	408	not DE
ENSSSCG00000002041	SLC7A7	133.02	128.46	124.55	101.31	844.56	873.11	662.28	784.72	2.7	0	1060	DE
ENSSSCG00000002042	OXA1L	3228.15	3018.74	3243.42	2463.06	1207.02	1633.35	1212.08	1000.02	-1.26	0	2620	DE
ENSSSCG00000002045		6.16	12.85	10.49	7.63	10.48	8.55	12.59	14.11	0.322	0.686	19	not DE
ENSSSCG00000002050	DAD1	559.17	764.9	647.64	839.9	976.44	879.96	1016.5	1006.7	0.478	0.00757	1360	not DE
ENSSSCG00000002051	ABHD4	5087.94	3749.78	1657.11	2735.4	1257.67	1605.13	1129.82	1081.69	-1.28	1.52e-07	4130	DE
ENSSSCG00000002077		3.69	2.34	0	1.09	0	0	0.84	0.74	-2.03	0.436	3	not DE
ENSSSCG00000002099		1.23	2.34	0	3.27	0	0	0.84	2.97	-1.29	0.605	4	not DE
ENSSSCG00000002127	CHD8	977.93	979.78	984.56	1017.47	1214.88	1254.51	1281.75	1305.89	0.353	0.00306	1760	not DE
ENSSSCG00000002129	RPGRIP1	4.93	1.17	5.24	3.27	9.61	2.57	1.68	3.71	0.167	0.903	11	not DE
ENSSSCG00000002134	RNASE10	4.93	0	6.56	2.18	1.75	5.13	1.68	1.48	-0.34	0.847	6	not DE
ENSSSCG00000002135	PNP	57.89	72.4	77.35	131.81	166.82	241.15	419.69	424.66	1.85	0	572	DE
ENSSSCG00000002138	OSGEP	188.44	219.54	203.21	216.78	173.8	143.67	168.72	175.95	-0.324	0.121	237	not DE
ENSSSCG00000002140	KLHL33	19.71	32.7	26.22	4.36	4.37	9.41	2.52	1.48	-2.24	0.0012	28	not DE
ENSSSCG00000002142	TEP1	771.01	721.69	690.9	968.45	958.98	1033.03	1189.41	1185.62	0.476	0.00275	1600	not DE
ENSSSCG00000002143	PARP2	502.51	505.65	545.38	501.11	388.66	343.77	374.37	394.96	-0.453	0.00222	532	not DE
ENSSSCG00000002144	CCNB1IP1	222.93	254.58	218.94	249.47	145.86	134.26	149.41	148.48	-0.71	0.000146	229	not DE
ENSSSCG00000002145	TTC5	86.22	109.77	144.21	115.47	82.97	88.08	99.89	103.94	-0.267	0.305	140	not DE
ENSSSCG00000002235	LPCAT4	960.69	1063.86	430.01	263.63	549.36	732.01	516.22	513.74	-0.0387	0.925	911	not DE
ENSSSCG00000002241	NUTM1	0	4.67	1.31	1.09	0	0.86	0.84	3.71	-0.451	0.846	5	not DE
ENSSSCG00000002243	SLC12A6	466.79	482.3	450.99	325.72	469.01	560.98	473.42	484.05	0.216	0.263	656	not DE
ENSSSCG00000002245	KATNBL1	168.74	238.23	102.26	93.69	221.84	199.25	218.24	242.77	0.644	0.056	327	not DE
ENSSSCG00000002252	ARRDC4	322.69	507.99	388.06	340.97	771.2	782.47	655.56	495.18	0.792	2.21e-05	915	not DE
ENSSSCG00000002254	NR2F2	205.69	277.93	380.19	263.63	362.45	655.05	701.73	558.29	1.01	3e-10	836	DE
ENSSSCG00000002257	MCTP2	20.94	14.01	9.18	6.54	47.16	55.59	37.77	20.79	1.7	0.000218	65	DE
ENSSSCG00000002258	KLHL25	12.32	18.68	26.22	32.68	19.21	25.65	33.58	31.18	0.323	0.515	42	not DE
ENSSSCG00000002259		1984.19	1757.52	2133	1444.5	1323.18	1680.38	1208.72	1294.01	-0.407	0.0368	1960	not DE
ENSSSCG00000002260		48.03	31.53	61.62	37.04	11.35	20.52	14.27	15.59	-1.51	0.001	47	DE
ENSSSCG00000002263	SLCO3A1	2723.17	2364.78	1832.78	2874.84	810.5	837.2	945.99	867.87	-1.48	0	2640	DE
ENSSSCG00000002265	FAM174B	190.91	157.65	133.72	101.31	176.42	209.51	141.02	122.5	0.161	0.517	245	not DE
ENSSSCG00000002266		1271.06	1181.8	1465.7	787.61	622.72	809.83	689.14	668.91	-0.726	0.000375	1120	not DE
ENSSSCG00000002267	RGMA	1427.48	1659.43	2587.92	1920.56	876	1015.07	742.86	683.01	-1.18	6.98e-07	1970	DE
ENSSSCG00000002268	AKAP5	23.4	32.7	52.44	47.93	178.17	196.69	135.14	103.19	1.97	2.84e-07	230	DE
ENSSSCG00000002269	MTHFD1	465.56	430.91	942.61	821.38	1400.91	1144.2	1454.66	1637.01	1.15	1.91e-08	2200	DE
ENSSSCG00000002275	PPP1R36	61.58	53.72	30.15	49.02	69	54.73	63.79	56.42	0.35	0.351	79	not DE
ENSSSCG00000002276	PLEKHG3	626.91	678.49	930.81	887.83	834.08	808.98	893.95	839.66	0.13	0.492	1130	not DE
ENSSSCG00000002277	SPTB	7117.69	5217.69	4677.66	5159.25	833.21	1169	918.29	865.65	-2.54	0	5780	DE
ENSSSCG00000002279	GPX2	1.23	2.34	1.31	16.34	3.49	0.86	0.84	3.71	-0.825	0.565	15	not DE
ENSSSCG00000002280	RAB15	13.55	9.34	6.56	3.27	39.3	41.05	43.65	51.97	2.5	5.26e-06	70	DE
ENSSSCG00000002281		275.89	266.26	256.96	293.04	374.68	324.96	313.93	339.28	0.307	0.0657	457	not DE
ENSSSCG00000002283	FUT8	227.85	238.23	255.65	259.27	760.72	806.41	724.39	721.62	1.62	0	972	DE
ENSSSCG00000002285	GPHN	718.05	717.02	638.46	698.28	359.83	385.68	383.6	355.61	-0.9	1e-10	641	not DE
ENSSSCG00000002286	FAM71D	2.46	2.34	0	2.18	0	0.86	0.84	2.23	-0.85	0.704	3	not DE
ENSSSCG00000002287	MPP5	314.07	311.8	436.56	352.96	239.31	284.77	304.7	260.58	-0.371	0.0326	363	not DE
ENSSSCG00000002290	PLEK2	11.08	7.01	14.42	40.31	34.06	23.09	27.7	36.38	0.967	0.0921	49	not DE
ENSSSCG00000002292	PLEKHH1	285.74	296.62	313.33	383.46	163.32	181.29	41.13	33.41	-1.96	5.02e-05	352	DE
ENSSSCG00000002294	ARG2	275.89	233.56	159.94	467.34	66.38	65.85	78.06	123.98	-1.72	0	429	DE
ENSSSCG00000002295	VTI1B	1266.13	1425.87	1060.6	1455.4	807.88	696.1	836.03	855.99	-0.698	3.62e-05	1340	not DE
ENSSSCG00000002296		434.77	645.79	546.69	715.71	427.08	424.16	510.35	552.35	-0.278	0.139	744	not DE
ENSSSCG00000002297	RDH12	6.16	8.17	3.93	9.8	6.11	5.99	4.2	6.68	-0.256	0.792	9	not DE
ENSSSCG00000002298	ZFYVE26	551.78	404.06	494.25	394.35	697.83	872.26	764.68	869.36	0.805	7.1e-05	1170	not DE
ENSSSCG00000002305	EXD2	121.93	136.63	173.05	176.48	137.99	153.93	163.68	222.72	0.153	0.513	300	not DE
ENSSSCG00000002306	GALNT16	179.82	189.18	224.18	211.34	389.53	344.63	308.06	270.98	0.698	0.00113	446	not DE
ENSSSCG00000002307	ERH	679.87	832.63	685.65	855.15	1240.2	829.5	1222.15	1329.65	0.584	0.0047	1790	not DE
ENSSSCG00000002309	PLEKHD1	1.23	0	0	3.27	0.87	3.42	8.39	2.23	1.86	0.326	10	not DE
ENSSSCG00000002311	SUSD6	853.53	882.85	833.8	900.91	820.11	801.28	681.58	729.04	-0.198	0.175	982	not DE
ENSSSCG00000002313	SLC10A1	199.53	149.48	116.68	149.24	168.56	128.27	106.6	109.13	-0.264	0.237	193	not DE
ENSSSCG00000002314	SMOC1	247.56	272.1	234.67	325.72	472.5	476.32	433.96	152.19	0.41	0.321	557	not DE
ENSSSCG00000002315	SLC8A3	1.23	2.34	0	0	9.61	6.84	2.52	2.23	2.69	0.0694	11	not DE
ENSSSCG00000002316	COX16	94.84	98.09	89.15	92.6	34.06	26.51	39.45	34.89	-1.48	2.48e-07	85	DE
ENSSSCG00000002329	MAP3K9	8.62	12.85	7.87	7.63	178.17	171.89	120.03	221.98	4.22	0	299	DE
ENSSSCG00000002330	PCNX1	1533.4	1299.75	1505.03	1254.95	863.78	1052.7	862.89	770.62	-0.66	2.7e-05	1240	not DE
ENSSSCG00000002332	SIPA1L1	448.32	530.18	416.9	428.12	1036.71	1100.59	878	769.13	1.05	0	1290	DE
ENSSSCG00000002333	DPF3	860.92	829.13	586.02	452.09	123.15	184.71	67.15	57.91	-2.75	0	710	DE
ENSSSCG00000002337	ZFYVE1	456.94	418.07	389.37	405.24	431.45	517.37	432.29	444.7	0.128	0.483	605	not DE
ENSSSCG00000002340	PSEN1	817.81	865.33	891.48	729.88	1206.14	1340.88	1311.96	1289.56	0.643	7.34e-07	1740	not DE
ENSSSCG00000002341	PAPLN	465.56	329.32	356.59	184.1	413.98	314.7	193.9	168.53	-0.308	0.191	474	not DE
ENSSSCG00000002344	RIOX1	283.28	270.93	272.69	311.56	279.48	286.48	313.93	373.43	0.133	0.484	503	not DE
ENSSSCG00000002348	ACOT6	471.72	447.26	494.25	421.59	182.54	165.05	157.81	140.31	-1.51	0	387	DE
ENSSSCG00000002349	ACOT4	3871.07	3922.61	4235.85	3543.71	1089.11	1133.08	959.42	732.01	-2.01	0	3360	DE
ENSSSCG00000002350	MIDEAS	869.54	1011.31	1126.15	890.01	1352.87	1169	929.2	981.46	0.178	0.428	1550	not DE
ENSSSCG00000002351		419.99	376.03	439.19	381.28	74.24	108.6	86.46	92.8	-2.16	0	350	DE
ENSSSCG00000002352	ZNF410	225.39	235.89	292.35	224.41	269	230.89	294.63	292.51	0.155	0.458	394	not DE
ENSSSCG00000002353	FAM161B	126.86	112.11	95.7	98.04	55.02	42.76	61.28	63.85	-0.96	0.000682	103	not DE
ENSSSCG00000002354	COQ6	87.45	87.58	97.01	70.81	35.81	38.48	34.41	42.32	-1.17	6.86e-05	75	DE
ENSSSCG00000002355	ENTPD5	333.78	356.18	474.58	380.19	350.23	347.19	376.05	379.37	-0.0775	0.699	511	not DE
ENSSSCG00000002356	BBOF1	6.16	9.34	6.56	6.54	0.87	4.28	4.2	1.48	-1.55	0.124	8	not DE
ENSSSCG00000002357	ALDH6A1	2670.21	2140.56	2745.24	1695.06	290.84	400.21	328.2	258.36	-2.85	0	2170	DE
ENSSSCG00000002366	NPC2	1012.41	884.02	856.09	857.33	6686.62	6061.34	6918.24	6671.26	2.87	0	8990	DE
ENSSSCG00000002367	ISCA2	104.69	120.28	94.39	98.04	63.76	55.59	57.92	44.54	-0.919	0.000399	103	not DE
ENSSSCG00000002368	LTBP2	698.34	606.08	361.84	1099.17	4493.56	2268.73	3480.95	2683.8	2.28	0	5140	DE
ENSSSCG00000002370	AREL1	438.47	507.99	470.65	570.83	609.62	564.4	603.52	645.89	0.29	0.0657	870	not DE
ENSSSCG00000002372	YLPM1	684.8	678.49	786.6	764.74	824.47	881.67	922.49	1011.16	0.32	0.0161	1360	not DE
ENSSSCG00000002374	DLST	5018.97	4312.65	5002.79	4032.84	1276.89	1456.33	1287.62	1288.82	-1.79	0	4080	DE
ENSSSCG00000002375	RPS6KL1	214.31	218.38	171.74	249.47	191.27	178.73	173.75	228.66	-0.142	0.498	308	not DE
ENSSSCG00000002377	EIF2B2	629.37	574.55	565.04	553.4	576.43	664.46	591.77	703.8	0.125	0.497	948	not DE
ENSSSCG00000002378	MLH3	171.2	189.18	194.03	199.35	130.13	129.98	151.09	129.18	-0.482	0.0144	183	not DE
ENSSSCG00000002379	ACYP1	113.31	109.77	135.03	144.89	77.73	59.86	94.01	69.79	-0.749	0.00231	133	not DE
ENSSSCG00000002380	ZC2HC1C	2.46	3.5	1.31	9.8	0.87	5.99	4.2	1.48	-0.421	0.779	9	not DE
ENSSSCG00000002381	NEK9	2096.27	1762.2	2140.87	1761.51	1259.42	1279.31	1217.95	1193.79	-0.643	1.26e-06	1700	not DE
ENSSSCG00000002383	FOS	6065.87	520.83	291.04	238.57	7040.34	1492.25	3700.03	1240.56	1.94	0.00627	8060	DE
ENSSSCG00000002385	TGFB3	431.08	437.92	491.63	943.39	1775.59	1800.1	1787.9	1511.54	1.66	2e-10	2130	DE
ENSSSCG00000002386		234.01	217.21	197.96	315.92	166.82	131.69	180.47	168.53	-0.566	0.0112	290	not DE
ENSSSCG00000002387	GPATCH2L	45.57	29.19	69.48	38.13	23.58	38.48	36.93	35.64	-0.396	0.387	53	not DE
ENSSSCG00000002388	ESRRB	545.62	550.03	596.51	401.98	17.47	104.33	48.68	25.24	-3.7	0	471	DE
ENSSSCG00000002389	VASH1	309.14	379.53	447.05	628.57	982.56	992.84	1074.42	1317.77	1.34	0	1780	DE
ENSSSCG00000002390	ANGEL1	332.55	256.91	175.67	264.72	261.14	243.72	183.83	190.06	-0.214	0.321	299	not DE
ENSSSCG00000002392		96.07	70.07	78.66	69.72	108.3	63.28	73.87	76.47	0.0215	0.949	124	not DE
ENSSSCG00000002396	GSTZ1	1160.21	1123.41	1084.2	1031.63	349.35	421.59	304.7	273.95	-1.72	0	962	DE
ENSSSCG00000002397	POMT2	181.05	210.2	167.81	199.35	198.26	237.73	205.65	221.98	0.188	0.34	299	not DE
ENSSSCG00000002398	TMEM63C	0	1.17	0	0	5.24	5.99	2.52	5.2	3.69	0.0356	7	not DE
ENSSSCG00000002400		0	2.34	0	2.18	2.62	2.57	5.88	5.2	2.11	0.196	7	not DE
ENSSSCG00000002403	VIPAS39	264.8	242.9	204.52	224.41	142.36	175.31	125.07	139.57	-0.689	0.000275	215	not DE
ENSSSCG00000002404	SPTLC2	365.8	427.41	461.47	294.13	727.53	862	765.52	706.77	0.999	4e-10	1010	not DE
ENSSSCG00000002405		1.23	0	1.31	0	0	0	0	0	-1.83	0.692	1	not DE
ENSSSCG00000002406	AHSA1	1990.34	1856.79	2127.76	2353.03	1242.82	1039.01	1325.4	1487.78	-0.715	5e-10	2160	not DE
ENSSSCG00000002408	ADCK1	38.18	29.19	59	23.97	15.72	29.93	17.63	11.88	-0.999	0.0433	45	not DE
ENSSSCG00000002410	CEP128	24.63	38.54	26.22	32.68	110.05	86.37	105.76	146.25	1.87	5.3e-09	197	DE
ENSSSCG00000002411	GTF2A1	243.87	280.27	224.18	279.97	323.15	328.38	363.46	377.14	0.439	0.0142	508	not DE
ENSSSCG00000002412	STON2	52.96	42.04	66.86	41.4	25.33	39.34	41.97	17.82	-0.751	0.0532	51	not DE
ENSSSCG00000002414	SEL1L	1140.51	1201.66	1118.29	942.3	1418.37	1534.15	1727.46	1632.55	0.522	0.000713	2200	not DE
ENSSSCG00000002424	SPATA7	70.2	87.58	99.64	105.67	47.16	48.74	45.33	51.23	-0.905	0.000987	97	not DE
ENSSSCG00000002425	PTPN21	3688.79	2848.24	3885.82	2828	638.44	888.51	741.18	631.05	-2.19	0	3000	DE
ENSSSCG00000002426	ZC3H14	811.66	824.46	753.83	730.97	943.25	881.67	997.19	996.31	0.291	0.0519	1340	not DE
ENSSSCG00000002427	EML5	24.63	31.53	43.26	33.77	2.62	4.28	5.04	8.91	-2.72	1.01e-06	33	DE
ENSSSCG00000002428	TTC8	93.61	108.6	64.24	100.22	49.78	73.54	91.49	65.33	-0.401	0.274	109	not DE
ENSSSCG00000002429	FOXN3	724.21	543.02	799.71	537.06	304.81	377.12	302.18	324.43	-0.976	3.95e-06	610	not DE
ENSSSCG00000002430	EFCAB11	300.52	251.07	350.04	300.67	69.87	80.38	73.87	77.21	-1.99	0	276	DE
ENSSSCG00000002431	TDP1	52.96	75.91	78.66	82.79	162.45	138.54	180.47	184.12	1.2	4.26e-07	248	DE
ENSSSCG00000002432	KCNK13	3.69	7.01	3.93	1.09	229.7	124.85	172.07	242.02	5.6	0	326	DE
ENSSSCG00000002433	PSMC1	1891.81	1898.83	1619.09	1647.12	1945.9	1557.24	1898.7	2273.99	0.113	0.591	3060	not DE
ENSSSCG00000002434	NRDE2	283.28	280.27	281.87	204.8	257.65	265.1	245.1	247.96	-0.0364	0.878	334	not DE
ENSSSCG00000002436	TTC7B	1331.41	1186.48	1190.39	1772.4	915.31	856.01	799.94	850.05	-0.662	6e-05	1630	not DE
ENSSSCG00000002440	CCDC88C	549.32	312.97	445.74	380.19	359.83	335.22	320.65	409.81	-0.22	0.352	552	not DE
ENSSSCG00000002441	PPP4R3A	1024.73	1154.94	974.08	1127.5	1067.27	1229.71	1185.22	1142.56	0.112	0.454	1540	not DE
ENSSSCG00000002443	TC2N	11.08	14.01	17.04	8.71	11.35	9.41	20.15	7.42	-0.121	0.871	24	not DE
ENSSSCG00000002444	FBLN5	6315.89	6878.29	4373.51	5681.05	1932.8	2190.91	1082.81	1010.41	-1.96	0	5890	DE
ENSSSCG00000002445	TRIP11	697.11	525.51	739.41	522.9	494.34	474.61	517.9	433.57	-0.358	0.0244	617	not DE
ENSSSCG00000002446	ATXN3	319	352.67	308.09	309.38	442.81	507.96	599.32	489.99	0.655	9.52e-05	714	not DE
ENSSSCG00000002447	CPSF2	916.35	926.06	934.75	1034.9	755.48	767.93	867.09	928.75	-0.203	0.138	1250	not DE
ENSSSCG00000002449		768.55	780.08	646.32	651.44	143.23	184.71	182.15	93.54	-2.28	0	668	DE
ENSSSCG00000002450	SLC24A4	0	2.34	9.18	4.36	11.35	10.26	23.5	26.73	2.43	0.00304	36	DE
ENSSSCG00000002451	RIN3	863.39	710.02	654.19	590.44	3293.53	2372.2	1978.44	2501.91	1.84	0	3770	DE
ENSSSCG00000002452	LGMN	2345.06	2314.56	1809.19	2110.11	17168.1	15293.6	14852.1	17301	2.92	0	23300	DE
ENSSSCG00000002455	GOLGA5	316.53	276.77	259.58	256	670.76	610.58	591.77	562	1.14	0	768	DE
ENSSSCG00000002456	CHGA	62.81	15.18	17.04	8.71	4.37	0.86	2.52	0.74	-3.55	2.92e-06	51	DE
ENSSSCG00000002457	ITPK1	1306.78	914.38	891.48	867.14	1012.25	853.45	803.3	920.58	-0.133	0.432	1240	not DE
ENSSSCG00000002458	TMEM251	267.27	204.36	107.5	189.55	444.55	374.56	505.31	495.93	1.29	5.22e-06	668	DE
ENSSSCG00000002459		160.11	262.75	207.14	215.69	173.8	144.52	175.43	196.74	-0.28	0.294	265	not DE
ENSSSCG00000002460		403.98	510.32	471.96	423.76	724.03	608.02	639.61	755.03	0.592	0.00115	1020	not DE
ENSSSCG00000002461	BTBD7	556.7	582.73	655.5	631.83	523.16	527.63	585.05	524.88	-0.167	0.266	707	not DE
ENSSSCG00000002464		22.17	10.51	10.49	3.27	15.72	11.12	7.55	0.74	-0.524	0.517	18	not DE
ENSSSCG00000002467	ASB2	11641.5	6594.51	10832.8	8765.05	912.69	1338.32	1434.52	1083.91	-2.98	0	9450	DE
ENSSSCG00000002469	OTUB2	40.64	68.9	72.11	65.36	48.04	44.47	92.33	98	0.148	0.714	132	not DE
ENSSSCG00000002470	DDX24	975.47	1027.66	954.41	1177.61	1007.01	1024.48	1062.67	1276.2	0.0782	0.594	1720	not DE
ENSSSCG00000002490	GSC	0	0	1.31	1.09	25.33	9.41	8.39	14.85	4.51	0.000393	29	not DE
ENSSSCG00000002494	CLMN	14.78	10.51	17.04	15.25	34.94	25.65	29.38	20.79	0.934	0.0589	40	not DE
ENSSSCG00000002495	SYNE3	351.02	324.65	201.89	192.82	645.43	746.55	546.44	601.35	1.29	0	873	DE
ENSSSCG00000002496	GLRX5	2819.24	2926.48	3101.84	3067.66	710.06	993.69	770.56	769.88	-1.89	0	2820	DE
ENSSSCG00000002501	BDKRB1	4.93	3.5	0	4.36	132.75	49.6	39.45	40.83	4.31	5e-10	152	DE
ENSSSCG00000002502	ATG2B	594.89	469.45	571.6	417.23	334.51	396.79	431.45	365.26	-0.417	0.0287	514	not DE
ENSSSCG00000002504	AK7	2.46	5.84	3.93	6.54	5.24	5.13	6.72	4.45	0.231	0.839	8	not DE
ENSSSCG00000002505	PAPOLA	1271.06	1385	1756.75	1481.54	1329.29	1476.85	1962.49	2026.77	0.193	0.208	2730	not DE
ENSSSCG00000002506	VRK1	76.36	100.43	89.15	128.55	359.83	252.27	286.23	391.25	1.71	0	527	DE
ENSSSCG00000002507	BCL11B	0	0	6.56	2.18	0	1.71	3.36	4.45	0.575	0.786	6	not DE
ENSSSCG00000002508	SETD3	2080.25	1747.01	1838.03	1867.18	1737.16	1506.78	1596.52	1809.99	-0.18	0.167	2440	not DE
ENSSSCG00000002509	CCNK	955.76	789.43	679.1	892.19	979.06	1195.51	1048.4	1077.23	0.382	0.0314	1450	not DE
ENSSSCG00000002510	CYP46A1	12.32	11.68	17.04	15.25	20.09	19.67	12.59	11.14	0.142	0.843	23	not DE
ENSSSCG00000002512	DEGS2	11.08	5.84	1.31	7.63	15.72	13.68	9.23	14.11	1.16	0.125	19	not DE
ENSSSCG00000002515	SLC25A47	44.34	42.04	30.15	28.32	35.81	36.77	35.25	28.21	-0.0766	0.868	43	not DE
ENSSSCG00000002516	WARS1	980.39	958.76	888.86	992.41	1872.53	1843.72	1593.16	2243.55	0.975	0	3020	not DE
ENSSSCG00000002517	WDR25	241.4	220.71	171.74	181.92	237.56	179.58	203.97	199.71	0.0142	0.958	272	not DE
ENSSSCG00000002520	SLC25A29	1484.14	1209.83	1191.7	1120.96	462.89	507.11	331.56	308.1	-1.66	0	1200	DE
ENSSSCG00000002523	CDC42BPB	3172.73	2720.95	2700.67	3041.51	2919.72	3019.56	2778.38	3072.08	0.0214	0.892	4140	not DE
ENSSSCG00000002525	TRAF3	486.5	413.4	424.77	681.94	787.79	708.07	910.74	996.31	0.777	1.28e-06	1340	not DE
ENSSSCG00000002526	RCOR1	458.17	437.92	734.16	605.69	755.48	789.31	889.75	886.43	0.598	0.000321	1190	not DE
ENSSSCG00000002528		662.63	499.81	494.25	503.29	552.85	500.27	401.23	423.91	-0.202	0.212	633	not DE
ENSSSCG00000002529		57.89	119.11	73.42	62.09	63.76	124.85	123.39	59.39	0.225	0.483	147	not DE
ENSSSCG00000002530	CINP	806.73	738.04	698.77	686.3	796.53	720.9	702.57	727.56	0.01	0.954	980	not DE
ENSSSCG00000002531	MOK	65.28	58.39	65.55	78.43	44.54	53.87	39.45	43.06	-0.568	0.0792	72	not DE
ENSSSCG00000002532		332.55	304.79	304.15	293.04	256.77	197.54	264.41	288.05	-0.304	0.133	388	not DE
ENSSSCG00000002533	WDR20	569.02	358.51	398.55	373.65	330.14	311.28	268.6	305.13	-0.464	0.0137	462	not DE
ENSSSCG00000002535	HSP90AA1	18831.9	18879.7	21187.1	23954.1	25509.8	20253.5	29575.9	33415.7	0.375	0.00589	45000	not DE
ENSSSCG00000002536		0	2.34	2.62	3.27	8.73	0	1.68	1.48	-0.444	0.836	10	not DE
ENSSSCG00000002540	PPP2R5C	4346.49	3934.29	3301.11	3663.54	2040.22	2292.67	1991.87	1913.92	-0.884	0	3530	not DE
ENSSSCG00000002544	PPP1R13B	4725.83	4054.57	4108.69	3436.95	1244.57	1953.18	1134.85	1204.18	-1.59	0	3840	DE
ENSSSCG00000002546	XRCC3	72.67	91.09	95.7	112.2	197.38	167.61	213.2	242.77	1.14	5.61e-08	327	DE
ENSSSCG00000002547		3387.03	2951.01	3117.57	4883.64	2838.5	3108.49	3062.93	3052.03	-0.221	0.265	4480	not DE
ENSSSCG00000002552	TDRD9	20.94	11.68	9.18	5.45	6.11	9.41	5.04	5.94	-0.728	0.363	17	not DE
ENSSSCG00000002554	PLD4	200.76	319.97	242.54	190.64	1594.8	1187.81	1014.82	1207.89	2.4	0	1830	DE
ENSSSCG00000002555	JAG2	1152.82	1218.01	1314.94	1299.62	486.47	760.23	610.24	498.9	-1.1	1e-10	1190	DE
ENSSSCG00000002557	NUDT14	94.84	72.4	106.19	119.83	125.77	89.79	118.35	115.82	0.201	0.453	156	not DE
ENSSSCG00000002558	CEP170B	399.05	303.63	332.99	283.24	393.02	377.98	283.71	317.01	0.0572	0.8	450	not DE
ENSSSCG00000002559	CDCA4	102.23	127.29	145.52	200.44	597.39	471.19	519.58	674.85	2	0	909	DE
ENSSSCG00000002573	RTL1	0	1.17	0	3.27	0.87	0	0	0	-1.76	0.698	3	not DE
ENSSSCG00000002620	EFHC1	91.14	81.75	87.84	61	158.96	140.25	181.31	135.86	0.944	2.38e-05	216	not DE
ENSSSCG00000002622	TMEM14A	76.36	100.43	106.19	101.31	190.4	180.44	290.43	257.61	1.24	6.1e-09	347	DE
ENSSSCG00000002623	GSTA1	0	0	1.31	13.07	0	0.86	5.04	5.94	0.456	0.819	12	not DE
ENSSSCG00000002627	GSTA4	129.32	148.31	149.45	302.84	359.83	283.91	349.19	413.52	1.01	1.53e-05	557	DE
ENSSSCG00000002628	CILK1	242.63	273.26	212.38	193.91	299.57	360.88	231.67	217.52	0.252	0.172	422	not DE
ENSSSCG00000002629	FBXO9	750.07	755.56	735.47	724.43	588.66	553.29	537.21	601.35	-0.38	0.00515	810	not DE
ENSSSCG00000002632	SLC28A1	7.39	5.84	7.87	5.45	2.62	4.28	5.04	5.94	-0.589	0.551	8	not DE
ENSSSCG00000002633	GAS8	344.86	318.81	284.49	335.53	311.8	275.36	268.6	276.18	-0.181	0.302	372	not DE
ENSSSCG00000002635	SPIRE2	538.23	686.66	465.41	666.69	161.58	259.11	320.65	285.83	-1.22	1.81e-07	612	DE
ENSSSCG00000002637	DBNDD1	3.69	5.84	5.24	4.36	4.37	8.55	6.72	2.97	0.172	0.877	10	not DE
ENSSSCG00000002639		6.16	2.34	2.62	4.36	108.3	320.68	648.01	400.9	6.39	0	772	DE
ENSSSCG00000002640	DEF8	2539.66	2153.41	2309.99	1941.25	913.56	1119.4	875.48	844.12	-1.25	0	2060	DE
ENSSSCG00000002642	CDH15	18.47	4.67	5.24	11.98	2.62	3.42	1.68	0.74	-2.19	0.0314	15	not DE
ENSSSCG00000002645	GALNS	721.75	646.96	613.55	693.93	2221.01	2309.78	1478.16	2095.07	1.58	0	2820	DE
ENSSSCG00000002646		1284.61	1363.98	1190.39	1276.74	992.16	998.82	927.52	892.37	-0.425	0.00049	1200	not DE
ENSSSCG00000002648	CBFA2T3	266.04	196.19	209.76	184.1	241.05	290.75	224.96	204.9	0.17	0.477	340	not DE
ENSSSCG00000002650	APRT	402.75	510.32	439.19	506.56	835.83	625.97	621.15	788.44	0.621	0.000932	1060	not DE
ENSSSCG00000002651		50.5	130.79	53.75	137.26	607	407.91	402.07	605.8	2.54	0	816	DE
ENSSSCG00000002652	KLHDC4	821.51	824.46	963.59	952.11	902.21	909.03	931.72	1067.58	0.0983	0.517	1440	not DE
ENSSSCG00000002653		20.94	43.21	22.29	35.95	14.85	15.39	23.5	18.56	-0.729	0.153	37	not DE
ENSSSCG00000002654	FBXO31	1747.71	1612.72	1390.98	1521.85	1006.14	1036.45	893.95	1066.1	-0.646	2.25e-07	1440	not DE
ENSSSCG00000002655	MAP1LC3B	1869.64	1775.04	1723.97	1525.11	986.05	1002.24	947.67	919.1	-0.835	0	1520	not DE
ENSSSCG00000002656	ZCCHC14	716.82	571.05	894.1	538.15	508.31	631.11	575.82	575.36	-0.223	0.34	775	not DE
ENSSSCG00000002658	FOXL1	12.32	4.67	6.56	5.45	18.34	11.12	14.27	8.17	0.866	0.224	21	not DE
ENSSSCG00000002660	MTHFSD	330.08	331.65	424.77	396.53	243.67	273.65	261.05	256.13	-0.513	0.00305	364	not DE
ENSSSCG00000002664	GSE1	1609.76	1218.01	1284.78	1349.73	994.78	1208.34	1071.9	1175.97	-0.291	0.11	1580	not DE
ENSSSCG00000002666	KIAA0513	1590.06	1130.42	1168.1	996.77	1663.8	1824.9	1319.52	1250.21	0.314	0.0721	2130	not DE
ENSSSCG00000002667	ZDHHC7	1044.44	964.59	916.39	1130.76	1483.88	1377.66	1156.68	1348.21	0.402	0.00245	1820	not DE
ENSSSCG00000002669	CRISPLD2	1017.34	698.34	895.42	822.47	4277.83	2487.65	2315.03	1456.6	1.53	0	4900	DE
ENSSSCG00000002670	USP10	1178.69	1089.55	1135.33	1159.09	1274.27	1293	1249.85	1492.24	0.216	0.115	2010	not DE
ENSSSCG00000002671	ATP2C2	2.46	3.5	2.62	0	4.37	0.86	0.84	2.97	0.0784	0.969	5	not DE
ENSSSCG00000002672	MEAK7	206.92	227.72	264.82	300.67	187.78	240.3	241.74	205.65	-0.188	0.405	288	not DE
ENSSSCG00000002675	DNAAF1	6.16	5.84	2.62	2.18	4.37	5.99	10.07	8.91	0.824	0.434	12	not DE
ENSSSCG00000002680	TAF1C	610.9	581.56	482.45	631.83	703.07	680.7	533.01	650.35	0.154	0.311	876	not DE
ENSSSCG00000002681	HSDL1	326.39	342.16	274	269.07	473.37	435.27	374.37	440.25	0.511	0.00163	593	not DE
ENSSSCG00000002682	MBTPS1	3135.78	2806.2	2384.72	2050.19	2663.82	2414.96	2259.63	2431.38	-0.0713	0.695	3280	not DE
ENSSSCG00000002684	CDH13	12753.7	10083.9	10271.7	9742.21	1971.23	3626.72	2896.73	2089.87	-2.05	0	10400	DE
ENSSSCG00000002688	PLCG2	77.59	120.28	142.9	128.55	855.92	712.34	874.64	982.95	2.88	0	1320	DE
ENSSSCG00000002689	CMIP	684.8	465.95	555.87	444.46	1118.8	1350.29	1264.96	1295.5	1.24	2e-10	1740	DE
ENSSSCG00000002690	GAN	33.25	33.87	35.4	34.86	44.54	54.73	68.83	98	0.904	0.0105	132	not DE
ENSSSCG00000002696	VAT1L	6.16	0	1.31	0	3.49	0	7.55	6.68	1.52	0.419	9	not DE
ENSSSCG00000002697	NUDT7	418.76	394.71	415.59	565.38	151.97	204.38	225.8	296.96	-1.05	6.8e-09	519	DE
ENSSSCG00000002700		1.23	0	5.24	4.36	0.87	0.86	6.72	1.48	-0.116	0.949	8	not DE
ENSSSCG00000002701	MON1B	702.04	602.58	635.84	513.09	837.57	790.16	812.53	884.21	0.446	0.00689	1190	not DE
ENSSSCG00000002703	TERF2IP	906.49	860.66	816.76	689.57	655.91	573.81	617.79	665.94	-0.376	0.0238	897	not DE
ENSSSCG00000002704	KARS1	14372.1	13137.6	12731.2	10911.1	6794.05	7505.7	6398.66	6496.05	-0.907	0	11700	not DE
ENSSSCG00000002706	ADAT1	61.58	67.73	51.13	40.31	35.81	51.31	45.33	42.32	-0.323	0.381	60	not DE
ENSSSCG00000002707		2346.29	2221.14	2216.91	1575.23	791.29	1039.87	983.76	804.03	-1.2	0	1900	DE
ENSSSCG00000002708	TMEM231	76.36	98.09	85.22	76.26	183.41	190.7	204.81	211.59	1.24	7.7e-09	285	DE
ENSSSCG00000002709		24.63	33.87	28.84	49.02	338	336.08	420.53	326.66	3.39	0	501	DE
ENSSSCG00000002712	LDHD	1096.17	1283.4	1054.05	696.11	127.51	211.22	110.8	75.73	-3.03	0	1100	DE
ENSSSCG00000002714	WDR59	630.6	561.71	491.63	473.87	264.64	308.71	277	246.48	-0.972	1.1e-09	512	not DE
ENSSSCG00000002715	RFWD3	93.61	133.13	103.57	102.4	319.66	299.3	272.8	423.91	1.6	0	571	DE
ENSSSCG00000002716	MLKL	144.1	148.31	156.01	133.99	435.82	501.98	546.44	489.25	1.76	0	659	DE
ENSSSCG00000002718	FA2H	0	1.17	0	0	6.99	0.86	2.52	0	1.96	0.476	8	not DE
ENSSSCG00000002719	EXOSC6	102.23	66.56	41.95	81.7	134.5	211.22	126.75	132.89	1.08	0.000781	247	DE
ENSSSCG00000002720		1.23	36.2	1.31	16.34	9.61	20.52	5.88	7.42	0.367	0.732	31	not DE
ENSSSCG00000002722	DDX19B	766.09	769.57	852.15	710.27	1182.56	978.3	995.52	1191.56	0.486	0.00279	1600	not DE
ENSSSCG00000002723	AARS1	2367.23	2891.45	1872.11	3006.65	3314.49	3799.46	2969.76	3365.33	0.426	0.00356	4530	not DE
ENSSSCG00000002724	PDPR	2499.01	1963.06	2313.92	2131.89	830.59	950.93	698.37	737.95	-1.47	0	2030	DE
ENSSSCG00000002729	VAC14	1210.71	1455.07	1283.47	1262.58	1664.67	1304.97	1110.51	1369.74	0.0527	0.812	1910	not DE
ENSSSCG00000002734	MARVELD3	1.23	0	1.31	0	0	0	0	2.23	-1.23	0.794	3	not DE
ENSSSCG00000002737	CHST4	2.46	0	0	0	0	1.71	1.68	1.48	1.81	0.582	2	not DE
ENSSSCG00000002738	ZNF23	54.19	59.56	72.11	63.18	30.57	23.94	32.74	30.44	-1.08	0.000681	58	DE
ENSSSCG00000002739	PHLPP2	96.07	116.78	138.97	117.65	63.76	78.67	72.19	83.15	-0.651	0.00729	112	not DE
ENSSSCG00000002740	AP1G1	1274.76	1284.57	1439.48	1378.05	1892.62	1805.23	1845.82	1853.05	0.462	0.000129	2500	not DE
ENSSSCG00000002741	ZNF821	178.59	226.55	249.09	264.72	140.61	146.23	149.41	100.97	-0.777	0.0018	243	not DE
ENSSSCG00000002743	IST1	1120.8	1167.79	1103.87	1179.79	1455.93	1251.95	1351.42	1434.33	0.263	0.05	1930	not DE
ENSSSCG00000002746	DHODH	200.76	247.57	215	215.69	151.97	130.84	183.83	198.96	-0.413	0.0823	268	not DE
ENSSSCG00000002747	PMFBP1	3.69	1.17	0	0	1.75	4.28	1.68	1.48	1.5	0.441	5	not DE
ENSSSCG00000002748	DHX38	538.23	490.47	503.43	555.58	717.92	710.63	742.02	813.68	0.515	9.15e-05	1100	not DE
ENSSSCG00000002749		84.98	105.1	56.37	139.44	85.59	82.09	104.08	103.94	0.0103	0.98	140	not DE
ENSSSCG00000002752	ZFHX3	184.75	183.34	233.36	164.49	338	459.22	394.51	357.1	1.02	3.33e-08	537	DE
ENSSSCG00000002753	NOB1	391.66	479.96	381.5	444.46	779.93	615.71	693.34	847.09	0.787	9.17e-06	1140	not DE
ENSSSCG00000002754	NQO1	443.39	454.27	520.47	533.79	184.28	230.04	277.84	237.57	-1.08	0	490	DE
ENSSSCG00000002755	NFAT5	381.81	377.2	658.12	328.99	223.59	249.71	263.57	219.75	-0.819	5.71e-05	502	not DE
ENSSSCG00000002759		556.7	582.73	524.4	646	611.37	631.11	544.76	642.18	0.0738	0.648	865	not DE
ENSSSCG00000002762	TERF2	993.94	824.46	702.7	750.57	671.63	667.02	606.88	605.06	-0.349	0.0176	815	not DE
ENSSSCG00000002763	PRMT7	1429.94	1359.31	1295.27	1180.87	1014.87	984.28	935.92	988.14	-0.421	0.00102	1330	not DE
ENSSSCG00000002764	SMPD3	14.78	10.51	9.18	9.8	21.83	31.64	27.7	43.06	1.47	0.00515	58	DE
ENSSSCG00000002767	TSNAXIP1	9.85	23.36	10.49	14.16	84.72	80.38	68.83	109.13	2.6	1e-10	147	DE
ENSSSCG00000002768	CENPT	18.47	45.54	23.6	68.63	200.88	153.07	171.24	235.34	2.4	0	317	DE
ENSSSCG00000002769	THAP11	1409.01	1331.28	1465.7	1518.58	1045.44	1012.5	948.51	1058.67	-0.493	7.59e-05	1430	not DE
ENSSSCG00000002771	EDC4	1.23	2.34	0	2.18	0	0.86	0.84	0.74	-1.13	0.64	2	not DE
ENSSSCG00000002774	RIPOR1	2166.47	1993.42	2177.58	1903.13	1852.45	2169.53	1910.45	2173.02	-0.0251	0.896	2930	not DE
ENSSSCG00000002776	ATP6V0D1	1465.66	1373.32	1105.18	1210.29	2653.34	2108.81	2141.28	2250.98	0.831	1e-10	3040	not DE
ENSSSCG00000002777	HSD11B2	4.93	17.52	9.18	18.52	39.3	56.44	29.38	24.5	1.61	0.0041	66	DE
ENSSSCG00000002778	ZDHHC1	35.72	45.54	35.4	34.86	26.2	41.05	32.74	21.53	-0.346	0.405	48	not DE
ENSSSCG00000002779	LRRC36	22.17	22.19	34.09	25.06	10.48	12.83	5.88	11.14	-1.37	0.0144	26	not DE
ENSSSCG00000002781	KCTD19	3.69	0	5.24	17.43	0.87	1.71	0.84	0	-2.32	0.168	16	not DE
ENSSSCG00000002782	PLEKHG4	2.46	1.17	3.93	3.27	45.42	32.5	22.66	40.09	3.7	2.82e-07	54	DE
ENSSSCG00000002783	SLC9A5	78.83	93.42	83.9	90.42	47.16	50.45	62.95	44.54	-0.767	0.00633	83	not DE
ENSSSCG00000002786	ELMO3	60.35	23.36	38.02	61	65.5	45.32	67.99	78.7	0.546	0.113	106	not DE
ENSSSCG00000002787	E2F4	671.25	679.65	777.43	830.1	1492.61	1318.65	1380.79	1729.81	0.999	0	2330	not DE
ENSSSCG00000002788	EXOC3L1	54.19	50.21	68.17	65.36	35.81	38.48	40.29	40.83	-0.607	0.0559	60	not DE
ENSSSCG00000002790	TMEM208	342.4	303.63	304.15	322.45	457.65	379.69	421.37	440.99	0.416	0.00571	594	not DE
ENSSSCG00000002792	HSF4	112.08	45.54	104.88	142.71	180.79	160.77	156.97	175.95	0.822	0.00953	237	not DE
ENSSSCG00000002793		45.57	29.19	48.51	65.36	113.54	93.21	105.76	126.21	1.25	6.18e-06	170	DE
ENSSSCG00000002795	CDH11	351.02	238.23	356.59	473.87	4169.53	2567.18	3189.68	2508.59	3.14	0	4770	DE
ENSSSCG00000002799	CNOT1	1677.5	1498.28	2153.98	1409.64	1652.44	1951.47	1892.82	2026.03	0.174	0.399	2730	not DE
ENSSSCG00000002802	GINS3	109.62	141.3	90.46	164.49	186.03	171.03	163.68	204.16	0.542	0.0199	275	not DE
ENSSSCG00000002803	CCDC113	25.86	19.85	13.11	18.52	2.62	6.84	4.2	3.71	-2.16	0.00135	21	not DE
ENSSSCG00000002804	CSNK2A2	917.58	969.27	804.96	736.41	1416.63	1491.39	1397.58	1415.77	0.746	2.89e-08	1910	not DE
ENSSSCG00000002805	CFAP20	337.47	290.78	267.44	302.84	245.42	271.08	330.72	286.57	-0.0838	0.735	394	not DE
ENSSSCG00000002806	MMP15	2810.62	2775.84	3286.69	3696.22	850.68	1222.87	1104.64	1039.37	-1.58	0	3390	DE
ENSSSCG00000002807	USB1	146.57	117.95	90.46	155.78	276.86	267.66	247.62	276.18	1.09	1.78e-07	372	DE
ENSSSCG00000002808	ZNF319	206.92	214.87	284.49	298.49	188.65	217.21	166.2	193.03	-0.382	0.112	274	not DE
ENSSSCG00000002811		4.93	7.01	14.42	9.8	2.62	0.86	1.68	2.23	-2.26	0.0227	11	not DE
ENSSSCG00000002812	KIFC3	459.4	302.46	427.39	356.22	386.04	407.05	434.8	351.16	0.0436	0.855	518	not DE
ENSSSCG00000002813	KATNB1	649.08	711.18	568.98	744.04	533.64	490.86	406.26	531.56	-0.447	0.0015	716	not DE
ENSSSCG00000002814	ADGRG3	23.4	21.02	26.22	16.34	33.19	64.14	59.6	111.36	1.52	0.00114	150	DE
ENSSSCG00000002815	ADGRG1	2247.76	2022.61	1765.92	1626.43	1100.46	1246.82	864.57	824.07	-0.934	0	1820	not DE
ENSSSCG00000002817	DRC7	3.69	1.17	0	3.27	1.75	3.42	0.84	2.97	0.343	0.849	4	not DE
ENSSSCG00000002818	PLLP	78.83	98.09	131.1	206.98	91.71	124.85	78.9	156.65	-0.148	0.666	211	not DE
ENSSSCG00000002819	ARL2BP	107.15	100.43	123.23	131.81	163.32	157.35	203.13	273.95	0.764	0.00023	369	not DE
ENSSSCG00000002820	RSPRY1	214.31	212.54	253.02	202.62	333.63	318.97	299.66	328.89	0.542	0.00309	443	not DE
ENSSSCG00000002821	CCL22	0	0	0	0	6.11	10.26	9.23	5.2	5.08	0.00197	12	not DE
ENSSSCG00000002822	AMFR	3047.1	2879.77	2181.51	2307.28	1603.53	1645.32	1534.4	1516.74	-0.712	2.32e-07	2470	not DE
ENSSSCG00000002825		261.11	184.51	100.95	62.09	307.43	222.34	153.61	8.17	-0.28	0.65	352	not DE
ENSSSCG00000002827	SLC6A2	6.16	1.17	5.24	4.36	48.04	22.23	11.75	3.71	1.99	0.0258	55	DE
ENSSSCG00000002828	LPCAT2	131.79	174	277.93	192.82	312.67	281.35	268.6	251.68	0.562	0.0413	358	not DE
ENSSSCG00000002829	MMP2	6345.45	6324.75	5851.01	3854.18	22345.5	21632.9	12514.5	10299.4	1.53	0	25600	DE
ENSSSCG00000002830	IRX6	16.01	12.85	7.87	190.64	29.7	37.63	17.63	51.97	0.415	0.579	175	not DE
ENSSSCG00000002831	IRX3	2016.21	1998.09	2674.45	3643.93	366.82	777.34	452.43	334.83	-2.46	0	3340	DE
ENSSSCG00000002835	TOX3	0	0	0	0	0.87	2.57	4.2	2.97	3.44	0.166	5	not DE
ENSSSCG00000002836	SALL1	0	0	1.31	9.8	1.75	0	2.52	2.97	0.308	0.894	9	not DE
ENSSSCG00000002838	ZNF423	200.76	226.55	284.49	267.98	582.55	567.82	546.44	513	1.18	1e-10	691	DE
ENSSSCG00000002841	N4BP1	794.41	582.73	739.41	578.45	671.63	721.75	694.17	677.82	0.0506	0.814	913	not DE
ENSSSCG00000002844	PHKB	1780.96	1493.6	1647.93	1439.05	945.87	988.56	965.3	841.15	-0.764	1.8e-09	1450	not DE
ENSSSCG00000002846	DNAJA2	1406.54	1363.98	1305.76	1305.06	1081.25	1056.97	1155.84	1155.18	-0.275	0.0391	1560	not DE
ENSSSCG00000002847	GPT2	7.39	15.18	6.56	6.54	12.23	27.36	31.06	42.32	1.62	0.00845	57	DE
ENSSSCG00000002849	SHCBP1	24.63	129.62	51.13	152.51	454.16	389.1	486.01	679.3	2.74	0	915	DE
ENSSSCG00000002852	PLEKHF1	986.55	941.24	627.97	807.22	444.55	518.22	550.64	543.44	-0.694	0.000901	806	not DE
ENSSSCG00000002854	POP4	275.89	336.32	285.8	347.51	331.01	305.29	328.2	409.81	0.14	0.478	552	not DE
ENSSSCG00000002855		19.71	28.03	13.11	39.22	110.92	71.83	67.15	106.16	1.87	2.82e-07	143	DE
ENSSSCG00000002857	TDRD12	28.33	22.19	17.04	17.43	42.8	81.24	67.99	60.88	1.56	0.000131	95	DE
ENSSSCG00000002859	ANKRD27	507.44	418.07	553.24	539.24	499.58	495.99	591.77	570.17	0.0999	0.553	768	not DE
ENSSSCG00000002860	PDCD5	1356.04	1346.46	1178.59	1305.06	891.72	724.32	849.46	832.98	-0.655	3.09e-06	1200	not DE
ENSSSCG00000002863	LRP3	532.07	489.3	479.83	514.18	626.22	594.33	438.16	446.93	0.0464	0.832	717	not DE
ENSSSCG00000002864	SLC7A10	23.4	33.87	66.86	64.27	25.33	53.87	45.33	17.82	-0.403	0.487	63	not DE
ENSSSCG00000002865	GPATCH1	263.57	269.76	277.93	283.24	263.76	242.86	236.71	283.6	-0.0941	0.638	382	not DE
ENSSSCG00000002866	CEBPA	84.98	72.4	72.11	46.84	3680.44	2289.25	2535.79	2551.65	5.32	0	4210	DE
ENSSSCG00000002867	CEBPG	358.41	363.18	357.9	368.21	705.69	604.6	663.12	668.17	0.865	5e-10	900	not DE
ENSSSCG00000002868	PEPD	896.64	1020.65	858.71	851.89	2731.94	2328.59	2085.04	2121.05	1.35	0	3130	DE
ENSSSCG00000002869	LSM14A	2389.4	2367.11	2927.47	2168.93	1802.66	1942.91	2105.19	2003.01	-0.32	0.0191	2700	not DE
ENSSSCG00000002872	GARRE1	678.64	618.93	658.12	493.48	451.54	487.44	403.75	416.49	-0.47	0.00422	570	not DE
ENSSSCG00000002873	GPI	10826.2	9643.61	9090.5	9807.58	6779.2	6989.19	6710.07	6801.18	-0.526	3.6e-06	9160	not DE
ENSSSCG00000002875		173.66	165.83	148.14	143.8	54.15	68.41	78.9	67.56	-1.24	3.67e-07	142	DE
ENSSSCG00000002877		269.73	437.92	516.54	397.62	124.89	171.89	175.43	149.97	-1.36	0	394	DE
ENSSSCG00000002879	GRAMD1A	1138.04	1074.37	692.21	655.8	1407.89	1308.39	1040.84	988.14	0.441	0.00246	1610	not DE
ENSSSCG00000002884	LSR	32.02	29.19	30.15	27.23	44.54	40.19	30.22	40.83	0.387	0.344	55	not DE
ENSSSCG00000002885	USF2	7590.65	7128.19	6363.61	7166.95	3472.57	3617.31	3253.47	3393.54	-1.04	0	6580	DE
ENSSSCG00000002887	MAG	1.23	2.34	1.31	4.36	1.75	1.71	0	0.74	-1.28	0.485	4	not DE
ENSSSCG00000002888	GAPDHS	1.23	4.67	1.31	3.27	1.75	5.13	2.52	3.71	0.387	0.786	6	not DE
ENSSSCG00000002891		1.23	0	2.62	1.09	0.87	0.86	5.04	6.68	1.3	0.441	9	not DE
ENSSSCG00000002893	CD22	33.25	25.69	45.89	20.7	209.61	135.11	187.18	187.09	2.55	0	252	DE
ENSSSCG00000002895	KMT2B	1168.83	1053.35	1031.76	1056.69	1191.3	1338.32	1025.73	1256.15	0.154	0.333	1690	not DE
ENSSSCG00000002898	LIN37	310.38	315.3	335.62	336.61	261.14	270.23	248.46	273.95	-0.3	0.0725	369	not DE
ENSSSCG00000002902	ATP4A	1.23	1.17	2.62	0	0	0	0	0.74	-2.31	0.498	2	not DE
ENSSSCG00000002904	HAUS5	347.32	369.02	342.17	415.05	422.72	412.19	418.02	530.08	0.272	0.0791	714	not DE
ENSSSCG00000002905	RBM42	1463.2	1641.91	1144.51	1576.32	2235.86	2014.75	1897.86	2213.11	0.531	0.00015	2980	not DE
ENSSSCG00000002906		32.02	35.03	30.15	58.83	6.11	19.67	15.95	11.88	-1.58	0.00179	54	DE
ENSSSCG00000002907		7915.8	8453.63	6548.46	7457.81	2192.19	2293.53	2051.47	1691.2	-1.89	0	7240	DE
ENSSSCG00000002908	ZBTB32	4.93	2.34	1.31	4.36	1.75	5.99	2.52	6.68	0.363	0.789	9	not DE
ENSSSCG00000002910	ALKBH6	426.15	455.44	353.97	503.29	544.99	525.07	411.3	446.19	0.149	0.444	624	not DE
ENSSSCG00000002913		12.32	22.19	5.24	8.71	5.24	5.13	2.52	2.23	-1.62	0.0394	19	not DE
ENSSSCG00000002915	KIRREL2	72.67	63.06	59	43.57	12.23	19.67	7.55	8.17	-2.38	8.9e-09	59	DE
ENSSSCG00000002916	APLP1	231.55	188.01	174.36	122.01	703.07	509.67	551.48	417.23	1.62	0	805	DE
ENSSSCG00000002917	NFKBID	156.42	171.67	175.67	247.29	393.02	312.99	342.47	349.67	0.91	1.26e-05	471	not DE
ENSSSCG00000002918		30.79	14.01	22.29	38.13	37.56	50.45	49.52	58.65	0.946	0.028	79	not DE
ENSSSCG00000002919	TYROBP	178.59	189.18	167.81	92.6	2841.12	2442.33	2374.63	2196.78	4.01	0	3250	DE
ENSSSCG00000002921	CLIP3	369.49	331.65	318.57	308.29	937.14	923.57	698.37	687.47	1.28	0	1080	DE
ENSSSCG00000002923	WDR62	139.18	182.18	144.21	261.45	435.82	437.84	386.96	508.55	1.32	0	685	DE
ENSSSCG00000002926	TBCB	916.35	969.27	764.32	899.82	1223.61	972.31	1097.92	1167.06	0.33	0.0426	1570	not DE
ENSSSCG00000002927	LRFN3	16.01	17.52	14.42	17.43	13.1	21.38	15.95	16.33	0.0165	0.98	25	not DE
ENSSSCG00000002930	ZNF260	289.44	387.71	475.89	357.31	146.73	217.21	219.92	147.74	-1.05	7e-10	363	DE
ENSSSCG00000002931	ZNF565	49.27	56.05	94.39	59.92	41.05	55.59	43.65	37.86	-0.518	0.153	72	not DE
ENSSSCG00000002932	ZNF567	115.77	144.81	136.34	130.72	58.52	69.27	71.35	43.8	-1.14	5.06e-06	124	DE
ENSSSCG00000002933	ZNF382	87.45	77.07	102.26	81.7	34.94	31.64	39.45	25.98	-1.41	5.14e-07	78	DE
ENSSSCG00000002935		262.34	348	428.7	342.06	89.96	139.39	126.75	90.57	-1.63	0	327	DE
ENSSSCG00000002937		61.58	58.39	69.48	45.75	34.06	41.05	32.74	43.8	-0.625	0.0834	59	not DE
ENSSSCG00000002938		33.25	30.36	51.13	37.04	33.19	41.05	31.06	34.89	-0.097	0.842	48	not DE
ENSSSCG00000002950		447.09	336.32	329.06	371.47	684.73	638.8	668.15	738.69	0.888	9.4e-09	995	not DE
ENSSSCG00000002952	YIF1B	625.68	713.52	616.17	663.42	994.78	968.04	951.87	1043.82	0.597	5.44e-06	1410	not DE
ENSSSCG00000002953		205.69	191.52	165.19	213.52	172.06	126.56	151.09	152.94	-0.367	0.0828	206	not DE
ENSSSCG00000002954	SPINT2	81.29	102.77	86.53	63.18	683.86	823.52	771.4	845.6	3.24	0	1140	DE
ENSSSCG00000002955	CATSPERG	165.04	133.13	167.81	289.77	110.92	147.94	88.98	77.95	-0.806	0.0305	266	not DE
ENSSSCG00000002957	GGN	35.72	64.23	52.44	57.74	89.96	118.87	96.53	76.47	0.866	0.0034	139	not DE
ENSSSCG00000002959	FAM98C	302.99	283.77	245.16	205.89	275.99	213.79	264.41	321.46	0.0517	0.866	433	not DE
ENSSSCG00000002960	RASGRP4	57.89	44.38	48.51	62.09	507.44	511.38	393.67	471.43	3.15	0	635	DE
ENSSSCG00000002962	MAP4K1	48.03	54.89	77.35	68.63	906.57	879.1	485.17	811.45	3.61	0	1090	DE
ENSSSCG00000002963		3428.91	3464.83	3133.3	3201.65	2720.59	2384.17	2360.36	2379.41	-0.427	0.000186	3200	not DE
ENSSSCG00000002965	ACTN4	3404.28	3362.07	4031.34	4119.99	3878.7	4421.16	4062.64	4008.25	0.138	0.386	5400	not DE
ENSSSCG00000002972		4.93	5.84	6.56	13.07	9.61	3.42	5.88	2.23	-0.598	0.576	12	not DE
ENSSSCG00000002980		11.08	18.68	0	3.27	67.25	52.16	46.17	67.56	3.26	2.37e-06	91	DE
ENSSSCG00000002988	ZNF546	59.12	64.23	76.04	61	54.15	44.47	50.36	57.17	-0.335	0.306	77	not DE
ENSSSCG00000002989	AKT2	2298.26	1982.91	1949.46	1875.89	1741.53	1762.48	1531.88	1520.45	-0.305	0.0137	2060	not DE
ENSSSCG00000002993	CYP2A19	41.88	28.03	14.42	9.8	49.78	45.32	17.63	9.65	0.333	0.5	57	not DE
ENSSSCG00000002996		48.03	52.55	51.13	69.72	98.69	73.54	66.31	67.56	0.458	0.178	113	not DE
ENSSSCG00000002997		0	0	1.31	2.18	2.62	1.71	0.84	1.48	1.28	0.573	3	not DE
ENSSSCG00000002998	SNRPA	465.56	537.18	427.39	610.05	1352.87	984.28	1031.61	1273.97	1.19	0	1720	DE
ENSSSCG00000003000	ITPKC	904.03	713.52	517.85	459.71	615.74	753.39	446.55	377.14	-0.244	0.196	881	not DE
ENSSSCG00000003006	CYP2B22	2.46	7.01	3.93	76.26	64.63	11.97	22.66	17.08	1.42	0.164	74	not DE
ENSSSCG00000003011		0	0	0	0	1.75	6.84	3.36	5.2	4.15	0.0409	8	not DE
ENSSSCG00000003013	B9D2	117.01	115.61	133.72	141.62	125.77	150.51	146.89	147.74	0.169	0.481	199	not DE
ENSSSCG00000003015	EXOSC5	307.91	254.58	194.03	218.96	497.83	289.04	326.52	460.29	0.676	0.00152	620	not DE
ENSSSCG00000003016	CCDC97	1413.93	1472.58	1495.86	1647.12	1378.2	1481.99	1164.23	1354.15	-0.168	0.287	1820	not DE
ENSSSCG00000003017	TGFB1	1651.64	1805.4	1961.26	1631.87	4085.69	4473.32	4452.12	5028.32	1.36	0	6770	DE
ENSSSCG00000003018	LIPE	519.76	520.83	156.01	247.29	443.68	209.51	119.19	141.8	-0.685	0.00628	508	not DE
ENSSSCG00000003021	MEGF8	2484.23	2349.59	2431.91	2445.63	1393.05	1716.3	1347.22	1345.24	-0.751	8.52e-08	2240	not DE
ENSSSCG00000003022	TMEM145	167.5	152.98	162.56	198.26	98.69	111.17	80.58	72.76	-0.92	0.000345	182	not DE
ENSSSCG00000003024	PRR19	80.06	86.42	66.86	88.24	71.62	106.04	71.35	74.98	-0.00111	0.997	124	not DE
ENSSSCG00000003030	CIC	2374.62	2042.47	2418.8	2370.46	3629.78	3959.37	3423.87	3838.98	0.691	4.62e-07	5170	not DE
ENSSSCG00000003035		1401.62	1434.05	1335.91	1420.54	1029.72	1127.95	946.83	1008.19	-0.446	0.000203	1360	not DE
ENSSSCG00000003037		344.86	363.18	338.24	357.31	351.1	344.63	269.44	322.95	-0.13	0.49	435	not DE
ENSSSCG00000003038	GRIK5	11.08	12.85	11.8	13.07	26.2	24.8	24.34	23.01	1.01	0.0464	31	DE
ENSSSCG00000003040	ARHGEF1	59.12	78.24	81.28	90.42	158.08	157.35	140.18	167.78	1.02	1.58e-05	226	DE
ENSSSCG00000003042		4711.05	4497.16	3596.08	4430.46	6272.64	5424.25	5290.67	4807.08	0.339	0.0163	7180	not DE
ENSSSCG00000003044	LYPD4	3.69	1.17	2.62	2.18	4.37	2.57	5.04	3.71	0.739	0.567	6	not DE
ENSSSCG00000003045		27.1	9.34	2.62	6.54	0.87	11.97	0.84	4.45	-1.41	0.215	22	not DE
ENSSSCG00000003046	RABAC1	3894.47	3871.23	3027.11	3527.37	5275.24	4336.5	3931.7	3467.78	0.239	0.122	6040	not DE
ENSSSCG00000003047		1.23	0	0	1.09	44.54	60.72	91.49	118.78	7.02	0	160	DE
ENSSSCG00000003049	ERFL	2.46	7.01	0	6.54	29.7	27.36	16.79	10.39	2.54	0.00398	34	DE
ENSSSCG00000003054	ZNF575	118.24	112.11	108.81	147.06	138.87	129.13	81.42	84.63	-0.193	0.567	159	not DE
ENSSSCG00000003055	XRCC1	747.61	728.7	734.16	782.17	510.06	588.35	479.29	537.5	-0.504	0.000371	724	not DE
ENSSSCG00000003059	ZNF428	373.19	385.37	335.62	403.07	351.97	301.87	284.55	255.39	-0.334	0.0798	403	not DE
ENSSSCG00000003061	CADM4	423.69	498.65	365.77	549.04	131.01	188.99	141.86	101.71	-1.72	0	504	DE
ENSSSCG00000003062	LYPD3	3.69	1.17	0	6.54	101.31	76.96	100.73	120.27	5.18	0	162	DE
ENSSSCG00000003063	PHLDB3	16.01	16.35	13.11	16.34	375.55	322.39	501.95	496.67	4.75	0	669	DE
ENSSSCG00000003064	ETHE1	392.9	407.56	353.97	400.89	845.44	779.05	730.27	683.76	0.963	0	968	not DE
ENSSSCG00000003068	SMG9	403.98	360.85	364.46	417.23	726.66	637.95	593.45	706.03	0.783	5.5e-09	951	not DE
ENSSSCG00000003069	KCNN4	1.23	0	0	3.27	9.61	9.41	15.95	23.76	3.92	0.000682	32	DE
ENSSSCG00000003070	ZNF45	168.74	195.02	212.38	202.62	124.89	138.54	135.98	118.04	-0.589	0.00287	186	not DE
ENSSSCG00000003071	ZNF404	22.17	35.03	38.02	35.95	24.45	30.79	25.18	23.01	-0.331	0.471	36	not DE
ENSSSCG00000003072	ZNF283	104.69	188.01	211.07	148.15	138.87	164.19	171.24	175.95	0.0327	0.913	237	not DE
ENSSSCG00000003076		4.93	7.01	11.8	11.98	2.62	2.57	1.68	0.74	-2.22	0.0299	11	not DE
ENSSSCG00000003077		55.42	117.95	85.22	80.61	25.33	48.74	40.29	36.38	-1.16	2.52e-05	101	DE
ENSSSCG00000003078	CEACAM19	8.62	12.85	2.62	31.59	0.87	4.28	0	1.48	-3.16	0.00222	29	not DE
ENSSSCG00000003079		429.85	385.37	389.37	915.07	543.24	543.02	834.35	919.1	0.48	0.039	1240	not DE
ENSSSCG00000003080		9.85	15.18	1.31	29.41	29.7	22.23	25.18	28.21	1.25	0.0845	38	not DE
ENSSSCG00000003081	CEACAM16	16.01	32.7	20.98	49.02	2.62	4.28	1.68	2.97	-3.32	3.36e-07	45	DE
ENSSSCG00000003085	CLPTM1	2269.93	2123.04	1883.91	2180.91	1866.42	1967.71	1669.54	1810.73	-0.209	0.0934	2440	not DE
ENSSSCG00000003088	APOE	471.72	219.54	114.06	331.17	14182	12364.7	6915.72	3804.09	5.06	0	16200	DE
ENSSSCG00000003089	TOMM40	2723.17	2343.76	2437.16	2697.27	2399.18	1878.78	2084.2	2438.06	-0.218	0.0713	3280	not DE
ENSSSCG00000003090		2300.72	2153.41	1519.45	1496.79	745	918.44	747.06	546.41	-1.33	0	1870	DE
ENSSSCG00000003091	IRF2BP1	1226.72	1314.93	1254.63	1181.96	1214.88	1198.07	904.02	1086.14	-0.185	0.256	1460	not DE
ENSSSCG00000003092	FOXA3	6.16	8.17	3.93	2.18	1.75	0	0.84	1.48	-2.31	0.103	7	not DE
ENSSSCG00000003093	SYMPK	825.2	799.94	884.93	876.94	654.16	736.29	771.4	942.86	-0.136	0.427	1270	not DE
ENSSSCG00000003098	PPP5C	1865.95	1922.18	1790.83	1859.55	1059.41	1077.5	1031.61	1163.35	-0.781	0	1710	not DE
ENSSSCG00000003100	CCDC61	459.4	484.63	419.52	612.22	369.44	362.59	365.97	359.32	-0.427	0.0178	562	not DE
ENSSSCG00000003101	HIF3A	847.37	791.76	549.31	449.91	141.49	301.01	58.76	28.95	-2.77	0	688	DE
ENSSSCG00000003102		1.23	2.34	2.62	4.36	5.24	0.86	0.84	2.97	-0.352	0.83	6	not DE
ENSSSCG00000003103	FKRP	525.91	550.03	527.02	503.29	337.13	404.49	329.04	355.61	-0.565	0.000107	479	not DE
ENSSSCG00000003104	STRN4	5219.73	4443.44	4673.73	5327.01	3126.71	3689.14	2982.35	3216.85	-0.596	4.03e-05	4890	not DE
ENSSSCG00000003105	SLC1A5	513.6	525.51	575.53	461.89	3166.89	3576.26	3746.19	3882.04	2.79	0	5230	DE
ENSSSCG00000003106	AP2S1	1158.98	1372.15	1082.89	1271.29	2410.54	2277.28	1996.91	2193.07	0.864	0	2950	not DE
ENSSSCG00000003107	ARHGAP35	3616.12	2722.12	3618.37	3081.82	1545.02	1714.59	1558.75	1495.95	-1.04	0	2940	DE
ENSSSCG00000003108	NPAS1	3.69	0	2.62	3.27	31.44	51.31	58.76	69.04	4.49	3.5e-09	93	DE
ENSSSCG00000003109	TMEM160	358.41	379.53	356.59	489.13	364.2	297.59	371.85	399.41	-0.141	0.474	538	not DE
ENSSSCG00000003110	ZC3H4	1192.24	1138.6	875.75	1055.6	1389.55	1304.97	1083.65	1247.24	0.241	0.053	1680	not DE
ENSSSCG00000003111	SAE1	1003.79	1196.99	1004.23	1391.12	1986.95	1510.21	1724.1	2152.98	0.682	2.89e-05	2900	not DE
ENSSSCG00000003112		129.32	136.63	86.53	156.87	131.01	192.41	121.71	124.72	0.164	0.587	225	not DE
ENSSSCG00000003113	C5AR2	30.79	26.86	52.44	23.97	82.97	96.63	177.95	89.09	1.73	6e-10	212	DE
ENSSSCG00000003114	DHX34	663.86	665.64	663.37	813.76	1048.93	1270.76	1023.22	1095.05	0.661	1.19e-05	1490	not DE
ENSSSCG00000003115	MEIS3	82.52	98.09	82.59	102.4	441.93	431	337.43	337.79	2.07	0	506	DE
ENSSSCG00000003119	ZNF541	6.16	10.51	7.87	16.34	70.74	88.08	47.01	18.56	2.34	0.000209	103	DE
ENSSSCG00000003120	NAPA	2952.26	2701.1	2489.6	2747.39	2692.64	2426.08	2087.56	2259.88	-0.206	0.0882	3080	not DE
ENSSSCG00000003128	LIG1	211.84	350.34	215	289.77	972.95	766.22	749.57	974.78	1.72	0	1310	DE
ENSSSCG00000003129	ZSWIM9	107.15	80.58	78.66	96.95	61.14	47.03	47.85	40.09	-0.896	0.00116	89	not DE
ENSSSCG00000003132		1833.92	2050.64	1575.83	1794.19	3717.12	3590.8	2890.02	2891.67	0.848	0	4260	not DE
ENSSSCG00000003133	GRIN2D	3.69	2.34	3.93	3.27	6.11	13.68	7.55	7.42	1.34	0.153	16	not DE
ENSSSCG00000003134	GRWD1	661.4	677.32	659.43	648.17	840.19	706.36	893.11	1251.7	0.449	0.0279	1690	not DE
ENSSSCG00000003135	KCNJ14	2.46	15.18	6.56	18.52	5.24	8.55	12.59	4.45	-0.308	0.764	17	not DE
ENSSSCG00000003136	CYTH2	1628.24	1255.37	1175.97	1158	1078.63	1049.28	1041.68	1050.5	-0.292	0.0635	1420	not DE
ENSSSCG00000003137	PLEKHA4	126.86	127.29	153.39	281.06	331.89	281.35	248.46	278.4	0.798	0.0061	380	not DE
ENSSSCG00000003139	BCAT2	7045.03	6753.33	5885.1	6518.78	3022.78	2779.26	2224.38	1989.65	-1.4	0	5980	DE
ENSSSCG00000003140	FGF21	45.57	30.36	52.44	40.31	33.19	42.76	46.17	41.57	-0.0296	0.949	56	not DE
ENSSSCG00000003142	IZUMO1	108.39	92.26	76.04	101.31	82.1	73.54	61.28	56.42	-0.473	0.0842	94	not DE
ENSSSCG00000003143	MAMSTR	87.45	68.9	93.08	75.17	29.7	29.08	37.77	25.98	-1.41	1.08e-06	71	DE
ENSSSCG00000003144	DHDH	633.07	734.54	576.84	749.48	821.85	697.81	806.65	854.51	0.243	0.172	1150	not DE
ENSSSCG00000003145	FUT2	19.71	21.02	31.46	40.31	28.82	42.76	25.18	31.92	0.214	0.693	50	not DE
ENSSSCG00000003146	NTN5	120.7	100.43	128.48	148.15	100.44	109.46	85.62	74.24	-0.433	0.153	136	not DE
ENSSSCG00000003147	CA11	27.1	35.03	28.84	23.97	63.76	65.85	29.38	26.73	0.601	0.165	77	not DE
ENSSSCG00000003148	DBP	66.51	81.75	121.92	135.08	54.15	52.16	52.04	50.48	-0.91	0.00416	124	not DE
ENSSSCG00000003149	TULP2	2.46	5.84	1.31	3.27	10.48	2.57	6.72	10.39	1.22	0.277	14	not DE
ENSSSCG00000003150	NUCB1	12.32	10.51	23.6	20.7	29.7	31.64	18.47	17.82	0.548	0.392	37	not DE
ENSSSCG00000003152	RUVBL2	779.63	868.84	730.23	985.88	993.91	924.42	1015.66	1168.55	0.29	0.0513	1570	not DE
ENSSSCG00000003153	FTL	9332.2	7714.42	6834.26	8231.26	75120.6	56310.3	63728.9	78245.9	3.09	0	105000	DE
ENSSSCG00000003154	GYS1	8217.56	7904.77	6464.56	7591.8	3511.88	3957.66	4058.45	3870.9	-0.967	0	6970	not DE
ENSSSCG00000003155	PPP1R15A	4144.5	2309.89	1636.13	1663.46	1456.8	1044.15	937.6	831.49	-1.12	0	3360	DE
ENSSSCG00000003156	HRC	14093.8	13840.6	12935.7	15418.9	1570.34	3303.47	2090.92	1522.67	-2.8	0	14200	DE
ENSSSCG00000003157	LIN7B	270.96	199.69	207.14	175.39	62.01	76.96	72.19	78.7	-1.54	4e-10	220	DE
ENSSSCG00000003159	KCNA7	7.39	2.34	6.56	9.8	6.99	16.25	10.07	8.17	0.665	0.477	19	not DE
ENSSSCG00000003160	NTF4	4.93	0	3.93	7.63	21.83	12.83	26.02	14.11	2.36	0.00425	31	DE
ENSSSCG00000003161	PRRG2	208.15	183.34	138.97	129.63	82.97	73.54	61.28	78.7	-1.14	1.01e-06	169	DE
ENSSSCG00000003165	RPS11	16804.6	16880.4	13700	15100.8	17237.1	15786.2	15349.9	13468	-0.0153	0.925	19700	not DE
ENSSSCG00000003168	ALDH16A1	84.98	95.76	89.15	111.12	164.2	124	116.68	158.13	0.555	0.0223	213	not DE
ENSSSCG00000003169	PIH1D1	357.18	355.01	350.04	441.19	407.87	315.55	344.15	478.85	0.0303	0.884	645	not DE
ENSSSCG00000003170	SLC17A7	3.69	2.34	1.31	4.36	13.1	17.96	31.06	18.56	2.73	0.000634	37	DE
ENSSSCG00000003177	BCL2L12	263.57	279.1	267.44	324.63	386.04	318.97	334.08	342.25	0.284	0.13	461	not DE
ENSSSCG00000003178	IRF3	1115.87	982.11	886.24	1247.33	984.3	1035.59	1005.59	984.43	-0.067	0.734	1330	not DE
ENSSSCG00000003183	RRAS	3745.44	2983.7	2854.06	3800.8	2731.07	2457.72	2748.16	2425.44	-0.36	0.026	3490	not DE
ENSSSCG00000003187	FCGRT	3507.73	3902.76	3021.86	2747.39	11086.7	9322.05	7644.31	7036.52	1.4	0	12700	DE
ENSSSCG00000003189	PRMT1	5602.77	5057.7	4224.05	5089.53	3302.26	3050.34	3517.04	3871.65	-0.538	0.000447	5220	not DE
ENSSSCG00000003191	TSKS	2.46	0	1.31	0	8.73	7.7	14.27	9.65	3.69	0.0048	17	not DE
ENSSSCG00000003192	IL4I1	411.37	413.4	371.01	528.34	654.16	578.09	556.51	701.57	0.535	0.000196	945	not DE
ENSSSCG00000003193	TBC1D17	2221.89	1918.68	1713.48	1558.89	972.95	1186.1	796.58	776.56	-0.999	0	1800	not DE
ENSSSCG00000003194	AKT1S1	4380.97	4300.97	2342.76	3560.05	1392.17	2451.73	1228.87	843.37	-1.37	2.27e-08	3680	DE
ENSSSCG00000003195	PNKP	2033.45	2204.79	2008.46	2501.19	2036.73	2290.96	1897.02	2103.24	-0.0689	0.655	2830	not DE
ENSSSCG00000003196	PTOV1	1324.02	1136.26	911.15	1449.95	469.01	768.79	496.08	408.32	-1.19	1.22e-06	1330	DE
ENSSSCG00000003197	MED25	1072.77	1083.71	1096	1065.4	1434.1	1447.78	1162.55	1267.29	0.293	0.0412	1710	not DE
ENSSSCG00000003198	FUZ	354.71	336.32	395.92	360.58	110.05	133.4	109.12	114.33	-1.63	0	331	DE
ENSSSCG00000003199	AP2A1	3643.22	3379.59	3188.36	3184.22	4191.37	4281.77	3734.44	4077.29	0.282	0.0147	5490	not DE
ENSSSCG00000003201	ATF5	434.77	575.72	426.08	1380.23	582.55	803.85	449.07	589.47	-0.0528	0.897	1270	not DE
ENSSSCG00000003204	VRK3	469.26	380.7	384.12	342.06	351.97	337.79	359.26	311.07	-0.206	0.236	428	not DE
ENSSSCG00000003207	IZUMO2	4.93	1.17	3.93	3.27	1.75	4.28	4.2	6.68	0.353	0.794	9	not DE
ENSSSCG00000003211	NR1H2	2469.45	2102.02	1975.68	1914.02	2220.14	2171.24	2007.82	2003.01	-0.00458	0.977	2700	not DE
ENSSSCG00000003212	NAPSA	45.57	38.54	48.51	52.29	85.59	128.27	62.95	63.85	0.825	0.0272	150	not DE
ENSSSCG00000003214	KCNC3	3.69	3.5	6.56	4.36	12.23	17.96	9.23	11.88	1.49	0.0586	21	not DE
ENSSSCG00000003216	POLD1	232.78	325.81	225.49	407.42	918.8	725.17	736.14	1167.8	1.59	0	1570	DE
ENSSSCG00000003217	ASPDH	11286.8	12685.7	17811.3	29231	3633.28	9856.53	6275.27	4815.99	-1.53	2e-06	26800	DE
ENSSSCG00000003218	MYBPC2	163.81	58.39	85.22	9.8	143.23	79.53	111.64	23.76	0.379	0.289	164	not DE
ENSSSCG00000003219	FAM71E1	46.8	45.54	48.51	56.65	48.91	55.59	52.04	47.51	0.0466	0.907	65	not DE
ENSSSCG00000003222	SYT3	59.12	54.89	61.62	81.7	44.54	51.31	35.25	54.2	-0.475	0.145	75	not DE
ENSSSCG00000003227		0	0	1.31	0	11.35	7.7	11.75	5.94	4.63	0.00184	14	not DE
ENSSSCG00000003228	VSIG10L	3.69	2.34	9.18	6.54	5.24	8.55	1.68	6.68	0.0293	0.982	10	not DE
ENSSSCG00000003229	ETFB	4.93	4.67	7.87	3.27	2.62	0.86	3.36	0.74	-1.58	0.178	6	not DE
ENSSSCG00000003230		113.31	103.93	64.24	181.92	19.21	27.36	20.15	27.47	-2.24	0	167	DE
ENSSSCG00000003231	NKG7	86.22	67.73	144.21	142.71	2074.29	1785.57	1625.9	1870.86	4.11	0	2520	DE
ENSSSCG00000003232	LIM2	3.69	8.17	2.62	2.18	0.87	2.57	0	0.74	-2.18	0.137	7	not DE
ENSSSCG00000003233	ZNF175	22.17	30.36	36.71	34.86	39.3	55.59	52.04	63.1	0.764	0.0273	85	not DE
ENSSSCG00000003234		2.46	3.5	6.56	2.18	3.49	3.42	5.88	1.48	-0.0512	0.971	7	not DE
ENSSSCG00000003235		92.37	131.96	144.21	137.26	90.83	124	109.96	103.94	-0.231	0.36	145	not DE
ENSSSCG00000003236		38.18	63.06	45.89	55.56	249.79	366.01	334.08	431.34	2.77	0	581	DE
ENSSSCG00000003238	SPACA6	8.62	3.5	6.56	9.8	6.11	7.7	1.68	7.42	-0.38	0.716	10	not DE
ENSSSCG00000003239	HAS1	16.01	11.68	7.87	3.27	144.98	30.79	47.01	29.7	2.57	4.53e-07	166	DE
ENSSSCG00000003240		89.91	98.09	115.37	67.54	27.95	29.93	24.34	24.5	-1.78	3.9e-09	88	DE
ENSSSCG00000003241	ZNF614	9.85	14.01	22.29	7.63	12.23	14.54	20.15	11.88	0.192	0.78	24	not DE
ENSSSCG00000003251	NLRP12	2.46	0	3.93	2.18	5.24	2.57	7.55	8.17	1.64	0.174	11	not DE
ENSSSCG00000003253		3629.67	3629.49	3352.24	2586.16	5878.74	5334.46	4768.57	4939.97	0.673	6.68e-07	6730	not DE
ENSSSCG00000003255	CACNG8	0	1.17	0	3.27	18.34	22.23	15.95	24.5	4.38	4.6e-05	33	DE
ENSSSCG00000003256	PRKCG	117.01	179.84	175.67	183.01	10.48	38.48	12.59	17.08	-3.19	0	168	DE
ENSSSCG00000003257	CACNG6	472.95	525.51	606.99	505.47	31.44	103.47	73.87	49	-3.14	0	464	DE
ENSSSCG00000003259	OSCAR	9.85	15.18	17.04	8.71	200.88	358.31	356.74	465.49	4.75	0	627	DE
ENSSSCG00000003261		2293.33	2276.02	1786.9	1879.16	533.64	581.51	486.01	404.61	-2.04	0	1950	DE
ENSSSCG00000003262	TFPT	525.91	587.4	536.2	677.59	491.71	469.48	459.99	525.62	-0.253	0.097	708	not DE
ENSSSCG00000003263	PRPF31	921.27	1031.16	839.04	1025.09	1296.97	1218.6	1121.42	1332.62	0.383	0.00324	1800	not DE
ENSSSCG00000003264	CNOT3	1154.05	1082.54	975.39	1260.4	1216.62	1511.92	1291.82	1349.69	0.265	0.0954	1820	not DE
ENSSSCG00000003265	LENG1	162.58	135.46	120.61	120.92	130.13	122.29	124.23	109.13	-0.146	0.558	149	not DE
ENSSSCG00000003266	TMC4	1.23	2.34	1.31	2.18	1.75	0.86	5.04	5.2	0.661	0.674	7	not DE
ENSSSCG00000003267	MBOAT7	603.51	634.11	520.47	468.43	1659.43	1647.03	1726.62	1544.95	1.57	0	2080	DE
ENSSSCG00000003268	TSEN34	401.52	425.08	330.37	342.06	628.84	596.9	573.3	637.73	0.707	5.77e-06	859	not DE
ENSSSCG00000003269	LENG9	211.84	190.35	157.32	191.73	185.16	171.03	193.9	206.39	0.0134	0.961	278	not DE
ENSSSCG00000003271	TTYH1	27.1	31.53	22.29	32.68	34.94	31.64	33.58	44.54	0.35	0.412	60	not DE
ENSSSCG00000003272		2.46	4.67	3.93	5.45	25.33	14.54	37.77	41.57	2.79	2.18e-05	56	DE
ENSSSCG00000003278		16.01	22.19	9.18	27.23	115.29	68.41	101.57	673.36	3.16	0	907	DE
ENSSSCG00000003282		4.93	4.67	9.18	15.25	158.96	131.69	170.4	184.12	4.3	0	248	DE
ENSSSCG00000003284	FCAR	0	0	0	0	0.87	4.28	5.04	7.42	4.07	0.0472	10	not DE
ENSSSCG00000003286		0	0	0	0	0.87	3.42	1.68	4.45	3.38	0.179	6	not DE
ENSSSCG00000003288	HSPBP1	788.25	787.09	719.74	835.54	938.01	720.9	890.59	989.63	0.169	0.319	1330	not DE
ENSSSCG00000003289	ISOC2	1841.31	1588.19	1326.74	1460.84	412.24	476.32	357.58	325.92	-1.99	0	1500	DE
ENSSSCG00000003301	PPP6R1	2278.55	2127.71	2039.92	2140.61	3614.93	3360.76	3111.61	3863.48	0.697	2e-09	5200	not DE
ENSSSCG00000003302		18.47	15.18	9.18	4.36	38.43	40.19	25.18	18.56	1.45	0.00364	47	DE
ENSSSCG00000003314		2.46	0	2.62	0	0	1.71	0	0	-1.99	0.634	2	not DE
ENSSSCG00000003315	NLRP8	4.93	3.5	0	0	0	0.86	0	0	-2.11	0.544	4	not DE
ENSSSCG00000003317	ZNF787	1083.85	873.51	517.85	598.06	685.61	752.54	682.42	703.06	-0.0624	0.828	947	not DE
ENSSSCG00000003318	GALP	2.46	0	0	0	0	0	0	5.94	-0.44	0.927	8	not DE
ENSSSCG00000003322		36.95	31.53	49.82	53.38	32.32	42.76	45.33	42.32	-0.0638	0.886	57	not DE
ENSSSCG00000003324	ZNF471	19.71	45.54	34.09	26.14	18.34	18.81	26.86	16.33	-0.613	0.2	39	not DE
ENSSSCG00000003326	PEG3	243.87	303.63	384.12	248.38	110.05	163.33	122.55	107.65	-1.22	3.8e-09	293	DE
ENSSSCG00000003329	ACAP3	272.19	318.81	313.33	362.76	535.38	555	534.69	593.18	0.813	2.83e-08	799	not DE
ENSSSCG00000003331	TNFRSF4	0	0	1.31	1.09	7.86	9.41	13.43	9.65	4.12	0.0024	16	not DE
ENSSSCG00000003332	SDF4	2708.39	2817.88	2131.69	2750.65	4443.78	3796.04	3219.9	3293.31	0.5	0.000397	5090	not DE
ENSSSCG00000003333	C1QTNF12	20.94	11.68	5.24	46.84	107.43	109.46	45.33	18.56	1.97	0.00861	128	DE
ENSSSCG00000003334	UBE2J2	518.52	518.5	489	598.06	828.84	661.04	781.47	833.72	0.545	0.000191	1120	not DE
ENSSSCG00000003338	PUSL1	319	259.25	229.43	205.89	345.86	281.35	316.45	291.77	0.299	0.123	396	not DE
ENSSSCG00000003339	INTS11	139.18	133.13	159.94	137.26	223.59	183	238.39	279.14	0.689	0.000764	376	not DE
ENSSSCG00000003341	TAS1R3	182.28	176.34	212.38	226.59	263.76	258.26	251.82	262.81	0.384	0.0446	354	not DE
ENSSSCG00000003342	DVL1	2979.36	3704.23	3725.87	3928.26	1550.26	2020.73	1897.86	2069.09	-0.929	0	3610	not DE
ENSSSCG00000003343	ATAD3A	559.17	510.32	558.49	660.16	889.98	607.16	727.75	955.48	0.46	0.00248	1290	not DE
ENSSSCG00000003344	VWA1	1176.22	989.12	694.83	927.05	738.01	1016.78	571.62	562.74	-0.409	0.0423	1190	not DE
ENSSSCG00000003348	SSU72	1395.46	1122.25	1000.3	1171.07	896.09	916.73	871.29	855.99	-0.396	0.0084	1150	not DE
ENSSSCG00000003350	MIB2	1675.04	1675.78	1556.16	2283.31	1458.55	1433.24	1375.76	1463.28	-0.312	0.0484	2100	not DE
ENSSSCG00000003351	MMP23B	1051.83	929.56	406.41	1215.73	2413.16	1947.19	1439.55	1051.99	0.977	0.00229	2760	not DE
ENSSSCG00000003352		1806.83	1634.91	1522.08	2114.46	1518.81	1447.78	1370.72	1636.26	-0.237	0.0643	2200	not DE
ENSSSCG00000003353	SLC35E2B	626.91	576.89	524.4	507.65	1054.17	1050.99	1002.23	1071.29	0.907	0	1440	not DE
ENSSSCG00000003354	CCNL2	3071.73	2603	2564.32	3385.75	2669.93	2747.62	2597.91	2591.74	-0.123	0.467	3490	not DE
ENSSSCG00000003356	MMEL1	24.63	16.35	19.67	26.14	9.61	7.7	9.23	6.68	-1.38	0.0129	24	not DE
ENSSSCG00000003359	TPRG1L	956.99	900.37	845.6	891.1	602.63	546.44	585.05	518.94	-0.675	2.64e-07	818	not DE
ENSSSCG00000003360	WRAP73	433.54	416.9	389.37	558.85	452.41	413.9	342.47	412.04	-0.145	0.462	555	not DE
ENSSSCG00000003362	CEP104	362.1	344.5	409.03	425.94	614.86	744.84	841.91	881.24	0.993	0	1190	not DE
ENSSSCG00000003366	CHD5	7.39	8.17	10.49	16.34	22.71	17.1	36.09	32.67	1.35	0.00937	44	DE
ENSSSCG00000003368	RNF207	5528.87	5318.12	7063.69	7026.42	131.01	883.38	219.08	111.36	-4.81	0	6450	DE
ENSSSCG00000003369	RPL22	3956.05	4325.5	3804.53	4647.24	4420.19	3967.92	4187.71	4602.17	0.0399	0.799	6200	not DE
ENSSSCG00000003370	HES3	1.23	0	0	1.09	0.87	0.86	0	0	-0.549	0.898	1	not DE
ENSSSCG00000003371	GPR153	185.98	230.05	163.88	78.43	605.25	604.6	381.08	341.51	1.6	0	707	DE
ENSSSCG00000003374	ESPN	14.78	53.72	0	11.98	18.34	49.6	17.63	14.11	0.809	0.307	58	not DE
ENSSSCG00000003376	PLEKHG5	777.17	713.52	663.37	819.2	1489.99	867.98	1029.09	821.84	0.465	0.0291	1710	not DE
ENSSSCG00000003377	ACOT7	34.49	50.21	43.26	81.7	424.46	343.77	436.48	565.71	3.11	0	762	DE
ENSSSCG00000003379	KLHL21	3027.39	1721.32	1938.97	1370.42	751.98	891.07	705.09	775.07	-1.31	1.55e-08	2460	DE
ENSSSCG00000003382	TAS1R1	17.24	15.18	13.11	14.16	35.81	49.6	34.41	24.5	1.24	0.00585	58	DE
ENSSSCG00000003383	ZBTB48	169.97	164.66	153.39	186.28	157.21	164.19	172.91	175.95	-0.00781	0.976	237	not DE
ENSSSCG00000003384	DNAJC11	1590.06	1473.75	1422.44	1464.11	1055.05	885.09	995.52	1112.12	-0.559	2.19e-05	1500	not DE
ENSSSCG00000003385	PARK7	4430.24	4914.06	4104.75	5029.61	3670.83	3001.6	3069.65	3167.85	-0.517	0.000289	4620	not DE
ENSSSCG00000003386	TNFRSF9	11.08	32.7	10.49	34.86	6.99	8.55	7.55	8.91	-1.33	0.032	32	DE
ENSSSCG00000003393	TMEM201	1910.29	1448.06	1714.79	1568.69	489.09	678.14	683.26	683.01	-1.39	0	1550	DE
ENSSSCG00000003395	PIK3CD	96.07	77.07	132.41	96.95	411.36	378.83	412.14	409.81	2.02	0	552	DE
ENSSSCG00000003396	CLSTN1	3800.87	3620.15	2907.81	2784.42	2177.35	2310.63	1549.51	1425.42	-0.831	0	3100	not DE
ENSSSCG00000003398	UBE4B	1216.87	1194.65	1250.7	1135.12	1159.85	1331.48	1166.75	1194.53	0.0154	0.928	1610	not DE
ENSSSCG00000003399	RBP7	13.55	4.67	14.42	17.43	18.34	6.84	2.52	5.94	-0.728	0.418	21	not DE
ENSSSCG00000003400	NMNAT1	157.65	232.39	284.49	244.02	134.5	145.38	238.39	244.99	-0.285	0.205	330	not DE
ENSSSCG00000003401	KIF1B	3805.79	3147.2	4702.57	3309.5	2332.81	2745.91	2843.85	2332.64	-0.534	0.000521	3590	not DE
ENSSSCG00000003402	PGD	566.56	618.93	491.63	533.79	2146.78	1929.23	1769.43	2311.11	1.88	0	3110	DE
ENSSSCG00000003403	CENPS	12.32	42.04	14.42	113.29	163.32	87.23	105.76	169.27	1.97	0.000225	228	DE
ENSSSCG00000003404	DFFA	461.87	439.09	527.02	582.81	491.71	385.68	486.01	591.7	-0.047	0.8	797	not DE
ENSSSCG00000003405	PEX14	937.28	912.04	793.16	848.62	676	651.63	541.41	510.03	-0.56	3.43e-05	781	not DE
ENSSSCG00000003407	CASZ1	1295.69	898.03	1267.74	1323.58	213.98	320.68	301.34	210.1	-2.2	0	1220	DE
ENSSSCG00000003410	MASP2	101	112.11	76.04	132.9	117.03	117.16	93.17	99.48	0.0303	0.927	137	not DE
ENSSSCG00000003412	EXOSC10	875.7	762.57	705.32	736.41	713.55	673.01	679.07	721.62	-0.14	0.369	972	not DE
ENSSSCG00000003413	MTOR	2112.28	1661.77	2030.74	1824.69	1087.36	1357.99	1230.54	1204.18	-0.643	9.23e-05	1720	not DE
ENSSSCG00000003414	ANGPTL7	9.85	9.34	2.62	407.42	48.91	2.57	5.88	1.48	-0.78	0.693	374	not DE
ENSSSCG00000003419	MAD2L2	206.92	206.7	218.94	239.66	480.36	351.47	412.14	501.87	0.991	3.3e-09	676	not DE
ENSSSCG00000003421		594.89	607.25	515.22	532.7	1207.02	1110.85	972.85	1113.61	0.968	0	1500	not DE
ENSSSCG00000003423	DRAXIN	0	1.17	0	1.09	2.62	5.13	1.68	1.48	2.18	0.254	6	not DE
ENSSSCG00000003428	MTHFR	678.64	616.59	537.51	603.51	566.83	571.24	521.26	484.79	-0.183	0.245	668	not DE
ENSSSCG00000003429	CLCN6	242.63	247.57	243.85	228.77	379.92	417.32	443.2	512.26	0.858	7.41e-07	690	not DE
ENSSSCG00000003431	NPPB	4847.77	2570.31	639.77	4201.69	10196.8	5514.9	7699.71	4076.55	1.37	0.0749	11700	not DE
ENSSSCG00000003432	KIAA2013	2664.06	2349.59	1942.91	2314.91	2997.45	3063.17	2519.85	2812.23	0.302	0.0131	3790	not DE
ENSSSCG00000003433	PLOD1	1503.84	1742.34	2231.33	1843.21	2710.11	3059.75	2628.97	2478.89	0.581	0.000619	3580	not DE
ENSSSCG00000003434	MFN2	13636.8	9461.44	11393.9	8116.88	1804.41	2590.27	1954.1	1765.44	-2.38	0	11100	DE
ENSSSCG00000003435	MIIP	506.21	468.28	378.88	437.93	507.44	484.02	454.95	458.81	0.0943	0.59	618	not DE
ENSSSCG00000003438	VPS13D	1046.9	792.93	1122.22	802.86	689.97	755.1	774.76	738.69	-0.332	0.0642	995	not DE
ENSSSCG00000003439	DHRS3	1694.75	1797.23	1575.83	1364.98	2200.93	1977.12	1832.39	1042.34	0.0873	0.692	2520	not DE
ENSSSCG00000003451		631.84	878.18	626.66	639.46	803.51	899.62	1156.68	779.53	0.386	0.0564	1380	not DE
ENSSSCG00000003455	FHAD1	40.64	28.03	32.78	21.79	19.21	17.96	23.5	22.27	-0.545	0.25	33	not DE
ENSSSCG00000003458	CTRC	2218.2	2567.97	1587.63	1653.66	18962	16604.6	14256.2	17458.4	3.09	0	23500	DE
ENSSSCG00000003459	CELA2A	0	0	0	1.09	0.87	0.86	0	0	0.24	0.962	1	not DE
ENSSSCG00000003460	CASP9	66.51	82.91	81.28	102.4	263.76	318.12	262.73	321.46	1.81	0	433	DE
ENSSSCG00000003461	RSC1A1	650.31	740.38	875.75	838.81	643.68	792.73	813.37	965.87	0.046	0.793	1300	not DE
ENSSSCG00000003464	DNAJC16	256.18	238.23	262.2	239.66	298.7	307	320.65	394.22	0.401	0.033	531	not DE
ENSSSCG00000003465	FBLIM1	1630.7	1532.14	1748.88	1138.39	1843.71	1836.87	1693.89	1654.08	0.233	0.169	2230	not DE
ENSSSCG00000003466	TMEM82	11.08	39.7	15.73	19.61	4.37	10.26	5.88	14.85	-1.27	0.0378	34	DE
ENSSSCG00000003468	PLEKHM2	12240.1	9172.99	10790.9	11151.9	6504.09	6116.07	5760.73	7954.88	-0.722	3.15e-07	10700	not DE
ENSSSCG00000003470	FAM131C	110.85	86.42	93.08	115.47	34.94	17.96	22.66	23.76	-2.05	0	106	DE
ENSSSCG00000003471	EPHA2	460.64	422.74	297.6	232.04	379.05	387.39	415.5	422.43	0.231	0.422	569	not DE
ENSSSCG00000003472	ARHGEF19	23.4	28.03	30.15	46.84	82.97	59.86	58.76	65.33	1.07	0.00393	95	DE
ENSSSCG00000003473	CPLANE2	13.55	28.03	24.91	31.59	53.28	54.73	47.01	39.35	1.01	0.0195	64	DE
ENSSSCG00000003477	NECAP2	364.57	458.94	409.03	492.39	1635.85	1862.53	1698.92	1678.58	2	0	2260	DE
ENSSSCG00000003478	CROCC	322.69	324.65	270.07	468.43	448.05	473.76	308.9	484.05	0.314	0.0919	652	not DE
ENSSSCG00000003479	MFAP2	751.31	919.05	450.99	986.97	3007.06	2739.06	1805.53	1296.24	1.5	1.71e-07	3440	DE
ENSSSCG00000003481	PADI1	0	0	0	0	2.62	8.55	29.38	11.88	5.47	0.000171	35	DE
ENSSSCG00000003483	PADI4	1.23	9.34	14.42	1.09	16.59	11.12	26.86	23.01	1.97	0.0256	32	DE
ENSSSCG00000003485	RCC2	668.78	820.96	650.26	903.09	2903.13	2243.93	2735.57	3359.39	1.88	0	4520	DE
ENSSSCG00000003486	ARHGEF10L	2439.9	2158.08	1852.45	1810.53	2714.48	2517.58	2148.84	1664.47	0.118	0.447	3110	not DE
ENSSSCG00000003488	UBR4	3646.91	3380.75	3432.21	3264.83	2986.1	3582.25	3005.85	3276.98	-0.0976	0.537	4410	not DE
ENSSSCG00000003489	EMC1	1757.56	1699.14	1487.99	1747.35	1553.75	1542.7	1565.46	1707.53	-0.0695	0.644	2300	not DE
ENSSSCG00000003491	AKR7A2	309.14	253.41	289.73	250.55	458.53	449.81	350.86	418.72	0.604	0.00077	564	not DE
ENSSSCG00000003492	SLC66A1	182.28	171.67	188.78	183.01	413.11	417.32	383.6	380.85	1.14	0	513	DE
ENSSSCG00000003493	CAPZB	2652.97	2612.35	2371.61	2601.41	5295.32	4150.07	4402.59	5058.75	0.879	0	6810	not DE
ENSSSCG00000003498	UBXN10	1.23	0	0	0	9.61	4.28	7.55	4.45	4.11	0.0103	11	not DE
ENSSSCG00000003505	DDOST	2154.15	2545.78	1965.19	2741.94	5382.66	4410.04	4522.63	4980.8	1.04	0	6710	DE
ENSSSCG00000003506	PINK1	9787.91	6728.81	8732.6	7171.31	1075.14	1569.21	1043.36	810.71	-2.88	0	7950	DE
ENSSSCG00000003508	KIF17	3.69	3.5	0	0	31.44	27.36	25.18	19.3	4.07	7.24e-06	36	DE
ENSSSCG00000003509	SH2D5	0	0	1.31	4.36	15.72	25.65	27.7	26.73	4.36	1.7e-05	36	DE
ENSSSCG00000003511	HP1BP3	1910.29	1867.3	1822.3	1834.5	1518.81	1621.38	1535.24	1564.25	-0.253	0.0336	2110	not DE
ENSSSCG00000003512	EIF4G3	2518.72	2071.66	2207.73	2305.1	1676.9	1833.45	2076.65	1924.32	-0.278	0.0759	2590	not DE
ENSSSCG00000003513	ECE1	4085.38	3317.69	3111.01	2662.41	4267.35	5639.75	4251.5	5204.27	0.562	0.00433	7010	not DE
ENSSSCG00000003514	HSPG2	40048.3	39568.2	39107.2	34988.3	26833.8	31875.1	21780.5	20331.5	-0.629	2e-05	37300	not DE
ENSSSCG00000003520	CDC42	3017.54	3365.57	3130.68	2945.65	5706.69	4457.07	5980.65	6219.88	0.835	2.96e-07	8380	not DE
ENSSSCG00000003521		0	0	0	0	4.37	9.41	12.59	5.94	5.09	0.00169	15	not DE
ENSSSCG00000003524	C1QA	502.51	829.13	1050.11	269.07	1253.31	1065.52	534.69	337.79	0.264	0.514	1440	not DE
ENSSSCG00000003527	EPHB2	41.88	28.03	102.26	38.13	103.06	96.63	105.76	69.04	0.974	0.0104	126	not DE
ENSSSCG00000003531	KDM1A	1193.47	994.96	888.86	1039.26	651.54	759.38	773.92	743.89	-0.486	0.00539	1000	not DE
ENSSSCG00000003532	LUZP1	869.54	722.86	789.22	686.3	820.11	930.41	1030.77	1040.11	0.317	0.085	1400	not DE
ENSSSCG00000003539	GRHL3	6.16	21.02	11.8	14.16	69.87	112.88	68.83	66.07	2.61	0	132	DE
ENSSSCG00000003541	STPG1	2.46	0	10.49	5.45	3.49	0.86	6.72	1.48	-0.345	0.813	8	not DE
ENSSSCG00000003543	NIPAL3	735.29	674.98	858.71	607.87	473.37	504.54	474.25	563.49	-0.505	0.00774	759	not DE
ENSSSCG00000003546		2.46	0	1.31	0	0.87	0	0	0	-1.45	0.755	2	not DE
ENSSSCG00000003547	NCMAP	1.23	0	2.62	1.09	5.24	0.86	2.52	2.23	1.17	0.496	6	not DE
ENSSSCG00000003549	LDLRAP1	378.12	423.91	458.85	447.73	379.05	389.95	415.5	330.37	-0.176	0.34	495	not DE
ENSSSCG00000003551	PAQR7	23.4	33.87	19.67	41.4	89.96	82.95	72.19	118.78	1.64	1.04e-07	160	DE
ENSSSCG00000003552	AUNIP	1.23	3.5	1.31	7.63	13.1	8.55	8.39	8.17	1.66	0.102	15	not DE
ENSSSCG00000003553	MTFR1L	2081.49	1717.82	2015.01	1710.31	689.1	802.99	778.11	722.36	-1.33	0	1690	DE
ENSSSCG00000003554		2511.33	2736.13	2585.3	3165.7	5144.23	4704.21	4275.85	5173.09	0.812	1e-10	6970	not DE
ENSSSCG00000003555	HMGN2	16.01	15.18	22.29	23.97	34.06	24.8	26.86	33.41	0.629	0.178	45	not DE
ENSSSCG00000003558	RPS6KA1	141.64	168.16	195.34	186.28	2886.53	2370.49	2648.27	3228.72	4.01	0	4350	DE
ENSSSCG00000003559	ARID1A	2070.4	1914.01	2480.42	2034.94	1920.57	2460.28	2038.88	2161.89	0.0145	0.947	2910	not DE
ENSSSCG00000003561	ZDHHC18	485.27	554.7	460.16	465.16	933.65	962.91	1335.47	1389.78	1.21	1e-09	1870	DE
ENSSSCG00000003564	GPATCH3	363.34	343.33	323.82	279.97	612.24	628.54	580.02	612.48	0.899	4.2e-09	825	not DE
ENSSSCG00000003565	NR0B2	161.35	163.49	13.11	35.95	6.11	4.28	6.72	4.45	-3.58	1.22e-07	140	DE
ENSSSCG00000003566	NUDC	1412.7	1744.68	1640.07	1998.99	2095.25	1668.41	2091.76	2423.21	0.283	0.0976	3260	not DE
ENSSSCG00000003569	SLC9A1	1939.85	1566.01	1866.87	1580.67	883.86	1266.49	808.33	861.19	-0.882	9.71e-06	1580	not DE
ENSSSCG00000003570	WDTC1	4594.05	3796.49	4044.45	3785.55	1891.75	2146.44	1832.39	1827.06	-1.07	0	3730	DE
ENSSSCG00000003572	SYTL1	12.32	8.17	15.73	16.34	45.42	23.94	26.02	35.64	1.31	0.00706	52	DE
ENSSSCG00000003573	MAP3K6	165.04	166.99	123.23	124.19	314.42	343.77	246.78	306.61	1.07	2.5e-09	413	DE
ENSSSCG00000003576	GPR3	2.46	1.17	1.31	0	0.87	0.86	2.52	2.23	0.523	0.806	3	not DE
ENSSSCG00000003577	WASF2	1699.67	1998.09	1647.93	1134.03	2922.34	3093.95	2684.37	3021.59	0.881	1.39e-06	4070	not DE
ENSSSCG00000003578	FGR	149.03	130.79	124.55	189.55	1557.24	1378.51	1424.44	1686	3.36	0	2270	DE
ENSSSCG00000003580	EYA3	800.57	776.58	1017.34	832.28	784.3	886.8	905.7	954.73	0.0482	0.795	1290	not DE
ENSSSCG00000003582	SMPDL3B	275.89	150.64	142.9	119.83	1139.77	1132.23	1267.48	1632.55	2.96	0	2200	DE
ENSSSCG00000003583	RPA2	210.61	312.97	266.13	333.35	633.2	509.67	612.75	841.89	1.21	1.3e-09	1130	DE
ENSSSCG00000003584	THEMIS2	32.02	36.2	57.68	47.93	523.16	505.4	475.93	633.27	3.64	0	853	DE
ENSSSCG00000003586	EPB41	996.4	1011.31	1225.79	1043.61	884.74	882.52	799.1	892.37	-0.303	0.0588	1200	not DE
ENSSSCG00000003589	SRSF4	3664.15	3589.79	3568.55	3960.94	2463.81	2536.39	2317.55	2451.42	-0.597	7.62e-08	3640	not DE
ENSSSCG00000003590	PTPRU	651.54	460.11	523.09	393.26	119.65	142.81	90.65	83.89	-2.22	0	529	DE
ENSSSCG00000003591	PUM1	1442.26	1325.44	1637.44	1130.76	867.27	1110.85	1031.61	1038.63	-0.444	0.0128	1400	not DE
ENSSSCG00000003592	SDC3	1113.41	1250.7	1114.35	1015.29	1775.59	1682.95	1280.91	1236.11	0.397	0.00888	2030	not DE
ENSSSCG00000003596	SNRNP40	385.51	374.86	332.99	413.96	600.01	495.99	561.55	669.65	0.623	3.71e-05	902	not DE
ENSSSCG00000003600	TINAGL1	16528.7	10904.8	6971.92	13076.8	4532.86	4715.33	4704.77	3991.17	-1.34	1.72e-08	13400	DE
ENSSSCG00000003601	HCRTR1	6.16	5.84	3.93	6.54	13.97	23.09	20.98	10.39	1.54	0.0277	27	not DE
ENSSSCG00000003603	COL16A1	1203.32	1003.13	579.46	854.06	8658.72	4672.57	3300.48	2772.14	2.32	0	9910	DE
ENSSSCG00000003604	ADGRB2	77.59	78.24	56.37	92.6	142.36	146.23	95.69	80.18	0.583	0.068	171	not DE
ENSSSCG00000003608	LCK	38.18	17.52	64.24	64.27	45.42	44.47	63.79	77.95	0.423	0.29	105	not DE
ENSSSCG00000003610	IQCC	64.05	87.58	121.92	136.17	137.12	103.47	101.57	106.16	0.165	0.678	157	not DE
ENSSSCG00000003612	EIF3I	863.39	1072.03	882.31	1021.83	1509.21	1300.69	1497.47	1657.05	0.636	4.98e-05	2230	not DE
ENSSSCG00000003613	HDAC1	782.1	850.15	828.55	928.14	1713.58	1556.38	1769.43	2034.93	1.06	0	2740	DE
ENSSSCG00000003616	FAM167B	848.61	512.66	481.14	515.27	482.98	358.31	709.28	737.21	-0.062	0.869	993	not DE
ENSSSCG00000003617	TXLNA	1177.46	1289.24	1316.25	1496.79	1945.03	1837.73	2002.78	2240.58	0.606	2.62e-07	3020	not DE
ENSSSCG00000003619	AZIN2	82.52	119.11	117.99	41.4	121.4	91.5	94.01	66.82	0.119	0.76	139	not DE
ENSSSCG00000003620	TRIM62	43.11	60.73	53.75	57.74	96.07	121.43	125.91	132.89	1.15	2.62e-06	179	DE
ENSSSCG00000003621	ZSCAN20	83.75	128.46	173.05	153.6	63.76	93.21	109.12	109.88	-0.506	0.0239	148	not DE
ENSSSCG00000003622		1.23	1.17	2.62	0	4.37	6.84	14.27	5.2	2.73	0.0295	17	not DE
ENSSSCG00000003627	ZMYM4	567.79	543.02	641.08	574.1	377.3	378.83	375.21	351.16	-0.648	5.79e-06	527	not DE
ENSSSCG00000003628	CLSPN	55.42	131.96	87.84	117.65	407	357.46	390.32	530.82	2.14	0	715	DE
ENSSSCG00000003630	AGO1	655.24	625.94	713.19	623.12	602.63	682.41	698.37	677.07	0.0238	0.896	912	not DE
ENSSSCG00000003633	TEKT2	0	1.17	0	6.54	0	1.71	0.84	1.48	-0.154	0.954	6	not DE
ENSSSCG00000003634	ADPRS	566.56	646.96	568.98	567.56	380.8	363.44	414.66	425.4	-0.569	0.000308	573	not DE
ENSSSCG00000003637	MAP7D1	14994.1	14064.9	16635.3	16167.3	7355.64	8013.67	7191.88	7693.55	-1.03	0	14800	DE
ENSSSCG00000003640	GRIK3	86.22	51.38	56.37	20.7	51.53	25.65	13.43	6.68	-1.31	0.00168	70	DE
ENSSSCG00000003642	INPP5B	190.91	288.44	256.96	263.63	566.83	491.71	500.28	541.96	1.08	3.02e-08	730	DE
ENSSSCG00000003643	SF3A3	879.4	788.26	793.16	880.21	1020.99	865.42	1092.88	1262.83	0.334	0.0287	1700	not DE
ENSSSCG00000003644	FHL3	284.51	240.56	275.31	265.81	1655.06	1405.88	1409.33	1509.31	2.49	0	2030	DE
ENSSSCG00000003645	UTP11	346.09	369.02	373.64	298.49	615.74	598.61	718.52	824.07	0.984	2.02e-07	1110	not DE
ENSSSCG00000003646	POU3F1	0	0	2.62	1.09	2.62	0	2.52	0.74	0.583	0.829	3	not DE
ENSSSCG00000003648	RRAGC	1262.44	1232.02	1258.56	1129.67	1648.07	1309.24	1583.93	1706.05	0.35	0.0225	2300	not DE
ENSSSCG00000003650	GJA9	12.32	3.5	10.49	33.77	14.85	5.13	19.31	23.01	0.218	0.768	31	not DE
ENSSSCG00000003651	RHBDL2	34.49	35.03	14.42	28.32	124.89	92.36	69.67	72.76	1.69	1.64e-07	143	DE
ENSSSCG00000003652	AKIRIN1	465.56	500.98	599.13	429.21	593.9	630.25	627.02	693.41	0.36	0.0449	934	not DE
ENSSSCG00000003653	NDUFS5	1232.88	1279.9	1092.07	1129.67	554.6	497.7	543.92	434.31	-1.23	0	1100	DE
ENSSSCG00000003654	MACF1	7525.37	7699.24	8365.52	8210.56	3472.57	4396.36	3972.83	3513.07	-1.06	0	7540	DE
ENSSSCG00000003660	PABPC4	7724.9	5728.01	5613.72	4491.46	3104.01	3300.05	2628.13	2762.49	-0.977	6e-10	6270	not DE
ENSSSCG00000003662	NT5C1A	7977.39	5002.81	7502.87	3496.87	275.12	723.46	268.6	109.88	-4.39	0	6480	DE
ENSSSCG00000003663	HPCAL1	77.59	68.9	82.59	45.75	146.73	145.38	118.35	139.57	1.03	0.000227	188	DE
ENSSSCG00000003664		636.76	618.93	680.41	659.07	525.78	503.69	582.54	645.89	-0.206	0.179	870	not DE
ENSSSCG00000003667	TRIT1	468.03	458.94	402.48	550.13	426.21	430.14	439.84	462.52	-0.0895	0.631	623	not DE
ENSSSCG00000003669	MFSD2A	8.62	1.17	1.31	1.09	17.47	33.35	99.89	115.82	4.58	9e-07	156	DE
ENSSSCG00000003670	RLF	373.19	344.5	436.56	313.74	335.38	314.7	283.71	283.6	-0.263	0.177	384	not DE
ENSSSCG00000003672	CAP1	1459.5	1650.09	1482.75	1539.28	8254.35	6482.94	7637.6	8640.86	2.33	0	11600	DE
ENSSSCG00000003673	CEP192	1203.32	1186.48	1156.31	1138.39	1439.34	1647.03	1484.88	1502.63	0.373	0.00255	2020	not DE
ENSSSCG00000003679	PPP4R1	475.42	483.47	520.47	374.74	1316.19	1243.4	1255.73	1349.69	1.49	0	1820	DE
ENSSSCG00000003680	RALBP1	2298.26	2156.91	2250.99	1996.81	2373.86	2036.98	2302.44	2315.56	0.0527	0.732	3120	not DE
ENSSSCG00000003682	ANKRD12	884.32	791.76	865.26	789.79	994.78	920.15	1128.14	925.04	0.249	0.0656	1340	not DE
ENSSSCG00000003684	MTCL1	83.75	60.73	83.9	74.08	192.14	320.68	377.72	325.92	1.98	0	450	DE
ENSSSCG00000003687	EPB41L3	5289.93	7401.46	4844.16	9263.98	1779.08	2538.1	2090.92	1680.06	-1.69	0	8500	DE
ENSSSCG00000003690	DLGAP1	2.46	1.17	0	0	6.11	5.13	3.36	4.45	2.72	0.0792	7	not DE
ENSSSCG00000003691	MYL12A	11355.8	10327.9	9005.29	9585.35	10508.5	7833.23	9927.45	10434.5	-0.0617	0.748	14100	not DE
ENSSSCG00000003693	MYOM1	21020.5	15632	19434.3	17610.7	1436.72	2998.18	2600.43	1564.25	-3.16	0	17100	DE
ENSSSCG00000003694	EMILIN2	6713.71	7702.75	3842.55	6977.4	2946.8	4608.44	2572.73	2552.39	-0.99	2.25e-07	6600	not DE
ENSSSCG00000003697	NDC80	24.63	85.25	61.62	98.04	218.35	240.3	269.44	371.95	2.13	0	501	DE
ENSSSCG00000003699	GREB1L	73.9	61.89	97.01	28.32	13.97	40.19	67.99	11.88	-1.15	0.00929	81	DE
ENSSSCG00000003700	ESCO1	210.61	255.75	224.18	155.78	215.73	242.86	227.47	217.52	0.113	0.632	293	not DE
ENSSSCG00000003701	SNRPD1	250.02	326.98	234.67	371.47	613.99	504.54	736.98	815.16	1.17	3.21e-08	1100	DE
ENSSSCG00000003702	GATA6	7420.68	7923.46	6366.23	11258.6	1353.74	2137.03	1583.93	1046.05	-2.44	0	10300	DE
ENSSSCG00000003705	CABLES1	38.18	39.7	64.24	52.29	110.92	107.75	104.08	89.09	1.1	0.000268	127	DE
ENSSSCG00000003707	NPC1	454.48	304.79	334.31	416.14	850.68	936.4	1205.36	1466.99	1.55	0	1980	DE
ENSSSCG00000003708	ANKRD29	50.5	52.55	82.59	75.17	200.88	127.42	202.29	196.74	1.48	1.1e-09	265	DE
ENSSSCG00000003709	LAMA3	75.13	24.52	68.17	57.74	37.56	13.68	37.77	9.65	-1.29	0.00381	61	DE
ENSSSCG00000003710	TTC39C	8.62	8.17	2.62	5.45	98.69	59.86	57.08	58.65	3.47	0	113	DE
ENSSSCG00000003711	CABYR	9.85	8.17	18.35	9.8	32.32	27.36	19.31	25.24	1.21	0.0353	37	DE
ENSSSCG00000003712	OSBPL1A	1460.73	1284.57	1438.17	1047.97	559.84	586.64	569.11	505.58	-1.23	0	1190	DE
ENSSSCG00000003713	HRH4	252.49	263.92	283.18	237.48	173.8	177.87	200.61	208.62	-0.447	0.017	281	not DE
ENSSSCG00000003715	ZNF521	304.22	342.16	621.42	396.53	248.91	330.95	324	318.49	-0.4	0.0746	474	not DE
ENSSSCG00000003716	SS18	548.08	610.75	734.16	646	829.71	826.08	848.62	955.48	0.452	0.00251	1290	not DE
ENSSSCG00000003718	TAF4B	71.44	88.75	65.55	62.09	80.35	99.2	90.65	119.53	0.436	0.144	161	not DE
ENSSSCG00000003719	KCTD1	290.67	273.26	315.95	270.16	117.03	191.55	152.77	144.03	-0.942	8.43e-06	248	not DE
ENSSSCG00000003721	CHST9	11.08	16.35	9.18	2.18	5.24	3.42	1.68	0	-2.12	0.0323	14	not DE
ENSSSCG00000003722	CDH2	11726.5	13112	11500.1	13134.5	1154.61	2914.37	1673.74	1259.12	-2.92	0	12100	DE
ENSSSCG00000003728	TRAPPC8	751.31	684.33	837.73	626.39	807.01	811.54	944.31	873.81	0.251	0.103	1180	not DE
ENSSSCG00000003729	RNF125	436	408.73	427.39	357.31	777.31	839.76	643.81	527.11	0.757	2.94e-06	982	not DE
ENSSSCG00000003730	RNF138	165.04	136.63	140.28	118.74	255.03	205.24	276.16	253.16	0.821	4.83e-05	341	not DE
ENSSSCG00000003731	GAREM1	1221.8	943.57	1111.73	1119.87	300.44	343.77	229.15	168.53	-2.12	0	1030	DE
ENSSSCG00000003733	KLHL14	3.69	1.17	1.31	0	0	0	0	0	-2.85	0.472	3	not DE
ENSSSCG00000003736	ASXL3	105.92	57.22	102.26	112.2	21.83	23.94	31.06	18.56	-1.97	1.76e-08	103	DE
ENSSSCG00000003738	MAPRE2	5373.68	4688.68	4516.41	4613.47	1782.58	2123.35	1934.79	1844.88	-1.32	0	4360	DE
ENSSSCG00000003740	ZSCAN30	7.39	10.51	5.24	4.36	3.49	4.28	2.52	1.48	-1.24	0.203	9	not DE
ENSSSCG00000003741		200.76	284.94	293.66	256	103.93	107.75	89.81	90.57	-1.39	1e-10	244	DE
ENSSSCG00000003743	GALNT1	692.19	745.05	565.04	502.2	2602.68	2171.24	2087.56	2189.36	1.87	0	2980	DE
ENSSSCG00000003744	MOCOS	19.71	30.36	24.91	21.79	49.78	38.48	74.71	24.5	0.862	0.0581	89	not DE
ENSSSCG00000003746		12.32	11.68	2.62	15.25	30.57	31.64	4.2	21.53	1.02	0.0901	37	not DE
ENSSSCG00000003747	KIAA1328	105.92	88.75	111.44	114.38	159.83	139.39	158.64	152.94	0.541	0.0107	206	not DE
ENSSSCG00000003748	CELF4	2.46	4.67	0	15.25	19.21	8.55	8.39	12.62	1.65	0.109	22	not DE
ENSSSCG00000003749	PIK3C3	368.26	404.06	325.13	328.99	391.28	371.99	398.71	358.58	0.0957	0.626	483	not DE
ENSSSCG00000003753		3.69	2.34	3.93	2.18	8.73	6.84	8.39	12.62	1.59	0.084	17	not DE
ENSSSCG00000003755	MCOLN2	24.63	16.35	23.6	17.43	23.58	32.5	35.25	55.68	0.802	0.106	75	not DE
ENSSSCG00000003756	LPAR3	4.93	24.52	19.67	4.36	5.24	5.99	4.2	2.23	-1.38	0.0973	21	not DE
ENSSSCG00000003757	SSX2IP	62.81	108.6	107.5	66.45	123.15	99.2	120.03	100.22	0.389	0.218	143	not DE
ENSSSCG00000003760	TTLL7	447.09	460.11	593.88	510.91	135.37	170.18	151.93	128.44	-1.78	0	469	DE
ENSSSCG00000003761	ADGRL2	1193.47	1225.01	1447.35	1241.88	1558.99	2437.19	2129.53	2144.81	0.681	2.09e-05	2890	not DE
ENSSSCG00000003762	ADGRL4	977.93	940.07	1016.03	753.84	571.19	827.79	830.16	631.05	-0.376	0.0326	989	not DE
ENSSSCG00000003763	IFI44	252.49	284.94	587.33	574.1	357.21	282.2	555.68	623.62	0.127	0.541	840	not DE
ENSSSCG00000003766	DNAJB4	3086.51	2015.61	2964.18	1722.29	621.85	694.39	749.57	596.89	-1.84	0	2510	DE
ENSSSCG00000003768	NEXN	19530.2	12465	19355.7	14818.7	3406.2	3219.66	4417.7	3027.53	-2.22	0	15900	DE
ENSSSCG00000003770	MIGA1	66.51	59.56	68.17	44.66	47.16	46.18	62.95	49	-0.211	0.551	75	not DE
ENSSSCG00000003771	FUBP1	1455.81	1488.93	1929.8	1771.31	1010.5	1142.49	1246.49	1205.67	-0.524	1.97e-05	1630	not DE
ENSSSCG00000003772	ZZZ3	357.18	338.66	356.59	301.75	420.97	400.21	461.66	450.64	0.358	0.0316	607	not DE
ENSSSCG00000003773	AK5	11.08	16.35	11.8	6.54	17.47	12.83	4.2	6.68	-0.246	0.77	20	not DE
ENSSSCG00000003775	MSH4	434.77	423.91	389.37	359.49	513.55	449.81	506.99	613.97	0.37	0.0567	827	not DE
ENSSSCG00000003776	ACADM	10329.8	9596.9	9102.3	7971.99	2897.01	3047.78	3160.3	2822.63	-1.63	0	8390	DE
ENSSSCG00000003777	SLC44A5	301.75	249.91	296.29	469.52	28.82	75.25	81.42	66.07	-2.43	0	431	DE
ENSSSCG00000003779	TYW3	61.58	77.07	81.28	52.29	69.87	50.45	68.83	78.7	-0.0193	0.965	106	not DE
ENSSSCG00000003780	CRYZ	503.74	435.59	430.01	362.76	257.65	252.27	194.74	182.63	-0.971	7e-10	409	not DE
ENSSSCG00000003781		1.23	2.34	3.93	2.18	0.87	0.86	1.68	0	-1.7	0.344	3	not DE
ENSSSCG00000003783	FPGT	14.78	18.68	22.29	19.61	13.1	14.54	17.63	11.14	-0.426	0.458	21	not DE
ENSSSCG00000003784	LRRIQ3	2.46	3.5	1.31	2.18	5.24	5.13	7.55	3.71	1.17	0.312	9	not DE
ENSSSCG00000003787	ZRANB2	1343.73	1451.56	1600.74	1348.64	1029.72	1200.64	1344.7	1255.41	-0.253	0.0586	1690	not DE
ENSSSCG00000003788	PTGER3	1613.46	1413.03	1936.35	1793.1	190.4	338.64	381.92	184.86	-2.69	0	1650	DE
ENSSSCG00000003789	CTH	83.75	80.58	79.97	43.57	87.34	82.95	96.53	88.35	0.339	0.306	119	not DE
ENSSSCG00000003790	ANKRD13C	220.47	224.22	188.78	222.23	296.95	234.31	229.15	256.13	0.244	0.207	345	not DE
ENSSSCG00000003791	SRSF11	1736.62	1876.64	1565.34	1887.87	2559.01	2368.78	2290.69	2432.12	0.452	0.000251	3280	not DE
ENSSSCG00000003792		91.14	123.79	138.97	105.67	145.86	136.82	177.11	191.54	0.507	0.0376	258	not DE
ENSSSCG00000003793	LRRC7	8.62	50.21	48.51	76.26	4.37	8.55	5.88	2.23	-2.93	1.53e-05	70	DE
ENSSSCG00000003795	WLS	300.52	295.45	234.67	129.63	595.65	844.89	731.95	727.56	1.65	2e-10	988	DE
ENSSSCG00000003797	DIRAS3	9.85	15.18	0	3.27	36.68	53.87	22.66	32.67	2.68	3.41e-05	63	DE
ENSSSCG00000003798	SERBP1	6649.67	6937.84	6637.61	7001.37	7041.22	5849.27	7457.13	8181.31	0.0575	0.746	11000	not DE
ENSSSCG00000003799	IL12RB2	12.32	10.51	15.73	17.43	11.35	8.55	6.72	15.59	-0.434	0.53	21	not DE
ENSSSCG00000003801	IL23R	0	0	1.31	0	3.49	5.13	1.68	5.2	3.46	0.0675	7	not DE
ENSSSCG00000003805	PDE4B	3112.37	3379.59	3190.98	5004.56	1432.35	1608.55	1185.22	965.87	-1.49	1e-09	4590	DE
ENSSSCG00000003806	LEPROT	1400.38	1541.48	1467.01	1384.59	1807.9	1884.76	1820.63	1693.43	0.315	0.00634	2280	not DE
ENSSSCG00000003807	DNAJC6	18.47	23.36	13.11	17.43	24.45	25.65	26.02	28.21	0.544	0.277	38	not DE
ENSSSCG00000003809	JAK1	3048.33	2581.98	2851.43	2002.26	4113.64	3760.98	3518.72	3296.28	0.499	0.000215	4710	not DE
ENSSSCG00000003811	ROR1	403.98	195.02	197.96	481.5	489.09	335.22	282.87	209.36	0.104	0.811	560	not DE
ENSSSCG00000003812	PGM1	821.51	495.14	1099.93	505.47	206.12	210.37	255.17	164.81	-1.74	0	839	DE
ENSSSCG00000003814	EFCAB7	72.67	78.24	163.88	144.89	31.44	30.79	69.67	53.45	-1.31	1.36e-07	133	DE
ENSSSCG00000003815	ALG6	61.58	61.89	51.13	54.47	103.93	112.88	140.18	111.36	1.02	0.000115	167	DE
ENSSSCG00000003816	ATG4C	60.35	87.58	90.46	53.38	156.34	201.82	191.38	171.5	1.33	7e-09	236	DE
ENSSSCG00000003818	DOCK7	316.53	325.81	314.64	270.16	659.4	651.63	789.03	809.22	1.24	0	1090	DE
ENSSSCG00000003820	USP1	533.3	696	736.78	646	1047.19	793.58	967.82	1114.35	0.585	0.00267	1500	not DE
ENSSSCG00000003821	KANK4	27.1	12.85	39.33	23.97	15.72	11.97	6.72	8.17	-1.24	0.0442	30	DE
ENSSSCG00000003825	CYP2J34	49.27	24.52	36.71	79.52	141.49	81.24	52.04	60.88	0.833	0.0712	162	not DE
ENSSSCG00000003826		18.47	4.67	7.87	10.89	3.49	0	0.84	0.74	-3.34	0.00233	15	not DE
ENSSSCG00000003828	FGGY	230.32	200.86	133.72	156.87	159.83	149.65	167.04	132.89	-0.223	0.407	199	not DE
ENSSSCG00000003830	MYSM1	714.36	641.12	634.53	606.78	632.33	734.58	775.6	810.71	0.183	0.334	1090	not DE
ENSSSCG00000003831	OMA1	232.78	198.52	207.14	165.58	92.58	68.41	101.57	87.6	-1.2	3.87e-08	189	DE
ENSSSCG00000003832	TACSTD2	16.01	1.17	0	0	0	0.86	0.84	0	-1.11	0.679	13	not DE
ENSSSCG00000003833	DAB1	4.93	3.5	0	5.45	9.61	5.99	6.72	5.2	1.15	0.311	11	not DE
ENSSSCG00000003839		4787.42	3830.35	4862.51	2753.92	2640.24	2850.23	2668.42	1668.19	-0.719	2.78e-07	3890	not DE
ENSSSCG00000003843	PARS2	267.27	315.3	247.78	229.86	287.34	240.3	248.46	221.24	-0.0855	0.704	329	not DE
ENSSSCG00000003844	TTC4	484.04	530.18	558.49	540.33	290.84	296.74	407.94	383.08	-0.629	8.09e-05	516	not DE
ENSSSCG00000003845		1.23	1.17	3.93	14.16	0.87	1.71	0.84	1.48	-1.56	0.278	13	not DE
ENSSSCG00000003846		6.16	3.5	2.62	8.71	110.92	85.52	67.15	78.7	4.05	0	127	DE
ENSSSCG00000003847		2.46	0	2.62	17.43	4.37	7.7	5.88	4.45	0.865	0.534	16	not DE
ENSSSCG00000003848	LRP8	580.11	119.11	587.33	554.49	137.12	136.82	274.48	312.55	-0.961	0.00732	509	not DE
ENSSSCG00000003849	MAGOH	222.93	277.93	249.09	306.11	372.06	308.71	418.02	457.32	0.554	0.00388	616	not DE
ENSSSCG00000003850	CZIB	1033.35	1110.57	846.91	1066.49	538.88	507.11	433.12	472.17	-1.05	0	979	DE
ENSSSCG00000003851	CPT2	1086.31	1209.83	759.07	845.35	751.11	699.52	697.53	676.33	-0.443	0.0128	1040	not DE
ENSSSCG00000003852	SLC1A7	0	2.34	1.31	3.27	23.58	10.26	14.27	7.42	2.92	0.0068	27	not DE
ENSSSCG00000003854	ECHDC2	1173.76	845.48	903.28	1026.18	559.84	441.26	371.01	306.61	-1.26	0	953	DE
ENSSSCG00000003857	ZYG11B	1061.68	1104.73	989.81	765.83	369.44	446.39	367.65	333.34	-1.36	0	946	DE
ENSSSCG00000003859	TUT4	1144.2	892.19	711.88	530.52	418.35	527.63	366.81	314.04	-0.981	1.04e-07	929	not DE
ENSSSCG00000003861	ORC1	24.63	67.73	36.71	69.72	343.24	295.88	345.83	534.53	2.99	0	720	DE
ENSSSCG00000003862	CC2D1B	1023.5	845.48	777.43	842.08	870.76	802.14	825.12	907.96	-0.0288	0.876	1220	not DE
ENSSSCG00000003863	ZFYVE9	535.77	518.5	622.73	508.73	303.94	331.8	331.56	296.96	-0.787	4.63e-08	475	not DE
ENSSSCG00000003867	TXNDC12	684.8	721.69	578.15	760.38	931.9	555	609.4	935.43	0.112	0.633	1260	not DE
ENSSSCG00000003870	NRDC	1963.25	1912.84	1966.51	1782.21	1117.06	1233.99	1437.87	1345.24	-0.575	4.05e-05	1810	not DE
ENSSSCG00000003872	EPS15	997.64	943.57	976.7	723.34	1633.23	1857.4	1519.29	1559.05	0.858	7.4e-09	2170	not DE
ENSSSCG00000003875	TTC39A	103.46	42.04	14.42	38.13	106.55	75.25	61.28	37.86	0.673	0.141	122	not DE
ENSSSCG00000003876	CDKN2C	291.9	606.08	454.92	915.07	1026.23	882.52	748.73	949.54	0.771	0.0104	1280	not DE
ENSSSCG00000003877	FAF1	1492.76	1228.52	1208.75	1382.41	713.55	702.08	692.5	662.97	-0.934	0	1270	not DE
ENSSSCG00000003881	SPATA6	40.64	38.54	36.71	17.43	80.35	46.18	55.4	66.07	0.921	0.0243	92	not DE
ENSSSCG00000003882	SLC5A9	3.69	3.5	3.93	4.36	4.37	3.42	3.36	0	-0.787	0.586	5	not DE
ENSSSCG00000003885	CMPK1	1057.99	963.43	1014.72	861.69	1150.25	837.2	1063.51	1054.22	0.0697	0.706	1420	not DE
ENSSSCG00000003888	STIL	49.27	82.91	62.93	69.72	196.51	202.67	239.23	281.37	1.8	0	379	DE
ENSSSCG00000003891	CYP4A24	0	0	0	0	0.87	1.71	0	0.74	1.61	0.726	2	not DE
ENSSSCG00000003894	CYP4B1	0	0	0	0	8.73	0	0	0	0.56	0.908	10	not DE
ENSSSCG00000003895	EFCAB14	991.48	950.58	920.32	796.33	1083.87	1150.18	960.26	1099.5	0.233	0.134	1480	not DE
ENSSSCG00000003897	MOB3C	564.09	544.19	453.61	724.43	917.05	708.07	565.75	668.91	0.32	0.116	1050	not DE
ENSSSCG00000003898	MKNK1	753.77	728.7	723.67	753.84	1131.03	1263.07	931.72	1072.78	0.564	9.58e-05	1480	not DE
ENSSSCG00000003901	FAAH	837.52	754.39	589.95	839.9	165.94	249.71	126.75	122.5	-2.23	0	771	DE
ENSSSCG00000003903		2708.39	2814.37	2287.7	2896.63	891.72	873.11	857.02	717.16	-1.68	0	2660	DE
ENSSSCG00000003904	LRRC41	986.55	829.13	938.68	884.57	663.77	816.67	626.18	675.59	-0.392	0.0239	955	not DE
ENSSSCG00000003905	RAD54L	46.8	102.77	45.89	72.99	288.22	242.86	232.51	288.8	2.03	0	389	DE
ENSSSCG00000003908	TSPAN1	6.16	5.84	2.62	16.34	6.11	2.57	1.68	0.74	-1.44	0.219	15	not DE
ENSSSCG00000003909	PIK3R3	319	277.93	258.27	371.47	158.08	226.62	239.23	226.43	-0.533	0.0226	341	not DE
ENSSSCG00000003913	MAST2	2931.32	2571.47	3180.5	2784.42	2119.7	2031.85	2173.18	1717.93	-0.513	6.63e-05	2590	not DE
ENSSSCG00000003914	PRDX1	1083.85	1153.78	1219.23	1197.22	4718.02	3381.29	5132.86	5473.76	1.99	0	7370	DE
ENSSSCG00000003917	TESK2	38.18	58.39	65.55	51.2	200	146.23	123.39	111.36	1.42	1.16e-05	229	DE
ENSSSCG00000003918	TOE1	173.66	191.52	154.7	141.62	280.36	232.6	270.28	347.45	0.768	0.00116	468	not DE
ENSSSCG00000003919		113.31	114.44	132.41	168.85	331.01	319.83	259.37	397.93	1.31	0	536	DE
ENSSSCG00000003920		51.73	51.38	52.44	41.4	47.16	51.31	66.31	89.83	0.335	0.401	121	not DE
ENSSSCG00000003921	ZSWIM5	3.69	12.85	10.49	10.89	0.87	4.28	1.68	5.2	-1.75	0.0548	11	not DE
ENSSSCG00000003922	UROD	599.81	669.14	579.46	655.8	751.11	540.46	585.05	643.67	0.000885	0.997	867	not DE
ENSSSCG00000003923	HECTD3	783.33	795.27	701.39	869.32	1523.18	1244.25	1255.73	1515.25	0.812	3e-10	2040	not DE
ENSSSCG00000003926	BTBD19	68.97	66.56	53.75	62.09	96.07	102.62	77.22	71.27	0.456	0.1	120	not DE
ENSSSCG00000003928	PLK3	347.32	199.69	110.12	128.55	751.11	555	1093.72	870.1	2.15	3.2e-09	1300	DE
ENSSSCG00000003929	BEST4	4.93	0	5.24	6.54	5.24	1.71	2.52	3.71	-0.112	0.938	6	not DE
ENSSSCG00000003930	RPS8	13941	14659.3	11122.6	12687.9	17709.6	14473.5	15800.7	15148	0.272	0.0738	20400	not DE
ENSSSCG00000003931	KIF2C	33.25	92.26	51.13	169.94	532.76	470.34	478.45	732.75	2.88	0	987	DE
ENSSSCG00000003940	HYI	566.56	583.9	705.32	640.55	284.72	264.24	266.09	172.98	-1.36	0	588	DE
ENSSSCG00000003941	SZT2	1227.95	1038.17	971.45	1409.64	917.93	1067.23	925.85	1109.9	-0.199	0.239	1500	not DE
ENSSSCG00000003943	MED8	697.11	585.06	506.05	777.81	763.34	635.38	820.08	949.54	0.307	0.0899	1280	not DE
ENSSSCG00000003949	CDC20	73.9	219.54	149.45	581.72	815.74	870.55	972.85	1241.3	2.3	1e-10	1670	DE
ENSSSCG00000003950	TIE1	1518.62	1467.91	1687.26	1549.08	1488.25	1723.99	1654.44	1614.73	0.0586	0.706	2180	not DE
ENSSSCG00000003951	C1orf210	40.64	47.88	53.75	83.88	6.99	14.54	2.52	2.23	-3.33	3.46e-07	77	DE
ENSSSCG00000003964	PPIH	268.5	310.63	314.64	306.11	459.4	393.37	419.69	467.72	0.535	0.00153	630	not DE
ENSSSCG00000003965	CCDC30	2.46	1.17	3.93	6.54	2.62	3.42	2.52	5.94	0.13	0.925	8	not DE
ENSSSCG00000003966	PPCS	411.37	392.38	372.33	352.96	520.54	525.07	520.42	489.25	0.428	0.00279	659	not DE
ENSSSCG00000003967	ZMYND12	1.23	1.17	1.31	1.09	0.87	1.71	0	0	-1.42	0.564	2	not DE
ENSSSCG00000003968	RIMKLA	33.25	21.02	27.53	26.14	7.86	7.7	10.91	5.94	-1.75	0.000768	27	not DE
ENSSSCG00000003971	SCMH1	2072.86	1810.08	1406.71	2088.32	716.17	778.19	587.57	464	-1.54	0	1920	DE
ENSSSCG00000003972	SLFNL1	124.4	131.96	98.33	169.94	37.56	61.57	20.15	17.82	-2.06	2.07e-07	156	DE
ENSSSCG00000003973	CTPS1	209.38	267.42	169.12	323.54	841.94	549.87	872.13	1053.47	1.78	0	1420	DE
ENSSSCG00000003975	KCNQ4	272.19	178.67	150.77	216.78	84.72	85.52	57.08	41.57	-1.63	7.7e-09	221	DE
ENSSSCG00000003976	NFYC	2644.35	2414.99	2430.6	2643.9	1528.42	1466.59	1262.44	1360.09	-0.854	0	2430	not DE
ENSSSCG00000003979	ZNF684	59.12	57.22	90.46	54.47	38.43	41.9	60.44	49	-0.451	0.152	72	not DE
ENSSSCG00000003980	EXO5	310.38	337.49	353.97	318.1	189.52	199.25	208.17	202.68	-0.722	4.6e-06	292	not DE
ENSSSCG00000003981	ZFP69B	399.05	314.14	338.24	412.87	249.79	208.66	244.26	242.77	-0.627	9.73e-05	379	not DE
ENSSSCG00000003983	SMAP2	543.16	696	574.22	603.51	1867.29	1842.01	1562.94	1655.57	1.52	0	2230	DE
ENSSSCG00000003984		655.24	613.09	839.04	679.77	199.13	246.28	217.4	210.1	-1.67	0	640	DE
ENSSSCG00000003986		7.39	9.34	17.04	5.45	5.24	2.57	5.04	4.45	-1.11	0.198	13	not DE
ENSSSCG00000003987		309.14	349.17	360.53	235.3	124.89	151.36	134.3	54.2	-1.5	0	299	DE
ENSSSCG00000003988		4.93	2.34	6.56	9.8	2.62	2.57	4.2	5.94	-0.575	0.587	9	not DE
ENSSSCG00000003989		126.86	166.99	237.29	221.14	44.54	99.2	56.24	72.76	-1.48	2.28e-07	203	DE
ENSSSCG00000003990		84.98	116.78	110.12	111.12	49.78	71.83	57.08	58.65	-0.836	0.00064	102	not DE
ENSSSCG00000003995	ZNF606	293.13	314.14	348.73	335.53	95.2	119.72	110.8	97.26	-1.61	0	308	DE
ENSSSCG00000003998	ZNF274	346.09	267.42	211.07	335.53	130.13	191.55	171.24	145.51	-0.851	0.00137	308	not DE
ENSSSCG00000004001		0	0	0	0	3.49	3.42	4.2	0	3.13	0.301	5	not DE
ENSSSCG00000004002	RPS5	7712.58	7970.17	6478.98	7351.05	10067.5	9383.63	9585.82	9157.58	0.375	0.00266	12300	not DE
ENSSSCG00000004004	ZNF584	54.19	60.73	60.31	80.61	72.49	88.08	82.26	103.94	0.441	0.101	140	not DE
ENSSSCG00000004008		32.02	35.03	17.04	29.41	13.97	17.96	17.63	14.85	-0.792	0.111	30	not DE
ENSSSCG00000004010	ERMARD	310.38	455.44	356.59	413.96	287.34	372.85	331.56	314.78	-0.227	0.188	436	not DE
ENSSSCG00000004012	THBS2	1724.31	1606.88	962.28	1638.41	26828.6	15213.2	11966.3	7709.14	3.27	0	30700	DE
ENSSSCG00000004013	SMOC2	211.84	182.18	154.7	169.94	1855.07	733.72	890.59	460.29	2.28	0	2120	DE
ENSSSCG00000004016		14.78	17.52	24.91	22.88	6.99	5.13	2.52	2.97	-2.23	0.00145	21	not DE
ENSSSCG00000004017		23.4	8.17	20.98	14.16	6.99	3.42	2.52	1.48	-2.28	0.00258	19	not DE
ENSSSCG00000004018	AFDN	5238.2	4550.88	4460.03	4019.77	1469.03	1759.06	1573.85	1301.44	-1.58	0	4250	DE
ENSSSCG00000004020	SFT2D1	493.89	548.86	471.96	535.97	1269.03	1115.12	1205.36	1306.63	1.26	0	1760	DE
ENSSSCG00000004022	RPS6KA2	465.56	406.39	350.04	363.85	807.88	1076.64	891.43	1107.67	1.29	0	1490	DE
ENSSSCG00000004023	CEP43	226.62	230.05	247.78	237.48	586.91	417.32	328.2	469.94	0.908	2.44e-05	672	not DE
ENSSSCG00000004024		637.99	756.73	558.49	399.8	6621.99	4876.1	3776.41	4036.46	3.04	0	7580	DE
ENSSSCG00000004027	PDE10A	73.9	96.93	81.28	34.86	45.42	78.67	62.95	66.07	-0.128	0.779	92	not DE
ENSSSCG00000004029	QKI	6964.97	6177.61	8313.08	5678.87	3414.93	4134.68	3822.58	3513.81	-0.855	2.04e-08	6340	not DE
ENSSSCG00000004032	PRKN	266.04	177.5	280.55	154.69	35.81	51.31	26.86	28.21	-2.62	0	216	DE
ENSSSCG00000004033	AGPAT4	91.14	103.93	95.7	75.17	255.03	279.64	306.38	356.35	1.71	0	480	DE
ENSSSCG00000004037	MAP3K4	688.49	614.26	492.94	606.78	479.49	520.79	464.18	516.71	-0.27	0.1	696	not DE
ENSSSCG00000004038	PLG	3.69	2.34	5.24	5.45	0	0	0.84	0	-4.05	0.0274	5	not DE
ENSSSCG00000004039	SLC22A3	740.22	714.69	696.14	762.56	139.74	132.55	209.01	191.54	-2.14	0	700	DE
ENSSSCG00000004044	IGF2R	4219.63	3497.53	3172.63	3079.64	4816.71	5157.45	5322.56	5762.56	0.601	0.000399	7760	not DE
ENSSSCG00000004045	MAS1	3.69	0	2.62	1.09	0.87	0	3.36	0.74	-0.67	0.757	4	not DE
ENSSSCG00000004047	MRPL18	902.8	908.54	916.39	916.16	476.87	384.82	519.58	521.91	-0.946	3e-10	841	not DE
ENSSSCG00000004048	TCP1	1178.69	1214.5	1246.76	1213.56	1096.1	1031.32	1462.22	1831.52	0.121	0.599	2470	not DE
ENSSSCG00000004049	ACAT2	71.44	99.26	78.66	72.99	194.76	171.89	237.55	322.2	1.49	9.21e-08	434	DE
ENSSSCG00000004050	WTAP	838.75	833.8	780.05	829.01	1067.27	1039.87	1015.66	1162.61	0.384	0.00243	1570	not DE
ENSSSCG00000004052	FNDC1	1944.77	1033.49	1870.8	702.64	8035.13	4997.53	1693.89	1043.08	1.19	0.0499	9200	DE
ENSSSCG00000004053	TAGAP	98.53	65.4	59	58.83	745	513.95	614.43	796.6	3.25	0	1070	DE
ENSSSCG00000004055	RSPH3	40.64	30.36	26.22	16.34	54.15	46.18	27.7	22.27	0.392	0.35	62	not DE
ENSSSCG00000004057	SYTL3	19.71	12.85	22.29	38.13	38.43	41.05	25.18	32.67	0.618	0.247	48	not DE
ENSSSCG00000004058	EZR	11120.5	8217.74	6762.16	6352.1	4451.64	3840.51	3423.03	4231.71	-0.997	1.4e-09	9030	not DE
ENSSSCG00000004063	TMEM242	444.62	364.35	357.9	328.99	222.71	174.45	220.76	182.63	-0.901	5.28e-08	361	not DE
ENSSSCG00000004064	ARID1B	1158.98	1124.58	1242.83	1159.09	927.53	1134.79	1001.39	1000.76	-0.208	0.164	1350	not DE
ENSSSCG00000004065	TIAM2	722.98	219.54	191.41	259.27	248.04	204.38	212.37	190.8	-0.485	0.151	587	not DE
ENSSSCG00000004070	SCAF8	869.54	775.41	957.03	744.04	665.52	786.74	861.21	818.13	-0.0945	0.621	1100	not DE
ENSSSCG00000004071		1024.73	649.29	1038.32	855.15	198.26	249.71	234.19	216.78	-1.97	0	832	DE
ENSSSCG00000004075	RGS17	3.69	5.84	6.56	2.18	5.24	8.55	20.15	11.14	1.25	0.14	24	not DE
ENSSSCG00000004076	MTRF1L	109.62	114.44	131.1	126.37	108.3	94.07	104.92	77.21	-0.334	0.205	125	not DE
ENSSSCG00000004077	FBXO5	13.55	25.69	23.6	29.41	124.02	113.74	124.23	178.18	2.56	0	240	DE
ENSSSCG00000004081		19.71	17.52	26.22	7.63	7.86	16.25	9.23	5.94	-0.834	0.197	20	not DE
ENSSSCG00000004082		2519.95	2180.26	3577.73	2796.41	1187.8	1310.95	1224.67	1144.79	-1.16	0	2730	DE
ENSSSCG00000004087	CCDC170	35.72	37.37	39.33	18.52	69.87	82.09	93.17	67.56	1.29	6.74e-05	111	DE
ENSSSCG00000004088	ARMT1	272.19	242.9	230.74	214.61	284.72	246.28	272.8	342.99	0.252	0.258	462	not DE
ENSSSCG00000004089	RMND1	203.22	172.83	196.65	218.96	151.1	129.13	151.93	162.59	-0.413	0.0281	219	not DE
ENSSSCG00000004090	ZBTB2	178.59	127.29	167.81	142.71	199.13	182.15	217.4	270.98	0.494	0.0309	365	not DE
ENSSSCG00000004092	MTHFD1L	84.98	106.27	45.89	74.08	356.34	331.8	298.82	344.48	2.14	0	464	DE
ENSSSCG00000004093	IYD	7.39	10.51	5.24	5.45	0.87	1.71	1.68	0.74	-2.52	0.0232	9	not DE
ENSSSCG00000004094	PPP1R14C	3369.79	3142.52	3322.08	3493.6	344.11	677.28	658.92	550.87	-2.62	0	3210	DE
ENSSSCG00000004096		18.47	10.51	13.11	8.71	11.35	6.84	12.59	11.88	-0.233	0.757	16	not DE
ENSSSCG00000004101	LRP11	544.39	393.55	477.21	331.17	192.14	349.76	275.32	314.78	-0.63	0.0328	442	not DE
ENSSSCG00000004103	PCMT1	1684.89	1636.07	1771.17	1539.28	1010.5	1034.74	1116.39	1193.79	-0.607	7.47e-06	1610	not DE
ENSSSCG00000004104	KATNA1	389.2	373.69	430.01	336.61	457.65	371.99	467.54	526.37	0.249	0.217	709	not DE
ENSSSCG00000004105	NUP43	77.59	143.64	140.28	154.69	212.23	214.64	263.57	332.6	1	7.01e-06	448	DE
ENSSSCG00000004106	LATS1	460.64	427.41	624.04	403.07	406.12	473.76	433.96	437.28	-0.11	0.63	589	not DE
ENSSSCG00000004109	ZC3H12D	6.16	3.5	9.18	5.45	194.76	156.49	159.48	205.65	4.91	0	277	DE
ENSSSCG00000004110	TAB2	1273.52	1168.96	1360.82	1091.55	1244.57	1177.55	1165.91	1170.77	-0.0361	0.831	1580	not DE
ENSSSCG00000004113	STXBP5	131.79	126.12	173.05	162.32	289.09	343.77	335.76	358.58	1.17	2e-10	483	DE
ENSSSCG00000004114	RAB32	652.77	200.86	184.85	248.38	743.25	942.38	778.95	698.6	1.5	1.02e-05	1100	DE
ENSSSCG00000004120	SHPRH	157.65	147.14	190.1	131.81	109.17	147.94	175.43	165.56	-0.0738	0.803	223	not DE
ENSSSCG00000004121	FBXO30	1659.03	1339.46	1505.03	1112.24	475.12	566.11	489.36	418.72	-1.52	0	1350	DE
ENSSSCG00000004123	UTRN	2018.67	1798.4	2389.96	1914.02	1250.69	1338.32	1362.33	1117.32	-0.676	6.02e-07	1820	not DE
ENSSSCG00000004125	STX11	92.37	82.91	112.75	279.97	283.85	248	288.75	247.96	1.1	0.00198	344	DE
ENSSSCG00000004127	PLAGL1	448.32	483.47	496.87	582.81	413.98	501.98	313.93	324.43	-0.392	0.0947	587	not DE
ENSSSCG00000004132	PHACTR2	872.01	1209.83	1295.27	729.88	537.13	586.64	543.92	501.12	-0.885	8.75e-07	1040	not DE
ENSSSCG00000004133	FUCA2	679.87	879.35	774.8	614.4	966.84	1005.66	1182.7	1072.78	0.529	0.00144	1440	not DE
ENSSSCG00000004134	PEX3	423.69	378.36	414.28	314.83	211.36	224.91	228.31	202.68	-0.812	6.82e-07	344	not DE
ENSSSCG00000004136	AIG1	541.93	507.99	452.3	648.17	451.54	310.42	454.11	489.25	-0.343	0.0777	659	not DE
ENSSSCG00000004138	HIVEP2	596.12	545.36	1039.63	472.79	377.3	502.83	533.01	517.46	-0.403	0.108	793	not DE
ENSSSCG00000004139	ADGRG6	206.92	172.83	159.94	157.96	186.03	209.51	212.37	207.87	0.232	0.316	280	not DE
ENSSSCG00000004140	VTA1	738.99	705.35	679.1	716.8	595.65	638.8	668.15	712.71	-0.121	0.461	960	not DE
ENSSSCG00000004142	CITED2	4001.62	3561.76	5402.65	3366.15	1078.63	1809.51	1052.59	1037.14	-1.73	0	4120	DE
ENSSSCG00000004143	TXLNB	4951.23	3956.47	3917.28	2414.04	290.84	756.81	344.15	192.28	-3.41	0	4020	DE
ENSSSCG00000004144	HECA	709.43	632.94	727.61	502.2	802.64	891.07	732.79	714.19	0.297	0.0892	1040	not DE
ENSSSCG00000004145	ABRACL	8.62	14.01	10.49	11.98	152.84	139.39	173.75	211.59	3.9	0	285	DE
ENSSSCG00000004146	REPS1	491.43	371.36	312.02	286.5	717.92	605.45	598.48	751.31	0.893	7.04e-06	1010	not DE
ENSSSCG00000004148	CCDC28A	290.67	290.78	293.66	235.3	274.24	276.22	239.23	257.61	-0.0803	0.706	347	not DE
ENSSSCG00000004149	NHSL1	1119.57	1537.98	1092.07	937.95	351.97	566.97	270.28	253.16	-1.75	0	1320	DE
ENSSSCG00000004150		123.16	121.45	102.26	161.23	179.92	132.55	162.84	147.74	0.299	0.267	206	not DE
ENSSSCG00000004154	TNFAIP3	269.73	171.67	279.24	218.96	593.03	428.43	495.24	403.87	1.04	1.3e-09	679	DE
ENSSSCG00000004156	IFNGR1	888.02	902.7	884.93	1456.48	1341.52	1490.54	1371.56	1263.58	0.437	0.0459	1740	not DE
ENSSSCG00000004157	IL20RA	4.93	77.07	2.62	23.97	17.47	16.25	4.2	2.97	-0.859	0.386	66	not DE
ENSSSCG00000004159	SLC35D3	1.23	1.17	2.62	4.36	3.49	4.28	2.52	0.74	0.218	0.899	5	not DE
ENSSSCG00000004160	PEX7	241.4	336.32	215	221.14	137.99	184.71	135.14	123.24	-0.798	4.87e-06	288	not DE
ENSSSCG00000004163	BCLAF1	2867.28	2256.17	2437.16	1689.61	2585.22	2426.93	2322.59	2262.11	0.0763	0.691	3050	not DE
ENSSSCG00000004164	MTFR2	17.24	10.51	17.04	21.79	150.22	90.65	105.76	162.59	2.94	0	219	DE
ENSSSCG00000004165	PDE7B	607.2	511.49	549.31	1169.98	545.86	664.46	432.29	403.87	-0.407	0.239	1070	not DE
ENSSSCG00000004166	AHI1	753.77	286.11	508.67	786.52	296.08	265.1	393.67	340.76	-0.764	0.00486	722	not DE
ENSSSCG00000004167	MYB	6.16	2.34	32.78	37.04	30.57	28.22	36.93	37.12	1.28	0.0682	50	not DE
ENSSSCG00000004169	HBS1L	1252.59	1177.13	1255.94	1117.69	727.53	791.02	972.85	848.57	-0.53	0.000299	1160	not DE
ENSSSCG00000004170		6.16	22.19	45.89	20.7	122.27	100.91	151.93	143.28	2.63	1e-09	193	DE
ENSSSCG00000004172	SLC2A12	101	102.77	85.22	49.02	11.35	22.23	16.79	5.2	-2.68	0	88	DE
ENSSSCG00000004177	RPS12	6141	6874.78	4449.55	5362.96	10977.6	8773.9	9868.69	8827.21	0.764	9.29e-06	12600	not DE
ENSSSCG00000004178	SLC18B1	61.58	87.58	76.04	67.54	151.1	171.89	125.91	89.83	0.853	0.00127	201	not DE
ENSSSCG00000004179		0	4.67	9.18	0	78.6	47.03	26.02	27.47	4.23	2.28e-05	90	DE
ENSSSCG00000004180		1.23	1.17	0	0	2.62	4.28	4.2	2.97	2.65	0.132	5	not DE
ENSSSCG00000004181	VNN1	0	9.34	9.18	0	3.49	5.13	10.07	5.2	1.3	0.353	12	not DE
ENSSSCG00000004190	STX7	320.23	357.34	386.75	326.81	393.9	350.61	399.55	461.78	0.205	0.3	622	not DE
ENSSSCG00000004191	MOXD1	7.39	2.34	17.04	5.45	34.94	3.42	9.23	7.42	0.586	0.531	40	not DE
ENSSSCG00000004192	CCN2	3738.05	1490.1	1908.82	1678.72	5658.65	4790.58	3620.28	2744.68	0.976	6.88e-06	6480	not DE
ENSSSCG00000004193	ENPP1	1471.82	1591.7	1427.68	1343.19	6472.65	7338.09	9929.97	9303.83	2.48	0	12500	DE
ENSSSCG00000004195	ARG1	23.4	21.02	6.56	4.36	453.29	465.2	1164.23	802.54	5.85	0	1390	DE
ENSSSCG00000004196	MED23	480.34	457.77	473.27	405.24	411.36	505.4	461.66	458.81	0.0163	0.938	618	not DE
ENSSSCG00000004199	EPB41L2	1662.73	1629.07	1657.11	1350.82	4953.83	5843.28	4376.57	4520.51	1.64	0	6830	DE
ENSSSCG00000004201	TMEM200A	2.46	3.5	1.31	3.27	14.85	15.39	36.93	11.88	2.74	0.000996	44	DE
ENSSSCG00000004202	SAMD3	1.23	1.17	7.87	10.89	1.75	2.57	4.2	8.91	-0.0768	0.954	12	not DE
ENSSSCG00000004203	L3MBTL3	137.94	156.48	153.39	107.85	198.26	192.41	276.16	227.92	0.687	0.0026	329	not DE
ENSSSCG00000004205	ARHGAP18	722.98	467.12	426.08	328.99	1034.09	1063.81	1317	1272.48	1.32	2.75e-07	1710	DE
ENSSSCG00000004207		4672.87	6225.49	3350.93	4662.49	1912.71	2176.37	1428.64	1403.89	-1.44	0	5330	DE
ENSSSCG00000004209	PTPRK	1540.79	1215.67	1876.05	824.65	344.99	599.46	469.22	395.7	-1.56	4e-10	1430	DE
ENSSSCG00000004216	ECHDC1	811.66	506.82	724.99	745.13	438.44	191.55	456.63	344.48	-1.01	2.69e-08	684	DE
ENSSSCG00000004217	RNF146	1301.85	1098.89	1154.99	980.43	819.23	804.7	846.1	812.19	-0.46	0.00115	1090	not DE
ENSSSCG00000004218	RSPO3	1.23	9.34	0	18.52	3.49	0.86	0.84	0.74	-1.55	0.336	17	not DE
ENSSSCG00000004220	TRMT11	67.74	72.4	74.73	62.09	110.05	76.11	97.37	83.15	0.395	0.164	126	not DE
ENSSSCG00000004221	HINT3	406.44	402.89	532.27	222.23	200.88	194.98	233.35	213.07	-0.835	0.00088	406	not DE
ENSSSCG00000004222	NCOA7	302.99	276.77	391.99	238.57	655.91	578.09	783.99	789.92	1.22	1e-10	1060	DE
ENSSSCG00000004223	HEY2	1198.39	1026.49	1039.63	427.03	128.39	213.79	212.37	92.06	-2.49	0	973	DE
ENSSSCG00000004224	HDDC2	133.02	107.44	106.19	80.61	160.7	103.47	116.68	114.33	0.215	0.414	184	not DE
ENSSSCG00000004225	TPD52L1	1.23	4.67	0	2.18	5.24	18.81	15.11	14.11	2.83	0.0047	22	not DE
ENSSSCG00000004233	SMPDL3A	72.67	172.83	141.59	52.29	2254.2	6209.29	1013.98	3058.71	4.75	0	7260	DE
ENSSSCG00000004234	FABP7	6.16	22.19	19.67	22.88	2.62	5.13	1.68	0.74	-2.84	0.000943	21	not DE
ENSSSCG00000004236	PKIB	75.13	56.05	165.19	51.2	82.97	34.21	120.03	103.19	-0.00269	0.995	143	not DE
ENSSSCG00000004237	SERINC1	3207.21	3391.26	3142.48	2625.38	2186.08	2272.15	2184.09	2069.09	-0.5	2.38e-05	2900	not DE
ENSSSCG00000004238	HSF2	325.16	352.67	380.19	337.7	156.34	171.03	190.54	174.47	-1.01	1e-10	310	DE
ENSSSCG00000004241	GJA1	8784.11	8405.76	10139.3	9948.11	2367.74	4497.26	4604.89	3182.69	-1.39	0	9130	DE
ENSSSCG00000004242	TBC1D32	124.4	129.62	174.36	111.12	51.53	64.99	60.44	33.41	-1.38	7.26e-08	133	DE
ENSSSCG00000004244	MAN1A1	120.7	79.41	158.63	68.63	306.56	521.65	611.91	648.12	2.31	0	873	DE
ENSSSCG00000004245	FAM184A	0	1.17	1.31	9.8	2.62	1.71	11.75	7.42	1.45	0.301	14	not DE
ENSSSCG00000004246		14.78	11.68	9.18	8.71	23.58	30.79	25.18	31.18	1.33	0.0103	42	DE
ENSSSCG00000004247	ASF1A	274.66	276.77	234.67	308.29	188.65	183	227.47	193.77	-0.465	0.0247	283	not DE
ENSSSCG00000004249	CEP85L	142.87	119.11	142.9	87.15	143.23	180.44	154.45	151.45	0.376	0.156	211	not DE
ENSSSCG00000004250	SLC35F1	55.42	128.46	108.81	40.31	48.04	34.21	17.63	11.14	-1.65	0.000386	110	DE
ENSSSCG00000004253		471.72	582.73	559.8	447.73	526.65	514.8	570.78	525.62	0.0594	0.76	708	not DE
ENSSSCG00000004254	DCBLD1	323.92	314.14	288.42	235.3	723.16	695.24	746.22	873.81	1.39	0	1180	DE
ENSSSCG00000004255	VGLL2	0	0	0	2.18	0	0	0	0	-1.5	0.749	2	not DE
ENSSSCG00000004262	KPNA5	142.87	169.33	154.7	133.99	50.66	81.24	71.35	63.85	-1.18	1.8e-07	145	DE
ENSSSCG00000004263	ZUP1	71.44	78.24	97.01	84.97	92.58	111.17	129.27	129.18	0.477	0.0454	174	not DE
ENSSSCG00000004272	LMBRD1	376.88	426.24	319.88	309.38	382.54	362.59	349.19	374.92	0.0471	0.83	505	not DE
ENSSSCG00000004274	COL9A1	1.23	4.67	0	3.27	6.11	1.71	0	1.48	-0.274	0.892	7	not DE
ENSSSCG00000004275	FAM135A	371.96	377.2	450.99	302.84	233.19	289.04	294.63	278.4	-0.448	0.0171	375	not DE
ENSSSCG00000004276	SMAP1	654.01	568.71	572.91	503.29	507.44	504.54	459.99	443.22	-0.26	0.0793	597	not DE
ENSSSCG00000004279	OGFRL1	509.9	441.42	470.65	321.36	2501.37	2067.77	1633.45	1525.64	2.14	0	2860	DE
ENSSSCG00000004280	RIMS1	309.14	239.4	247.78	188.46	52.4	54.73	44.49	29.7	-2.45	0	251	DE
ENSSSCG00000004281	KCNQ5	22.17	3.5	7.87	11.98	19.21	23.09	14.27	9.65	0.652	0.416	27	not DE
ENSSSCG00000004289	CEP162	89.91	94.59	90.46	86.06	120.53	120.58	151.09	138.83	0.552	0.0186	187	not DE
ENSSSCG00000004290	TBX18	178.59	117.95	165.19	225.5	453.29	449.81	433.96	371.95	1.34	2.32e-08	526	DE
ENSSSCG00000004291	NT5E	107.15	134.3	100.95	83.88	1388.68	590.91	904.86	1227.94	3.22	0	1650	DE
ENSSSCG00000004293	SNX14	448.32	433.25	457.54	403.07	905.7	752.54	893.95	851.54	0.964	0	1150	not DE
ENSSSCG00000004294	SYNCRIP	1390.53	1281.07	1293.96	1128.58	2901.38	2223.41	3071.32	3540.53	1.19	0	4770	DE
ENSSSCG00000004300	SMIM8	142.87	144.81	138.97	161.23	57.64	61.57	59.6	67.56	-1.25	6.6e-09	148	DE
ENSSSCG00000004301	C6orf163	7.39	12.85	2.62	35.95	10.48	5.99	3.36	15.59	-0.49	0.547	33	not DE
ENSSSCG00000004303	RARS2	315.3	317.64	243.85	300.67	303.94	297.59	266.09	193.77	-0.164	0.493	348	not DE
ENSSSCG00000004304	SLC35A1	384.27	441.42	356.59	458.62	289.09	297.59	343.31	352.64	-0.354	0.0481	475	not DE
ENSSSCG00000004306	ORC3	248.79	221.88	191.41	230.95	305.68	278.78	342.47	370.46	0.536	0.00599	499	not DE
ENSSSCG00000004307		1156.52	1244.86	1102.55	1309.42	1476.89	1490.54	1375.76	1344.5	0.242	0.0861	1810	not DE
ENSSSCG00000004309	CNR1	1.23	5.84	2.62	1.09	0.87	0.86	1.68	1.48	-0.911	0.586	5	not DE
ENSSSCG00000004311	RNGTT	554.24	532.51	576.84	521.81	411.36	389.1	397.87	409.07	-0.442	0.00174	551	not DE
ENSSSCG00000004314	PM20D2	326.39	374.86	550.62	375.83	123.15	127.42	131.78	123.98	-1.66	0	420	DE
ENSSSCG00000004317	UBE2J1	352.25	440.26	466.72	468.43	1132.78	1021.06	1127.3	1175.23	1.37	0	1580	DE
ENSSSCG00000004318	RRAGD	2682.53	2051.81	2701.98	1751.7	222.71	387.39	249.3	193.77	-3.15	0	2180	DE
ENSSSCG00000004322	ANKRD6	357.18	359.68	584.71	340.97	63.76	100.91	139.34	63.1	-2.2	0	446	DE
ENSSSCG00000004324		338.7	280.27	369.7	303.93	204.37	163.33	179.63	168.53	-0.85	3.98e-07	282	not DE
ENSSSCG00000004328	MDN1	663.86	580.39	772.18	521.81	786.92	743.13	896.47	927.27	0.411	0.023	1250	not DE
ENSSSCG00000004330	GJA10	1.23	2.34	0	4.36	5.24	4.28	2.52	2.97	1.19	0.422	6	not DE
ENSSSCG00000004331	CASP8AP2	146.57	136.63	153.39	136.17	217.47	200.11	277.84	285.08	0.763	0.000156	384	not DE
ENSSSCG00000004332	BACH2	98.53	157.65	125.86	148.15	30.57	100.05	64.63	47.51	-1.22	4.19e-05	136	DE
ENSSSCG00000004334	MAP3K7	662.63	635.28	677.79	565.38	604.38	616.57	710.12	734.98	0.0679	0.733	990	not DE
ENSSSCG00000004336	EPHA7	295.6	427.41	572.91	688.48	365.95	243.72	327.36	230.89	-0.728	0.0239	632	not DE
ENSSSCG00000004339	UFL1	856	735.71	738.1	769.09	479.49	484.87	538.05	511.52	-0.62	1.76e-05	706	not DE
ENSSSCG00000004340	FHL5	151.49	84.08	44.57	42.49	40.18	41.05	29.38	66.07	-0.742	0.134	123	not DE
ENSSSCG00000004342	NDUFAF4	192.14	202.03	167.81	229.86	92.58	82.95	95.69	129.92	-0.99	1.97e-06	211	not DE
ENSSSCG00000004344	MMS22L	24.63	52.55	20.98	33.77	147.6	112.03	109.96	172.24	2.08	3.2e-09	232	DE
ENSSSCG00000004347	FBXL4	369.49	363.18	359.22	251.64	171.18	191.55	181.31	136.6	-0.976	1.8e-09	311	not DE
ENSSSCG00000004349	FAXC	561.63	523.17	477.21	547.95	172.93	183.86	169.56	167.78	-1.6	0	503	DE
ENSSSCG00000004351	USP45	165.04	183.34	344.79	261.45	106.55	125.71	144.37	130.66	-0.865	8.75e-05	263	not DE
ENSSSCG00000004353	CCNC	250.02	312.97	279.24	225.5	519.66	425.01	527.98	540.47	0.919	4.08e-06	728	not DE
ENSSSCG00000004355		0	0	0	0	0	0	0	0			0	not DE
ENSSSCG00000004358	ASCC3	417.53	408.73	372.33	367.12	772.94	650.77	809.17	714.94	0.91	1.9e-09	964	not DE
ENSSSCG00000004361	GRIK2	6.16	2.34	1.31	2.18	4.37	3.42	2.52	0.74	-0.12	0.938	5	not DE
ENSSSCG00000004364	HACE1	206.92	207.87	209.76	215.69	303.94	248.85	331.56	338.54	0.533	0.0032	456	not DE
ENSSSCG00000004366	BVES	3218.3	3672.7	3706.21	3782.28	447.17	894.49	639.61	409.81	-2.66	0	3470	DE
ENSSSCG00000004367	POPDC3	722.98	794.1	765.63	1005.49	102.19	206.95	137.66	93.54	-2.66	0	923	DE
ENSSSCG00000004368	PREP	1454.58	1413.03	1149.75	1230.99	1044.57	990.27	1050.08	1049.76	-0.338	0.0236	1410	not DE
ENSSSCG00000004369	PRDM1	39.41	39.7	99.64	75.17	433.2	386.53	585.89	641.44	3.07	0	864	DE
ENSSSCG00000004370	ATG5	316.53	256.91	347.42	264.72	358.09	348.9	421.37	461.03	0.425	0.0281	621	not DE
ENSSSCG00000004371	CRYBG1	34.49	44.38	52.44	45.75	258.52	277.07	305.54	405.35	2.81	0	546	DE
ENSSSCG00000004373	RTN4IP1	996.4	1037	884.93	846.44	286.47	300.16	324	303.64	-1.63	0	888	DE
ENSSSCG00000004374	QRSL1	846.14	851.32	886.24	888.92	289.09	283.91	310.57	340.02	-1.51	0	816	DE
ENSSSCG00000004379	SOBP	209.38	211.37	192.72	145.98	330.14	285.62	193.06	188.57	0.37	0.0829	378	not DE
ENSSSCG00000004382	SEC63	977.93	936.57	1093.38	764.74	1483.88	1316.08	1562.94	1525.64	0.651	2.61e-05	2060	not DE
ENSSSCG00000004383	OSTM1	349.79	427.41	391.99	300.67	796.53	883.38	954.39	926.52	1.28	0	1250	DE
ENSSSCG00000004384	NR2E1	2.46	3.5	9.18	5.45	7.86	1.71	11.75	8.17	0.453	0.662	14	not DE
ENSSSCG00000004385	SNX3	3858.75	3512.71	3613.13	3297.52	2383.46	2202.03	2484.59	2472.95	-0.581	1.93e-06	3330	not DE
ENSSSCG00000004387		3649.37	3673.87	3058.57	2304.01	1900.48	2139.6	1298.53	953.25	-1.06	0	3150	DE
ENSSSCG00000004388	ARMC2	209.38	276.77	234.67	387.81	44.54	73.54	53.72	36.38	-2.41	0	356	DE
ENSSSCG00000004390	SESN1	1995.27	2417.33	1717.42	1184.14	1055.92	1174.13	538.05	386.05	-1.31	0	2070	DE
ENSSSCG00000004391	CEP57L1	11.08	18.68	22.29	22.88	26.2	23.09	24.34	31.92	0.518	0.312	43	not DE
ENSSSCG00000004392	AMD1	2003.89	1500.61	2704.6	1939.07	1096.97	1073.22	1408.49	1501.89	-0.666	5.62e-05	2060	not DE
ENSSSCG00000004393	GTF3C6	614.59	679.65	735.47	807.22	496.08	484.87	651.37	652.57	-0.319	0.0287	879	not DE
ENSSSCG00000004394	RPF2	121.93	130.79	133.72	166.67	303.94	250.56	404.59	415	1.29	0	559	DE
[truncated: 15,605 more rows]

## Sheet: Thresholds & Abbreviations
param	condition	value
padj	<=	0.05
|log2FoldChange|	>=	1
max_count	>=	30
baseMean	>=	0
baseMean_max	>=	0
Abbreviation	full term
IZ	Infarct Zone
RZ	Remote Zone
