# Supplementary material for: Cold and hot fibrosis define clinically distinct cardiac pathologies
Source: Cell Syst. 2025 Mar 19;16(3):None. doi: 10.1016/j.cels.2025.101198 (PMC11922821; doi:10.1016/j.cels.2025.101198)
Supplement: Table S2. Pig RNA-sequencing DE genes between remote and infarct zones of PBS-treated hearts 3 days post-MI, related to Figure 3 [file mmc4.xlsx]

## Sheet: DEoutput
		normalized counts
Gene	Gene_name	571RZ	573RZ	575RZ	571IZ	573IZ	575IZ	log2FoldChange	Direction	padj	max_count	pass
ENSSSCG00000000002	GTSE1	955.69	974.18	793.51	479.34	611.52	674.45	-0.634	down	0.0224	859	not DE
ENSSSCG00000000003	TTC38	365.01	514.76	399.18	329.67	308.54	265.38	-0.491	down	0.0857	500	not DE
ENSSSCG00000000005	CDPF1	975.42	1787.4	882.65	258.46	362.28	314.06	-1.9	down	0	1070	DE
ENSSSCG00000000006	PPARA	849.64	779.68	1055.11	77.8	112.11	81.66	-3.31	down	0	1090	DE
ENSSSCG00000000007	TRMU	337.88	394.03	328.45	229.45	243.68	257.53	-0.533	down	0.0416	348	not DE
ENSSSCG00000000010	FBLN1	4926.41	6874.63	3896.82	3270.35	7583.73	1995.08	-0.473	down	0.155	8180	not DE
ENSSSCG00000000014	FAM118A	71.52	119.05	99.79	58.02	59.3	51.04	-0.76	down	0.0638	103	not DE
ENSSSCG00000000018	KIAA0930	2251.72	1556.01	1884.46	4737.4	4132.37	4993.58	1.3	up	1e-10	7180	DE
ENSSSCG00000000019	NUP50	1172.72	1264.26	983.41	2200.23	1992.06	2247.11	0.919	up	4.96e-05	3340	not DE
ENSSSCG00000000020	PHF21B	20.96	26.83	9.69	8.57	9.27	9.42	-0.971	down	0.268	17	not DE
ENSSSCG00000000021		1.23	5.03	12.6	2.64	1.85	9.42	-0.327	down	0.845	13	not DE
ENSSSCG00000000022	RTL6	1527.87	1727.04	1593.8	1043.08	1222.11	954.75	-0.596	down	0.0038	1640	not DE
ENSSSCG00000000024	PARVB	1534.03	1497.33	1027.01	691.65	1258.24	1085.87	-0.437	down	0.237	1380	not DE
ENSSSCG00000000025		41.93	80.48	120.14	1068.8	792.19	769.45	3.52	up	0	1620	DE
ENSSSCG00000000026	SULT4A1	0	0	0	0.66	0.93	1.57	2.13	up	0.691	2	not DE
ENSSSCG00000000028		0	0	0	1.32	0	0	0.584	up	0.924	2	not DE
ENSSSCG00000000029	SCUBE1	164.01	337.02	62.98	82.42	142.69	14.92	-1.38	down	0.000184	201	DE
ENSSSCG00000000031	MCAT	291.02	316.9	268.38	193.85	239.05	203.35	-0.465	down	0.0817	294	not DE
ENSSSCG00000000033	TSPO	778.11	791.42	882.65	2363.09	2344.15	2620.84	1.58	up	0	3580	DE
ENSSSCG00000000034	TTLL12	2638.93	2582.18	2498.73	5080.91	5166.39	5886.3	1.06	up	4.03e-08	7710	DE
ENSSSCG00000000035	TTLL1	780.58	764.59	717.94	629.02	806.09	727.05	-0.0727	down	0.814	954	not DE
ENSSSCG00000000036	PACSIN2	2588.37	2855.49	2438.66	1849.46	1811.39	1931.48	-0.492	down	0.0199	2800	not DE
ENSSSCG00000000037	ARFGAP3	979.12	952.39	907.84	1743.31	1844.74	1694.36	0.895	up	3.02e-06	2640	not DE
ENSSSCG00000000038	CYB5R3	1871.91	2439.65	2040.45	1689.9	2254.27	1955.03	-0.108	down	0.659	2560	not DE
ENSSSCG00000000039	POLDIP3	1663.51	1762.25	1836.02	1844.85	1936.47	1925.98	0.118	up	0.627	2800	not DE
ENSSSCG00000000040	SEPTIN3	20.96	5.03	23.25	64.62	33.36	40.83	1.58	up	0.0148	98	DE
ENSSSCG00000000045	NDUFA6	1730.1	1926.57	1566.67	334.29	611.52	530.76	-1.86	down	0	1620	DE
ENSSSCG00000000046	CYP2D25	4.93	8.38	2.91	97.58	119.52	169.59	4.64	up	0	216	DE
ENSSSCG00000000050	NAGA	505.59	605.3	680.15	2430.35	1198.02	2642.83	1.74	up	7.34e-08	3690	DE
ENSSSCG00000000058	SNU13	1593.22	1770.64	1580.24	1216.49	1501	1491.01	-0.237	down	0.32	1900	not DE
ENSSSCG00000000059	XRCC6	435.3	529.85	486.38	758.25	858.9	781.23	0.727	up	0.000565	1150	not DE
ENSSSCG00000000061	PMM1	268.83	184.44	186.02	361.98	353.94	411.42	0.836	up	0.00447	549	not DE
ENSSSCG00000000062	CSDC2	268.83	293.43	220.9	156.92	402.12	185.3	-0.192	down	0.675	434	not DE
ENSSSCG00000000063	POLR3H	457.5	390.68	374.96	261.76	308.54	317.99	-0.462	down	0.11	405	not DE
ENSSSCG00000000064	ACO2	45468.5	47317.6	41996.9	4761.13	8613.12	6834.77	-2.78	down	0	43300	DE
ENSSSCG00000000066	L3MBTL2	582.04	487.93	603.61	684.4	662.48	852.68	0.391	up	0.0984	1090	not DE
ENSSSCG00000000067	CHADL	129.48	176.06	134.67	27.69	88.95	54.18	-1.49	down	0.000257	139	DE
ENSSSCG00000000068	EP300	1796.69	1564.4	1735.26	2112.54	1616.81	1628.41	0.0633	up	0.822	3200	not DE
ENSSSCG00000000071	ST13	3303.59	3004.71	3099.44	3912.55	3181.74	3985.44	0.23	up	0.314	5930	not DE
ENSSSCG00000000072	SLC25A17	178.81	248.16	138.55	640.22	619.86	672.88	1.81	up	6e-10	971	DE
ENSSSCG00000000074	MCHR1	0	0	0	1.98	6.49	2.36	3.76	up	0.196	7	not DE
ENSSSCG00000000075	MRTFA	411.87	442.66	409.83	975.83	898.74	900.57	1.13	up	6.27e-08	1480	DE
ENSSSCG00000000076	SGSM3	490.79	394.03	383.68	511.65	516.08	442.83	0.217	up	0.437	776	not DE
ENSSSCG00000000077	ADSL	689.33	935.62	805.14	394.29	491.99	569.24	-0.743	down	0.00145	831	not DE
ENSSSCG00000000078	TNRC6B	300.89	348.76	333.29	395.61	346.53	355.67	0.161	up	0.611	600	not DE
ENSSSCG00000000079	FAM83F	0	0	0	10.55	11.12	3.93	5.07	up	0.0132	16	not DE
ENSSSCG00000000081	ENTHD1	1.23	0	0	0.66	1.85	0.79	1.34	up	0.743	2	not DE
ENSSSCG00000000082	CACNA1I	3.7	11.74	2.91	46.15	59.3	61.24	3.38	up	3.06e-06	78	DE
ENSSSCG00000000084	ATF4	3971.96	3747.51	2682.82	3774.75	4182.4	4343.47	0.259	up	0.394	5720	not DE
ENSSSCG00000000087	TAB1	1294.8	1581.16	1464.94	1063.52	1195.24	1119.63	-0.358	down	0.0898	1610	not DE
ENSSSCG00000000091	APOBEC3B	67.82	83.84	149.21	416.05	298.35	320.34	1.84	up	2.19e-06	631	DE
ENSSSCG00000000092	NPTXR	50.56	15.09	19.38	25.71	35.21	33.76	0.317	up	0.721	43	not DE
ENSSSCG00000000093	DNAL4	129.48	184.44	144.36	85.71	113.04	106	-0.581	down	0.0686	149	not DE
ENSSSCG00000000094	SUN2	5074.39	3241.13	3638.13	1939.79	1980.94	1709.28	-1.06	down	8.29e-06	4120	DE
ENSSSCG00000000095	GTPBP1	1261.51	1447.03	1316.7	983.08	1059.96	1016.77	-0.394	down	0.0585	1490	not DE
ENSSSCG00000000097		1786.83	1728.72	1679.06	1560.67	1739.12	2180.37	0.0637	up	0.843	2780	not DE
ENSSSCG00000000103	DMC1	0	0	0	1.32	0	1.57	1.72	up	0.771	2	not DE
ENSSSCG00000000104	DDX17	7152.24	10181.1	7206.5	4810.58	5541.64	4367.03	-0.724	down	0.000227	7440	not DE
ENSSSCG00000000105	KDELR3	369.94	300.14	315.85	1501.33	2022.64	1880.44	2.45	up	0	2400	DE
ENSSSCG00000000106	KCNJ4	8373.05	6291.12	5665.99	102.86	556.85	341.54	-4.58	down	0	6790	DE
ENSSSCG00000000107		2393.53	1755.54	1832.15	2057.82	1614.96	1746.18	-0.136	down	0.573	3120	not DE
ENSSSCG00000000108	TMEM184B	1680.78	1891.36	1680.03	2471.89	2589.68	2332.69	0.495	up	0.0116	3750	not DE
ENSSSCG00000000110	PLA2G6	323.08	422.54	343.95	180	260.36	180.59	-0.824	down	0.000735	355	not DE
ENSSSCG00000000111	BAIAP2L2	156.61	288.4	206.37	36.92	48.18	43.97	-2.3	down	0	213	DE
ENSSSCG00000000113	SLC16A8	33.29	33.53	17.44	2.64	12.97	7.85	-1.97	down	0.0192	27	not DE
ENSSSCG00000000114	PICK1	837.3	1121.74	930.12	470.77	480.87	476.59	-1.01	down	5.1e-06	960	DE
ENSSSCG00000000116	POLR2F	1030.91	1183.78	984.38	437.15	654.14	619.49	-0.92	down	0.000132	1020	not DE
ENSSSCG00000000117	C22orf23	57.96	53.66	59.1	21.76	34.28	21.98	-1.17	down	0.0188	61	DE
ENSSSCG00000000118	MICALL1	1971.8	1747.16	1822.46	872.97	1148.91	1174.59	-0.804	down	0.000996	1880	not DE
ENSSSCG00000000119	EIF3L	4298.74	5605.34	5008.12	3953.43	4697.56	3935.19	-0.241	down	0.272	6000	not DE
ENSSSCG00000000120	ANKRD54	346.51	311.87	343.95	292.75	373.4	382.37	0.0553	up	0.876	487	not DE
ENSSSCG00000000121	GALR3	2.47	10.06	3.88	0.66	0.93	4.71	-1.55	down	0.385	6	not DE
ENSSSCG00000000130	CYTH4	192.37	125.76	193.78	2631.45	1290.67	1680.23	3.42	up	0	3990	DE
ENSSSCG00000000131	ELFN2	28.36	28.5	143.39	0.66	0	0	-7.5	down	3.3e-09	148	DE
ENSSSCG00000000133	TST	546.28	1024.49	820.64	282.86	353.01	315.63	-1.29	down	1.52e-07	847	DE
ENSSSCG00000000135	KCTD17	91.25	60.36	98.83	201.76	213.1	228.48	1.37	up	2.56e-05	306	DE
ENSSSCG00000000136	CSF2RB	436.53	181.09	251.91	7401.15	2888.95	3270.95	3.93	up	0	11200	DE
ENSSSCG00000000137	NCF4	159.08	166	147.27	1354.95	741.23	756.89	2.54	up	0	2060	DE
ENSSSCG00000000139	IFT27	157.84	157.61	160.83	91.65	137.13	121.7	-0.464	down	0.183	166	not DE
ENSSSCG00000000141	EIF3D	3132.19	3393.72	2585.93	3896.07	4004.51	3448.4	0.323	up	0.12	5910	not DE
ENSSSCG00000000142	FOXRED2	175.11	181.09	132.74	280.22	283.52	199.43	0.638	up	0.0174	425	not DE
ENSSSCG00000000144		1667.21	1619.73	1478.51	1020.01	1193.38	1183.23	-0.49	down	0.0298	1550	not DE
ENSSSCG00000000145		651.1	553.32	743.13	1641.77	1355.53	1337.12	1.16	up	4.48e-07	2490	DE
ENSSSCG00000000146	MYH11	829.91	8449.08	1203.34	1358.91	1578.82	450.68	-1.08	down	0.0725	5040	not DE
ENSSSCG00000000148		108.52	85.51	163.74	69.23	45.4	76.16	-0.89	down	0.0125	169	not DE
ENSSSCG00000000152	RBFOX2	2529.18	2835.36	2526.83	1103.08	1705.76	1230.34	-0.99	down	4.33e-06	2610	not DE
ENSSSCG00000000156	FBXO7	1042.01	881.96	952.41	434.51	621.71	489.94	-0.91	down	0.000636	983	not DE
ENSSSCG00000000158	RTCB	588.21	526.5	592.95	1041.77	1110	1353.61	1.03	up	1.75e-06	1720	DE
ENSSSCG00000000160	PRDM4	422.97	347.08	428.24	341.54	348.38	358.03	-0.19	down	0.518	518	not DE
ENSSSCG00000000161	PWP1	421.74	409.12	369.14	539.34	461.42	613.21	0.422	up	0.128	818	not DE
ENSSSCG00000000162	BTBD11	28.36	21.8	28.1	32.97	9.27	24.34	-0.347	down	0.666	50	not DE
ENSSSCG00000000164	CRY1	254.03	266.6	265.47	261.1	207.55	271.66	-0.0921	down	0.797	396	not DE
ENSSSCG00000000167	RIC8B	374.88	321.93	458.28	331.65	279.82	293.65	-0.343	down	0.242	503	not DE
ENSSSCG00000000169	POLR3B	181.27	157.61	167.62	147.69	154.73	156.25	-0.143	down	0.696	224	not DE
ENSSSCG00000000171	CKAP4	595.61	360.5	510.6	2202.87	2659.17	2799.07	2.4	up	0	3560	DE
ENSSSCG00000000174	TEX49	14.8	11.74	10.66	0.66	0	0	-5.5	down	0.00119	12	not DE
ENSSSCG00000000175	ADCY6	15780.5	20021.9	20146.8	838.69	2598.02	1552.25	-3.63	down	0	20800	DE
ENSSSCG00000000176	DDX23	1037.07	814.89	928.18	1319.35	1252.68	1246.82	0.463	up	0.0349	2000	not DE
ENSSSCG00000000179	CCDC65	3.7	5.03	3.88	13.85	12.05	5.5	1.23	up	0.299	21	not DE
ENSSSCG00000000182	WNT10B	20.96	18.44	7.75	46.15	37.06	31.41	1.37	up	0.0276	70	DE
ENSSSCG00000000184	DDN	9.87	50.3	107.55	6.59	8.34	7.07	-2.45	down	0.00213	111	DE
ENSSSCG00000000185	PRKAG1	569.71	739.44	581.33	280.22	302.05	291.29	-1.1	down	8.97e-07	600	DE
ENSSSCG00000000186	RHEBL1	3.7	0	0.97	7.91	10.19	9.42	2.81	up	0.0775	12	not DE
ENSSSCG00000000188	DHH	4.93	10.06	8.72	12.53	28.72	14.92	1.2	up	0.164	31	not DE
ENSSSCG00000000189	LMBR1L	198.54	316.9	189.9	292.09	277.96	198.64	0.144	up	0.71	443	not DE
ENSSSCG00000000190	TUBA1B	8408.81	4969.85	6174.65	16639.9	14976.6	18762.8	1.39	up	3.1e-09	25200	DE
ENSSSCG00000000194		125.78	115.69	143.39	309.23	258.5	237.12	1.06	up	0.000322	469	DE
ENSSSCG00000000195	PRPH	2.47	1.68	0.97	2.64	2.78	0.79	0.195	up	0.937	4	not DE
ENSSSCG00000000197	C1QL4	2.47	0	4.84	11.21	13.9	14.92	2.58	up	0.0433	19	not DE
ENSSSCG00000000198	DNAJC22	7.4	3.35	2.91	0.66	0	0	-4	down	0.0771	6	not DE
ENSSSCG00000000199	SPATS2	197.3	211.27	248.03	550.55	627.27	543.33	1.39	up	9.9e-09	835	DE
ENSSSCG00000000202	MCRS1	1201.08	1094.91	1190.75	855.17	1045.14	1034.05	-0.254	down	0.324	1320	not DE
ENSSSCG00000000203	KCNH3	4.93	3.35	8.72	7.91	6.49	10.21	0.58	up	0.655	13	not DE
ENSSSCG00000000204	PRPF40B	771.95	865.2	792.54	324.4	431.77	313.28	-1.2	down	4.57e-08	818	DE
ENSSSCG00000000205	FAM186B	65.36	41.92	86.23	15.16	20.38	17.27	-1.85	down	0.00045	89	DE
ENSSSCG00000000206	FAIM2	20.96	132.46	18.41	9.23	20.38	3.14	-2.15	down	0.000661	79	DE
ENSSSCG00000000207		7.4	8.38	16.47	2.64	3.71	4.71	-1.51	down	0.17	17	not DE
ENSSSCG00000000209	NCKAP5L	891.56	1084.85	840.98	1079.35	1248.05	1074.09	0.277	up	0.22	1640	not DE
ENSSSCG00000000211	AQP5	3.7	5.03	3.88	3.3	6.49	2.36	-0.162	down	0.924	7	not DE
ENSSSCG00000000214	GPD1	603.01	855.14	537.73	105.5	200.13	88.72	-2.4	down	0	555	DE
ENSSSCG00000000215	SMARCD1	721.39	809.86	657.87	876.93	857.05	819.7	0.228	up	0.361	1330	not DE
ENSSSCG00000000216	ASIC1	1.23	3.35	3.88	10.55	26.87	32.98	3.06	up	0.00159	42	DE
ENSSSCG00000000217	RACGAP1	127.01	288.4	167.62	1003.52	818.14	972.81	2.34	up	0	1520	DE
ENSSSCG00000000220	POU6F1	320.62	355.47	249	103.52	125.08	52.61	-1.78	down	4e-09	260	DE
ENSSSCG00000000223	BIN2	70.29	33.53	106.58	1149.24	745.87	1065.45	3.9	up	0	1740	DE
ENSSSCG00000000228	SCN8A	7.4	8.38	13.56	58.68	68.56	81.66	2.84	up	1.41e-07	104	DE
ENSSSCG00000000231		0	0	0	4.62	32.43	26.7	6.13	up	0.000168	35	DE
ENSSSCG00000000232	ACVRL1	509.29	667.34	663.68	2504.19	2313.57	3579.52	2.18	up	0	4560	DE
ENSSSCG00000000233	ACVR1B	270.06	276.66	257.72	335.61	573.53	405.14	0.671	up	0.0215	619	not DE
ENSSSCG00000000234	TAMALIN	329.25	212.95	123.05	376.49	291.86	286.58	0.616	up	0.0821	571	not DE
ENSSSCG00000000252	KRT8	302.12	62.04	466.03	128.57	1182.27	793.79	1.12	up	0.494	1280	not DE
ENSSSCG00000000253	KRT18	4.93	0	8.72	1.98	10.19	1.57	-0.31	down	0.894	11	not DE
ENSSSCG00000000257	ITGB7	36.99	25.15	108.51	362.64	136.2	288.94	2.35	up	2.99e-07	550	DE
ENSSSCG00000000258	RARG	353.91	325.29	338.14	569.67	560.56	575.52	0.746	up	0.000754	864	not DE
ENSSSCG00000000259	CSAD	122.08	137.49	150.18	115.39	164	103.64	-0.124	down	0.783	177	not DE
ENSSSCG00000000260	SOAT2	3.7	3.35	0.97	6.59	4.63	7.07	1.31	up	0.404	10	not DE
ENSSSCG00000000261		445.17	533.2	573.57	886.82	921.91	1004.21	0.864	up	4.22e-05	1340	not DE
ENSSSCG00000000262	SPRYD3	857.04	923.88	823.55	1571.88	1697.42	1838.05	0.971	up	2.21e-06	2380	not DE
ENSSSCG00000000263	TNS2	4267.91	5442.69	4682.58	2194.3	3152.09	2269.88	-0.931	down	1.01e-06	4830	not DE
ENSSSCG00000000264	MFSD5	409.4	395.71	408.87	712.09	703.24	775.73	0.851	up	6.04e-05	1080	not DE
ENSSSCG00000000265	ESPL1	67.82	35.21	52.32	512.31	488.29	511.14	3.3	up	0	777	DE
ENSSSCG00000000267	MYG1	203.47	189.47	186.99	163.52	158.44	190.01	-0.182	down	0.605	248	not DE
ENSSSCG00000000268	AAAS	225.67	224.68	177.3	493.85	559.63	573.95	1.38	up	6.29e-08	749	DE
ENSSSCG00000000271	AMHR2	6.17	3.35	9.69	6.59	7.41	7.07	0.187	up	0.896	10	not DE
ENSSSCG00000000272	SP1	257.73	239.77	374.96	405.5	231.64	255.96	0.0166	up	0.974	615	not DE
ENSSSCG00000000273	PRR13	874.3	959.09	798.35	1912.76	1748.38	1867.1	1.07	up	2.25e-07	2900	DE
ENSSSCG00000000274	PCBP2	6364.26	5796.48	6293.82	7399.17	6817.48	7718.07	0.249	up	0.227	11200	not DE
ENSSSCG00000000275	MAP3K12	78.92	107.31	72.67	125.93	164	127.19	0.698	up	0.0327	191	not DE
ENSSSCG00000000276	TARBP2	400.77	362.18	336.2	396.93	511.45	454.6	0.305	up	0.3	602	not DE
ENSSSCG00000000277	NPFF	3.7	6.71	6.78	10.55	12.97	10.21	0.995	up	0.364	16	not DE
ENSSSCG00000000278	ATF7	1387.29	1673.38	1540.51	1451.88	1408.34	1013.63	-0.262	down	0.367	2200	not DE
ENSSSCG00000000288	HNRNPA1	5502.29	6614.73	4642.86	8084.89	8411.13	9137.62	0.626	up	0.01	12300	not DE
ENSSSCG00000000289	NFE2	1.23	8.38	11.63	14.51	4.63	6.28	0.306	up	0.856	22	not DE
ENSSSCG00000000290	COPZ1	1701.74	1661.65	1595.74	2264.19	2497.95	2655.39	0.578	up	0.00566	3430	not DE
ENSSSCG00000000291		2.47	6.71	9.69	33.63	13.9	39.26	2.22	up	0.0113	51	DE
ENSSSCG00000000292	ZNF385A	186.2	296.78	277.1	1531.66	1338.85	1315.13	2.48	up	0	2320	DE
ENSSSCG00000000293	ITGA5	14099.8	14664.8	13479	7744.01	9914.91	9655.83	-0.637	down	0.0023	13900	not DE
ENSSSCG00000000295	NCKAP1L	208.4	162.64	249.97	3881.57	2395.11	2569.81	3.82	up	0	5890	DE
ENSSSCG00000000297	PDE1B	82.62	110.66	95.92	389.01	267.77	157.03	1.4	up	0.000552	590	DE
ENSSSCG00000000298	PPP1R1A	373.64	524.82	489.28	13.85	57.45	29.05	-3.97	down	0	505	DE
ENSSSCG00000000299	TESPA1	2.47	3.35	9.69	17.8	8.34	11.78	1.39	up	0.243	27	not DE
ENSSSCG00000000359		1254.11	1276	1220.78	477.37	841.3	695.65	-0.934	down	0.000535	1260	not DE
ENSSSCG00000000361	CD63	4520.71	4317.6	3644.91	9849.96	10301.3	10727.6	1.31	up	1e-10	14900	DE
ENSSSCG00000000362	RDH5	1.23	18.44	0.97	7.91	3.71	3.14	0.582	up	0.761	12	not DE
ENSSSCG00000000363	GDF11	22.2	40.24	61.04	118.68	112.11	150.75	1.71	up	7.4e-05	192	DE
ENSSSCG00000000364	SARNP	77.69	88.87	66.85	102.86	114.89	122.48	0.553	up	0.148	156	not DE
ENSSSCG00000000365	ORMDL2	11.1	13.41	17.44	66.59	55.59	62.81	2.15	up	4.54e-05	101	DE
ENSSSCG00000000366	DNAJC14	1224.51	1110	1027.98	1705.73	1505.63	1736.76	0.559	up	0.00995	2590	not DE
ENSSSCG00000000367		240.46	330.32	240.28	391.65	428.06	334.48	0.518	up	0.0462	594	not DE
ENSSSCG00000000368	MMP19	150.44	78.81	98.83	1566.6	1053.48	1606.43	3.71	up	0	2380	DE
ENSSSCG00000000370	DGKA	88.79	204.56	134.67	214.95	296.49	213.56	0.818	up	0.0128	326	not DE
ENSSSCG00000000371	PMEL	3.7	3.35	2.91	0.66	3.71	4.71	-0.398	down	0.845	6	not DE
ENSSSCG00000000376	SUOX	413.1	769.62	553.23	460.88	434.55	360.39	-0.43	down	0.213	699	not DE
ENSSSCG00000000377		2604.4	2627.45	2183.85	3594.09	3556.99	4294.01	0.626	up	0.0093	5470	not DE
ENSSSCG00000000379	ESYT1	911.29	1039.58	864.24	2187.05	1830.84	1954.25	1.09	up	5.82e-07	3320	DE
ENSSSCG00000000382	SMARCC2	2148.14	3073.46	2012.36	2319.58	2564.66	2019.42	-0.0483	down	0.867	3520	not DE
ENSSSCG00000000383	RNF41	559.85	581.83	476.69	449.01	530.91	413.78	-0.219	down	0.4	681	not DE
ENSSSCG00000000384	NABP2	1109.83	1101.62	1128.74	641.54	884.85	785.15	-0.544	down	0.0222	1160	not DE
ENSSSCG00000000385	SLC39A5	2.47	1.68	0.97	6.59	2.78	7.85	1.75	up	0.3	10	not DE
ENSSSCG00000000386	ANKRD52	1358.92	1281.03	1504.67	1163.74	1352.75	1257.82	-0.135	down	0.619	1760	not DE
ENSSSCG00000000393	PAN2	635.07	739.44	805.14	741.76	662.48	673.66	-0.0641	down	0.844	1120	not DE
ENSSSCG00000000394		347.75	437.63	356.55	963.96	1215.62	1065.45	1.51	up	0	1460	DE
ENSSSCG00000000396	STAT2	371.18	425.89	442.78	911.22	770.88	625.77	0.883	up	0.00148	1380	not DE
ENSSSCG00000000399	TIMELESS	53.03	16.77	45.54	224.84	154.73	195.5	2.39	up	1e-09	341	DE
ENSSSCG00000000401	GLS2	1.23	1.68	3.88	5.93	0	1.57	-0.621	down	0.814	9	not DE
ENSSSCG00000000402	RBMS2	1076.53	1167.01	1287.64	661.98	904.3	529.19	-0.784	down	0.00697	1330	not DE
ENSSSCG00000000403	BAZ2A	1594.46	1384.99	1456.22	2127.05	1590.87	1450.97	0.204	up	0.433	3230	not DE
ENSSSCG00000000405		53969.8	51504.4	53014	9646.22	12553.7	12977.8	-2.18	down	0	54700	DE
ENSSSCG00000000406	PTGES3	1397.15	1391.69	1343.83	1180.23	1155.4	1505.93	-0.115	down	0.696	1920	not DE
ENSSSCG00000000411	NAB2	318.15	174.38	183.12	460.22	349.31	407.5	0.892	up	0.00186	698	not DE
ENSSSCG00000000418	TAC3	0	0	0.97	4.62	3.71	2.36	3.05	up	0.231	7	not DE
ENSSSCG00000000419	RDH16	4.93	30.18	10.66	15.16	9.27	6.28	-0.359	down	0.781	23	not DE
ENSSSCG00000000431	MBD6	987.75	1089.88	1053.17	1148.58	1080.35	723.91	-0.111	down	0.752	1740	not DE
ENSSSCG00000000433	B4GALNT1	172.64	159.29	196.68	266.38	320.58	179.02	0.496	up	0.206	404	not DE
ENSSSCG00000000435		342.81	657.28	326.51	549.23	820.91	527.62	0.563	up	0.0232	886	not DE
ENSSSCG00000000436	PIP4K2C	3.7	1.68	5.81	5.93	2.78	3.93	0.222	up	0.902	9	not DE
ENSSSCG00000000437	ARHGAP9	24.66	40.24	62.98	243.96	184.38	200.21	2.36	up	5.74e-08	370	DE
ENSSSCG00000000439	KIF5A	14.8	6.71	17.44	9.23	20.38	9.42	-0.0705	down	0.954	22	not DE
ENSSSCG00000000443	GLI1	19.73	15.09	18.41	38.9	55.59	46.32	1.38	up	0.0139	60	DE
ENSSSCG00000000444	DCTN2	3240.7	3635.17	3247.67	2303.75	2981.61	2491.29	-0.387	down	0.0584	3490	not DE
ENSSSCG00000000449	DTX3	709.06	984.25	841.95	1341.11	1104.44	974.38	0.431	up	0.152	2030	not DE
ENSSSCG00000000453	ATP23	69.06	53.66	81.39	129.23	140.83	182.16	1.15	up	0.000631	232	DE
ENSSSCG00000000455	LRIG3	97.42	130.79	93.98	249.89	267.77	80.87	0.737	up	0.113	379	not DE
ENSSSCG00000000456	SLC16A7	976.65	608.66	1332.21	513.63	378.03	743.54	-0.821	down	9.31e-05	1380	not DE
ENSSSCG00000000457	USP15	564.78	487.93	685.96	585.5	494.77	604.57	-0.0378	down	0.901	888	not DE
ENSSSCG00000000458	MON2	434.07	340.38	535.79	673.19	618.93	751.39	0.658	up	0.0058	1020	not DE
ENSSSCG00000000462	RXYLT1	198.54	117.37	142.42	207.69	151.95	205.71	0.32	up	0.35	315	not DE
ENSSSCG00000000464	C12orf56	1.23	0	0	2.64	3.71	1.57	2.57	up	0.365	4	not DE
ENSSSCG00000000466	XPOT	168.94	181.09	131.77	226.16	224.22	262.24	0.576	up	0.078	343	not DE
ENSSSCG00000000469	LEMD3	258.96	201.21	283.88	259.12	204.77	228.48	-0.0986	down	0.78	393	not DE
ENSSSCG00000000473		616.57	464.46	501.88	445.72	422.5	535.48	-0.171	down	0.591	682	not DE
ENSSSCG00000000475	IRAK3	98.65	110.66	90.11	222.86	176.97	158.6	0.893	up	0.00448	338	not DE
ENSSSCG00000000477	HELB	94.95	108.99	115.3	210.99	177.9	219.06	0.931	up	0.00207	320	not DE
ENSSSCG00000000478	GRIP1	11.1	18.44	14.53	46.15	86.17	31.41	1.79	up	0.00175	93	DE
ENSSSCG00000000483	MDM1	41.93	68.75	50.38	77.14	40.77	66.74	0.192	up	0.777	117	not DE
ENSSSCG00000000486	NUP107	273.76	206.24	277.1	337.58	301.13	401.21	0.459	up	0.0823	512	not DE
ENSSSCG00000000487	SLC35E3	76.45	50.3	71.7	155.61	135.27	157.82	1.19	up	0.000339	236	DE
ENSSSCG00000000488	MDM2	593.14	415.83	518.35	600	560.56	647.75	0.254	up	0.355	910	not DE
ENSSSCG00000000493	FRS2	104.82	62.04	103.67	73.19	44.47	85.58	-0.421	down	0.299	111	not DE
ENSSSCG00000000496	CCT2	13.56	30.18	20.35	19.78	39.84	30.62	0.511	up	0.441	43	not DE
ENSSSCG00000000499	BEST3	2.47	8.38	24.22	0	1.85	0.79	-3.72	down	0.0143	25	not DE
ENSSSCG00000000500		201	164.32	257.72	32.97	63	47.89	-2.14	down	2.89e-08	266	DE
ENSSSCG00000000502	CNOT2	718.92	645.54	692.75	901.98	855.2	950.04	0.396	up	0.0709	1370	not DE
ENSSSCG00000000504	PTPRB	1959.47	1716.98	1650.97	699.57	843.15	674.45	-1.27	down	3.9e-09	1700	DE
ENSSSCG00000000509	ZFC3H1	702.89	707.58	659.8	887.48	761.62	704.28	0.179	up	0.493	1350	not DE
ENSSSCG00000000510	TMEM19	1609.25	1232.4	1668.41	864.4	851.49	1112.56	-0.672	down	0.00214	1720	not DE
ENSSSCG00000000512	TBC1D15	383.51	353.79	268.38	443.74	359.5	408.28	0.281	up	0.362	673	not DE
ENSSSCG00000000515	TRHDE	11.1	5.03	20.35	5.93	0	2.36	-2.51	down	0.0583	21	not DE
ENSSSCG00000000517	CAPS2	0	5.03	1.94	11.87	6.49	7.85	2.24	up	0.159	18	not DE
ENSSSCG00000000519	GLIPR1	196.07	239.77	216.06	640.22	483.65	606.92	1.41	up	1.38e-07	971	DE
ENSSSCG00000000521	PHLDA1	124.55	105.63	181.18	551.87	388.22	500.14	1.82	up	0	837	DE
ENSSSCG00000000522	NAP1L1	2467.52	2563.73	2333.05	4622.67	4347.33	4509.14	0.873	up	2.9e-06	7010	not DE
ENSSSCG00000000523	BBS10	64.12	35.21	66.85	29.01	39.84	33.76	-0.678	down	0.238	69	not DE
ENSSSCG00000000528	PKP2	5613.27	4329.34	5345.29	200.44	936.73	745.9	-3.25	down	0	5520	DE
ENSSSCG00000000530		1448.94	1264.26	1467.85	1346.38	1026.61	1292.36	-0.196	down	0.409	2040	not DE
ENSSSCG00000000531	BICD1	46.86	31.86	40.69	26.37	22.24	17.27	-0.869	down	0.127	42	not DE
ENSSSCG00000000534	IPO8	452.56	325.29	485.41	690.33	548.51	657.96	0.598	up	0.0112	1050	not DE
ENSSSCG00000000536	ERGIC2	700.43	553.32	811.92	572.97	563.34	676.8	-0.178	down	0.517	869	not DE
ENSSSCG00000000541	FAR2	318.15	186.12	607.49	102.2	64.86	131.91	-1.8	down	5e-10	627	DE
ENSSSCG00000000545	KLHL42	99.88	100.6	112.39	202.42	232.56	212.78	1.05	up	0.000271	307	DE
ENSSSCG00000000546	MANSC4	4.93	20.12	11.63	10.55	8.34	7.85	-0.295	down	0.811	16	not DE
ENSSSCG00000000547	MRPS35	260.19	196.18	216.06	111.43	104.7	153.11	-0.874	down	0.00619	223	not DE
ENSSSCG00000000549	PPFIBP1	4011.42	4877.63	4499.46	1599.57	2132.9	1961.32	-1.24	down	0	4640	DE
ENSSSCG00000000551	ARNTL2	4.93	18.44	9.69	209.01	208.47	235.55	4.42	up	0	317	DE
ENSSSCG00000000553	TM7SF3	274.99	224.68	293.57	336.93	262.21	311.71	0.2	up	0.503	511	not DE
ENSSSCG00000000554	FGFR1OP2	244.16	182.76	185.06	231.43	165.85	241.83	0.0598	up	0.879	351	not DE
ENSSSCG00000000555	ITPR2	230.6	231.39	269.35	432.53	338.19	358.82	0.623	up	0.0226	656	not DE
ENSSSCG00000000559	RASSF8	694.26	541.59	727.63	338.24	477.17	423.2	-0.67	down	0.0245	751	not DE
ENSSSCG00000000563	IRAG2	40.69	36.89	48.44	169.45	102.85	120.91	1.62	up	2.16e-05	257	DE
ENSSSCG00000000567	SOX5	11.1	8.38	22.28	10.55	9.27	8.64	-0.469	down	0.662	23	not DE
ENSSSCG00000000570	C2CD5	742.35	848.43	759.6	751.65	567.97	691.72	-0.23	down	0.442	1140	not DE
ENSSSCG00000000571	ABCC9	525.32	435.95	550.32	154.29	179.75	145.25	-1.66	down	4e-10	568	DE
ENSSSCG00000000573	KCNJ8	2770.87	2209.94	2548.15	570.33	950.63	739.62	-1.76	down	7e-10	2630	DE
ENSSSCG00000000576		34767.3	23678.9	26411.6	4772.34	8110.94	7017.71	-2.1	down	0	28200	DE
ENSSSCG00000000577	GYS2	0	0	0	5.93	3.71	0.79	3.57	up	0.24	9	not DE
ENSSSCG00000000579	GOLT1B	371.18	248.16	336.2	931.65	763.47	1119.63	1.56	up	0	1430	DE
ENSSSCG00000000580	RECQL	149.21	93.9	137.58	325.72	285.37	394.93	1.41	up	2.26e-07	503	DE
ENSSSCG00000000583	PYROXD1	128.25	139.17	124.02	154.95	167.7	196.29	0.405	up	0.229	250	not DE
ENSSSCG00000000584	SLCO1A2	1.23	46.95	186.02	3.96	22.24	41.61	-1.07	down	0.18	192	not DE
ENSSSCG00000000587	AEBP2	378.58	394.03	376.89	439.78	387.29	389.44	0.0805	up	0.797	667	not DE
ENSSSCG00000000588	PLEKHA5	503.12	419.18	609.42	167.47	210.32	182.94	-1.44	down	2e-07	629	DE
ENSSSCG00000000599	DERA	141.81	167.67	126.92	305.28	216.81	354.1	0.993	up	0.00475	463	not DE
ENSSSCG00000000600	EPS8	529.02	494.64	490.25	1519.13	1191.53	1118.06	1.33	up	3e-10	2300	DE
ENSSSCG00000000601	PTPRO	20.96	10.06	26.16	206.38	64.86	193.15	2.99	up	0	313	DE
ENSSSCG00000000602	RERG	34.53	75.45	36.82	14.51	31.5	10.99	-1.41	down	0.00646	45	DE
ENSSSCG00000000605	ERP27	0	1.68	2.91	30.33	46.33	30.62	4.58	up	4.45e-05	50	DE
ENSSSCG00000000607	ART4	477.23	1213.96	425.34	347.47	501.26	142.11	-1.1	down	0.000657	724	DE
ENSSSCG00000000611		1511.83	1705.24	1398.09	1547.48	1589.02	1705.35	0.0732	up	0.801	2350	not DE
ENSSSCG00000000612	ATF7IP	647.4	526.5	770.26	970.56	788.49	851.11	0.435	up	0.0876	1470	not DE
ENSSSCG00000000614	GRIN2B	2.47	1.68	3.88	0.66	1.85	2.36	-0.816	down	0.711	4	not DE
ENSSSCG00000000619	FAM234B	101.12	77.13	135.64	97.58	101.92	83.23	-0.13	down	0.806	148	not DE
ENSSSCG00000000623	BCL2L14	17.26	15.09	13.56	69.89	37.06	32.98	1.55	up	0.00692	106	DE
ENSSSCG00000000625	LRP6	420.5	231.39	423.4	363.96	290.93	325.84	-0.0938	down	0.805	552	not DE
ENSSSCG00000000633	YBX3	37789.7	34557.6	24740.3	8886.65	14116.8	16286.5	-1.33	down	0.000113	30600	DE
ENSSSCG00000000634	STYK1	1.23	0	0	0.66	1.85	0.79	1.34	up	0.743	2	not DE
ENSSSCG00000000635	MAGOHB	70.29	83.84	55.23	121.98	128.79	179.8	1.04	up	0.0101	229	DE
ENSSSCG00000000636		2.47	1.68	2.91	0.66	0	0	-3.16	down	0.286	3	not DE
ENSSSCG00000000639		1.23	0	0	3.96	0	0.79	1.08	up	0.808	6	not DE
ENSSSCG00000000640		0	3.35	1.94	7.25	3.71	2.36	1.43	up	0.499	11	not DE
ENSSSCG00000000645	GABARAPL1	4359.16	4887.69	2753.55	573.63	1229.52	785.94	-2.24	down	0	3540	DE
ENSSSCG00000000647	OLR1	347.75	283.37	585.2	1256.05	578.16	1502	1.42	up	1.04e-07	1910	DE
ENSSSCG00000000648	CLEC7A	2.47	8.38	1.94	460.88	246.46	627.34	6.8	up	0	799	DE
ENSSSCG00000000649	CLEC1A	260.19	281.69	309.07	167.47	177.9	179.02	-0.696	down	0.00698	319	not DE
ENSSSCG00000000651	CLEC12B	3.7	5.03	1.94	2.64	3.71	4.71	0.104	up	0.956	6	not DE
ENSSSCG00000000653	CD69	19.73	43.6	21.32	17.8	8.34	24.34	-0.718	down	0.431	31	not DE
ENSSSCG00000000656	CLEC2B	39.46	15.09	31.97	63.96	55.59	59.67	1.1	up	0.0375	97	DE
ENSSSCG00000000657		249.1	348.76	329.42	532.09	320.58	357.25	0.362	up	0.379	807	not DE
ENSSSCG00000000660	A2M	927.32	927.24	1788.55	2775.84	1188.75	1051.32	0.389	up	0.491	4210	not DE
ENSSSCG00000000661	PHC1	732.49	657.28	570.67	509.01	494.77	394.15	-0.49	down	0.0279	772	not DE
ENSSSCG00000000663	KLRG1	1.23	1.68	11.63	5.27	0	2.36	-1.12	down	0.616	12	not DE
ENSSSCG00000000664	A2ML1	4.93	6.71	0	2.64	5.56	0	-0.531	down	0.819	6	not DE
ENSSSCG00000000665	RIMKLB	159.08	295.11	122.08	160.22	108.41	97.36	-0.581	down	0.205	243	not DE
ENSSSCG00000000672	CLSTN3	23.43	60.36	32.94	312.53	391	230.05	3.05	up	0	474	DE
ENSSSCG00000000679	LRRC23	1.23	3.35	3.88	0	0.93	3.14	-1.59	down	0.5	4	not DE
ENSSSCG00000000680	GPR162	6.17	3.35	11.63	7.25	5.56	7.85	0.0636	up	0.965	12	not DE
ENSSSCG00000000681	P3H3	526.55	568.41	531.91	1880.45	2557.25	1692.01	1.89	up	0	2850	DE
ENSSSCG00000000682	GNB3	271.29	68.75	194.74	35.6	61.15	34.55	-1.92	down	0.0016	220	DE
ENSSSCG00000000683	CDCA3	46.86	60.36	64.91	350.11	411.38	403.57	2.76	up	0	531	DE
ENSSSCG00000000684	USP5	1756	1353.13	1670.34	2033.42	2283	2360.96	0.488	up	0.0437	3080	not DE
ENSSSCG00000000685	TPI1	12081.1	13231.1	11938.5	5814.11	7400.28	7150.4	-0.878	down	6.12e-06	12300	not DE
ENSSSCG00000000687	CD4	112.22	73.78	149.21	105.5	68.56	95.79	-0.287	down	0.497	160	not DE
ENSSSCG00000000688	LAG3	4.93	8.38	3.88	19.12	16.68	21.98	1.82	up	0.0439	29	not DE
ENSSSCG00000000690	MLF2	3809.18	3613.37	3580.97	4575.86	5221.06	5872.17	0.503	up	0.0243	7480	not DE
ENSSSCG00000000691	COPS7A	1187.52	1388.34	1175.25	919.13	1149.84	1105.5	-0.243	down	0.311	1410	not DE
ENSSSCG00000000693	NCAPD2	251.56	243.13	336.2	882.86	928.39	884.87	1.71	up	0	1340	DE
ENSSSCG00000000694		12026.9	12236.8	12174.9	3170.79	4600.27	4251.61	-1.62	down	0	12600	DE
ENSSSCG00000000695	IFFO1	672.06	848.43	725.69	952.75	1018.27	676.8	0.222	up	0.455	1440	not DE
ENSSSCG00000000696		519.15	613.69	489.28	810.34	862.61	876.23	0.659	up	0.0036	1230	not DE
ENSSSCG00000000697		4304.91	3878.3	3721.45	4874.54	4835.61	4746.26	0.283	up	0.178	7390	not DE
ENSSSCG00000000699	LPAR5	18.5	8.38	36.82	50.77	37.99	49.46	1.27	up	0.052	77	not DE
ENSSSCG00000000700	ACRBP	60.42	72.1	79.45	121.32	131.57	102.07	0.739	up	0.053	184	not DE
ENSSSCG00000000702	ZNF384	774.41	925.56	753.79	1287.7	1214.69	1134.55	0.572	up	0.00942	1950	not DE
ENSSSCG00000000703		60.42	234.74	51.35	69.23	100.07	54.96	-0.324	down	0.569	140	not DE
ENSSSCG00000000705	CD27	35.76	31.86	46.51	30.33	37.06	48.68	0.012	up	0.986	62	not DE
ENSSSCG00000000706	LTBR	1249.17	1146.89	1025.07	1768.36	1950.37	1863.17	0.71	up	0.000883	2680	not DE
ENSSSCG00000000707	SCNN1A	22.2	33.53	23.25	114.07	107.48	102.86	2.06	up	5.07e-07	173	DE
ENSSSCG00000000708	TNFRSF1A	1696.81	1882.98	1366.12	3553.21	3610.73	3219.13	1.08	up	4.81e-08	5390	DE
ENSSSCG00000000709	PLEKHG6	9.87	8.38	11.63	30.99	33.36	44.75	1.86	up	0.00345	57	DE
ENSSSCG00000000712	VWF	4859.82	9247.21	6118.46	2816.72	4313.05	2375.09	-1.08	down	1.18e-06	6320	DE
ENSSSCG00000000719	NDUFA9	5837.7	6255.91	5900.46	1133.41	1374.06	1581.3	-2.15	down	0	6090	DE
ENSSSCG00000000720	AKAP3	32.06	46.95	33.91	47.47	35.21	32.98	0.0419	up	0.953	72	not DE
ENSSSCG00000000721	DYRK4	8.63	1.68	6.78	12.53	9.27	10.99	1.05	up	0.371	19	not DE
ENSSSCG00000000722	RAD51AP1	25.9	23.47	29.07	93.63	76.9	116.2	1.87	up	4.85e-06	148	DE
ENSSSCG00000000723	C12orf4	300.89	206.24	262.57	370.55	308.54	343.9	0.42	up	0.118	562	not DE
ENSSSCG00000000728	PARP11	34.53	13.41	38.76	10.55	12.05	13.35	-1.19	down	0.105	40	not DE
ENSSSCG00000000730	PRMT8	274.99	496.31	487.34	14.51	54.67	39.26	-3.66	down	0	503	DE
ENSSSCG00000000732	CRACR2A	60.42	53.66	72.67	19.12	27.8	27.48	-1.34	down	0.00414	75	DE
ENSSSCG00000000734	TSPAN11	521.62	865.2	770.26	280.22	452.15	218.27	-1.21	down	6.61e-05	795	DE
ENSSSCG00000000735	TSPAN9	7606.03	2889.02	5391.8	1358.91	2613.77	1913.42	-1.38	down	0.00296	6170	DE
ENSSSCG00000000736	TEAD4	713.99	449.37	588.11	456.27	605.03	567.67	-0.0919	down	0.828	723	not DE
ENSSSCG00000000737	TULP3	256.49	340.38	172.46	858.47	987.69	794.58	1.83	up	0	1300	DE
ENSSSCG00000000738	RHNO1	85.09	68.75	114.33	356.05	366.91	379.23	2.06	up	0	540	DE
ENSSSCG00000000739	FOXM1	27.13	18.44	28.1	152.31	152.88	140.54	2.59	up	0	231	DE
ENSSSCG00000000741	NRIP2	65.36	100.6	134.67	32.97	43.55	28.27	-1.48	down	0.00124	139	DE
ENSSSCG00000000742	ITFG2	307.05	301.81	305.2	170.77	221.44	196.29	-0.645	down	0.0168	315	not DE
ENSSSCG00000000743	FKBP4	3900.43	3881.65	3289.34	1894.3	2321.91	3145.33	-0.617	down	0.0405	4010	not DE
ENSSSCG00000000745	DDX11	43.16	40.24	47.47	100.22	101.92	114.63	1.27	up	0.00052	152	DE
ENSSSCG00000000746	WASHC1	552.45	709.26	564.86	886.82	947.85	1035.62	0.66	up	0.00493	1340	not DE
ENSSSCG00000000749	SLC6A12	6.17	10.06	6.78	19.78	13.9	20.41	1.26	up	0.157	30	not DE
ENSSSCG00000000751	CCDC77	110.98	103.96	147.27	86.37	85.24	99.71	-0.408	down	0.26	152	not DE
ENSSSCG00000000753	WNK1	4033.61	2786.74	3896.82	2639.36	2081.01	2163.1	-0.628	down	0.00375	4020	not DE
ENSSSCG00000000754	RAD52	203.47	236.42	244.16	149.01	139.91	136.62	-0.681	down	0.0187	252	not DE
ENSSSCG00000000755	ERC1	1143.12	1039.58	1163.62	1157.15	1271.21	1061.53	0.0574	up	0.85	1760	not DE
ENSSSCG00000000757	ADIPOR2	3354.15	3524.5	2162.53	1241.55	1477.83	1056.03	-1.24	down	1.2e-09	2720	DE
ENSSSCG00000000759	WNT5B	94.95	253.19	139.52	139.12	124.16	125.62	-0.212	down	0.699	211	not DE
ENSSSCG00000000760	LRTM2	1.23	1.68	0.97	1.32	0.93	0.79	-0.339	down	0.908	2	not DE
ENSSSCG00000000764	HDHD5	245.4	264.92	212.18	64.62	78.76	76.16	-1.72	down	2e-09	219	DE
ENSSSCG00000000765	IL17RA	568.48	669.02	496.06	1641.77	1656.65	1746.97	1.55	up	0	2490	DE
ENSSSCG00000000766	CECR2	823.74	652.25	621.05	220.22	283.52	208.85	-1.56	down	1.6e-09	668	DE
ENSSSCG00000000767	ATP6V1E1	1521.7	1465.47	1494.98	1794.08	1870.69	2283.23	0.401	up	0.0785	2910	not DE
ENSSSCG00000000769		187.44	269.95	193.78	511.65	503.11	571.59	1.3	up	1.35e-06	776	DE
ENSSSCG00000000770	MICAL3	2986.68	3638.52	2430.91	772.09	1665.92	1107.07	-1.4	down	2.51e-07	2510	DE
ENSSSCG00000000774	USP18	124.55	135.82	147.27	97.58	91.73	117.77	-0.41	down	0.233	152	not DE
ENSSSCG00000000778	CPNE8	6.17	20.12	8.72	13.19	13.9	10.99	0.271	up	0.807	20	not DE
ENSSSCG00000000779	KIF21A	143.04	127.43	141.46	11.21	24.09	24.34	-2.85	down	1e-10	146	DE
ENSSSCG00000000781	ABCD2	1.23	13.41	1.94	5.93	8.34	2.36	0.458	up	0.787	9	not DE
ENSSSCG00000000783	SLC2A13	3.7	10.06	15.5	34.95	35.21	54.18	2.19	up	0.00114	69	DE
ENSSSCG00000000784	LRRK2	164.01	98.93	280.97	410.77	150.1	365.1	0.769	up	0.0253	623	not DE
ENSSSCG00000000789	CNTN1	8.63	13.41	3.88	9.89	4.63	4.71	-0.342	down	0.803	15	not DE
ENSSSCG00000000791	PDZRN4	41.93	58.69	46.51	9.23	9.27	12.56	-2.23	down	5.23e-05	48	DE
ENSSSCG00000000793	PPHLN1	503.12	484.58	554.2	594.07	516.08	615.56	0.161	up	0.546	901	not DE
ENSSSCG00000000795	ADAMTS20	44.39	184.44	32.94	9.89	22.24	8.64	-2.43	down	1.35e-06	110	DE
ENSSSCG00000000798	TWF1	271.29	216.3	214.12	792.53	608.74	789.08	1.64	up	0	1200	DE
ENSSSCG00000000799	IRAK4	103.58	110.66	94.95	356.71	298.35	351.75	1.71	up	3e-10	541	DE
ENSSSCG00000000800	PUS7L	25.9	26.83	38.76	125.28	86.17	164.88	2.03	up	1.56e-07	210	DE
ENSSSCG00000000801	TMEM117	39.46	35.21	30.04	17.8	27.8	24.34	-0.599	down	0.346	32	not DE
ENSSSCG00000000802	NELL2	53.03	21.8	32.94	19.12	24.09	29.05	-0.523	down	0.476	43	not DE
ENSSSCG00000000804	ANO6	786.75	769.62	721.81	1655.62	1298.08	1513.78	0.967	up	4.48e-06	2510	not DE
ENSSSCG00000000806	SCAF11	1203.55	1004.37	1089.99	1338.47	1105.36	1333.19	0.194	up	0.413	2030	not DE
ENSSSCG00000000807		590.68	209.59	353.64	140.44	127.86	142.9	-1.37	down	0.000164	479	DE
ENSSSCG00000000808	SLC38A2	3784.52	2818.6	3787.34	3296.07	3046.47	3533.98	-0.0629	down	0.818	5000	not DE
ENSSSCG00000000810	AMIGO2	92.49	177.73	126.92	121.98	100.99	106	-0.226	down	0.649	185	not DE
ENSSSCG00000000811	PCED1B	14.8	25.15	27.13	16.48	10.19	7.07	-1.02	down	0.24	28	not DE
ENSSSCG00000000816	SENP1	85.09	80.48	74.6	108.13	95.43	85.58	0.264	up	0.521	164	not DE
ENSSSCG00000000837	CHST11	40.69	33.53	62.01	406.16	328	581.8	3.28	up	0	741	DE
ENSSSCG00000000838	SLC41A2	65.36	51.98	48.44	292.09	214.96	303.07	2.29	up	0	443	DE
ENSSSCG00000000839	ALDH1L2	568.48	514.76	543.54	1585.73	1285.11	1084.3	1.27	up	1.75e-08	2400	DE
ENSSSCG00000000840	WASHC4	966.78	789.74	919.46	1017.37	711.58	1007.35	0.0199	up	0.946	1540	not DE
ENSSSCG00000000841	APPL2	1136.96	856.81	1045.42	484.62	534.61	482.87	-1.01	down	2.47e-05	1080	DE
ENSSSCG00000000842	KANSL2	342.81	331.99	329.42	366.6	392.85	428.69	0.24	up	0.391	556	not DE
ENSSSCG00000000843	TXNRD1	2090.18	1710.27	1784.67	2751.45	2358.97	3025.98	0.541	up	0.0128	4170	not DE
ENSSSCG00000000844	NFYB	224.43	204.56	224.78	214.95	221.44	270.09	0.106	up	0.762	344	not DE
ENSSSCG00000000846	HCFC2	288.56	229.71	292.6	284.18	182.53	260.67	-0.17	down	0.597	431	not DE
ENSSSCG00000000847	TDG	225.67	144.2	215.09	466.82	337.26	560.6	1.22	up	5.18e-07	714	DE
ENSSSCG00000000848	GLT8D2	254.03	321.93	231.56	512.31	804.24	513.49	1.16	up	3.18e-07	868	DE
ENSSSCG00000000849	HSP90B1	9253.51	7453.1	8065.9	12414.8	14034.3	18949.7	0.857	up	0.000942	24100	not DE
ENSSSCG00000000853	NT5DC3	461.2	402.42	281.94	143.74	147.32	149.18	-1.35	down	3.16e-06	374	DE
ENSSSCG00000000854		14.8	3.35	5.81	17.8	28.72	6.28	1.02	up	0.359	31	not DE
ENSSSCG00000000856	PAH	857.04	692.49	849.7	15.16	74.12	62.81	-4.2	down	0	877	DE
ENSSSCG00000000857	IGF1	85.09	100.6	121.11	297.36	393.78	232.41	1.56	up	4.9e-06	451	DE
ENSSSCG00000000859	PARPBP	6.17	5.03	9.69	74.51	76.9	103.64	3.61	up	1e-10	132	DE
ENSSSCG00000000860	NUP37	90.02	65.39	91.07	156.92	151.95	202.57	1.05	up	0.001	258	DE
ENSSSCG00000000862	GNPTAB	479.69	360.5	485.41	3005.95	2231.11	2935.69	2.62	up	0	4560	DE
ENSSSCG00000000863	SYCP3	3.7	0	4.84	1.32	0.93	5.5	-0.104	down	0.966	7	not DE
ENSSSCG00000000864	CHPT1	1222.05	972.51	1186.87	652.09	582.79	610.06	-0.869	down	2.1e-05	1220	not DE
ENSSSCG00000000866	MYBPC1	0	0	0	11.21	9.27	7.07	5.28	up	0.00777	17	not DE
ENSSSCG00000000867	SPIC	25.9	35.21	18.41	29.67	28.72	22.77	0.0698	up	0.926	45	not DE
ENSSSCG00000000869	UTP20	387.21	263.25	252.88	497.81	402.12	554.32	0.702	up	0.0173	755	not DE
ENSSSCG00000000870	ARL1	1384.82	1327.98	1410.68	1231	1361.09	1516.13	-0.0101	down	0.973	1930	not DE
ENSSSCG00000000873	ANO4	0	10.06	0.97	22.42	39.84	44.75	4.05	up	0.000197	57	DE
ENSSSCG00000000874	GAS2L3	67.82	26.83	81.39	284.84	173.26	236.33	2.05	up	2.01e-08	432	DE
ENSSSCG00000000877	SCYL2	642.47	496.31	655.93	671.21	539.25	720.77	0.106	up	0.698	1020	not DE
ENSSSCG00000000884	APAF1	410.64	182.76	191.84	900.67	507.74	565.31	1.38	up	6.1e-09	1370	DE
ENSSSCG00000000886	SLC25A3	36941.3	33355.3	34354.4	7073.46	10628.4	9654.26	-1.95	down	0	35500	DE
ENSSSCG00000000887		32.06	73.78	68.79	62.64	100.99	140.54	0.818	up	0.0387	179	not DE
ENSSSCG00000000890	NEDD1	244.16	216.3	279.04	471.43	405.82	574.73	0.968	up	2.16e-05	732	not DE
ENSSSCG00000000891	LTA4H	575.88	617.04	622.99	1269.9	1116.48	1597.79	1.12	up	7.22e-07	2040	DE
ENSSSCG00000000894	CCDC38	3.7	1.68	0.97	5.27	4.63	10.21	1.72	up	0.286	13	not DE
ENSSSCG00000000895	SNRPF	161.54	152.58	120.14	291.43	277.04	340.76	1.07	up	0.000365	442	DE
ENSSSCG00000000896	NTN4	339.11	216.3	294.54	427.92	327.07	504.85	0.57	up	0.031	649	not DE
ENSSSCG00000000900	VEZT	388.44	425.89	379.8	348.13	356.72	410.64	-0.0987	down	0.76	528	not DE
ENSSSCG00000000901	FGD6	420.5	347.08	304.23	209.01	270.55	211.21	-0.634	down	0.0303	341	not DE
ENSSSCG00000000902	NR2C1	166.47	196.18	193.78	195.17	173.26	211.21	0.0613	up	0.873	296	not DE
ENSSSCG00000000905		4552.77	5100.64	4231.08	684.4	992.32	884.08	-2.45	down	0	4370	DE
ENSSSCG00000000906	TMCC3	475.99	477.87	548.38	149.67	154.73	142.9	-1.75	down	0	566	DE
ENSSSCG00000000907	PLXNC1	176.34	115.69	214.12	2694.74	1281.41	1758.75	3.48	up	0	4090	DE
ENSSSCG00000000908	UBE2NL	1096.27	900.41	1138.43	1234.95	985.84	1559.32	0.253	up	0.304	1990	not DE
ENSSSCG00000000910	CRADD	413.1	343.73	482.5	180.66	206.62	156.25	-1.19	down	7.72e-05	498	DE
ENSSSCG00000000915	DCN	11856.7	17421.3	11468.6	7769.72	13288.4	6746.83	-0.589	down	0.00452	14300	not DE
ENSSSCG00000000916	LUM	3720.4	2870.58	3310.65	7202.69	10902.6	5880.02	1.23	up	5.85e-05	11800	DE
ENSSSCG00000000917	KERA	17.26	21.8	23.25	17.8	35.21	10.99	-0.107	down	0.909	38	not DE
ENSSSCG00000000920	POC1B	83.85	85.51	79.45	202.42	141.76	150.75	0.98	up	0.00276	307	not DE
ENSSSCG00000000924	C12orf50	1.23	11.74	0	5.27	3.71	4.71	1.42	up	0.485	8	not DE
ENSSSCG00000000925	C12orf29	115.92	105.63	124.99	111.43	81.54	106.78	-0.215	down	0.591	169	not DE
ENSSSCG00000000926	CEP290	144.28	127.43	129.83	176.7	201.06	216.7	0.562	up	0.075	276	not DE
ENSSSCG00000000927	TMTC3	149.21	63.72	125.95	106.15	68.56	126.41	-0.139	down	0.762	161	not DE
ENSSSCG00000000932	NTS	0	0	0	6.59	5.56	25.12	5.44	up	0.00313	32	DE
ENSSSCG00000000934	LRRIQ1	2.47	3.35	1.94	1.98	3.71	6.28	0.54	up	0.778	8	not DE
ENSSSCG00000000939	ACSS3	3022.44	2015.44	2443.51	553.19	754.2	656.39	-1.92	down	0	2520	DE
ENSSSCG00000000940	PPFIA2	38.23	38.56	37.79	3.96	12.97	8.64	-2.29	down	0.000722	39	DE
ENSSSCG00000000941	METTL25	138.11	160.97	135.64	139.78	124.16	95.79	-0.284	down	0.451	212	not DE
ENSSSCG00000000943	OTOGL	0	0	3.88	4.62	7.41	8.64	3.07	up	0.112	11	not DE
ENSSSCG00000000948	SYT1	13.56	6.71	20.35	5.93	2.78	1.57	-2	down	0.08	21	not DE
ENSSSCG00000000950	E2F7	69.06	57.01	88.17	234.73	207.55	217.49	1.63	up	2.82e-07	356	DE
ENSSSCG00000000951	CSRP2	294.72	216.3	250.94	1362.21	1985.58	1795.65	2.74	up	0	2290	DE
ENSSSCG00000000952	ZDHHC17	537.65	529.85	581.33	375.17	292.79	367.45	-0.677	down	0.0042	600	not DE
ENSSSCG00000000955	TBC1D22A	437.77	482.9	418.55	747.04	638.39	588.08	0.556	up	0.0206	1130	not DE
ENSSSCG00000000958	DYRK2	2118.54	1071.44	1701.35	766.82	638.39	939.83	-1.02	down	7.74e-05	1760	DE
ENSSSCG00000000959	LARGE1	3779.59	4988.3	3505.4	304.62	1006.22	650.11	-2.78	down	0	3620	DE
ENSSSCG00000000964	LMF2	1376.19	1941.66	1206.25	2670.35	3729.33	2735.48	1.03	up	1.1e-07	4050	DE
ENSSSCG00000000965	NCAPH2	262.66	244.8	223.81	309.89	308.54	362.74	0.424	up	0.142	470	not DE
ENSSSCG00000000967		0	10.06	0	0	1.85	0	-1.33	down	0.746	6	not DE
ENSSSCG00000000968	SBF1	2976.81	3604.99	3119.78	4815.2	4551.17	4312.85	0.499	up	0.0189	7300	not DE
ENSSSCG00000000970	PPP6R2	2299.81	3247.84	2462.88	1103.74	1342.56	1101.57	-1.16	down	7e-10	2540	DE
ENSSSCG00000000971	HDAC10	367.48	472.84	343.95	650.77	663.4	559.03	0.672	up	0.00439	987	not DE
ENSSSCG00000000972	TUBGCP6	478.46	605.3	519.32	501.1	466.05	409.07	-0.218	down	0.46	760	not DE
ENSSSCG00000000973	SELENOO	987.75	1069.76	812.89	777.37	888.55	1011.28	-0.0995	down	0.775	1290	not DE
ENSSSCG00000000974	TRABD	882.93	1024.49	762.51	1124.84	1005.3	1312.78	0.37	up	0.221	1710	not DE
ENSSSCG00000000975	PANX2	6.17	15.09	7.75	52.75	49.11	62.81	2.59	up	2.78e-05	80	DE
ENSSSCG00000000980	ALG12	537.65	576.8	540.63	476.05	456.78	504.85	-0.202	down	0.447	722	not DE
ENSSSCG00000000981	CRELD2	207.17	266.6	188.93	909.24	1043.28	1545.18	2.38	up	0	1970	DE
ENSSSCG00000000983		0	0	0	5.93	4.63	5.5	4.53	up	0.0613	9	not DE
ENSSSCG00000000985	EXOC2	2920.09	3896.74	2890.16	3203.1	3203.98	2898	-0.0481	down	0.869	4860	not DE
ENSSSCG00000000994	GMDS	252.79	311.87	281.94	467.48	509.6	514.28	0.822	up	0.000355	709	not DE
ENSSSCG00000000997	PPP1R3G	152.91	83.84	253.85	8.57	18.53	14.92	-3.49	down	0	262	DE
ENSSSCG00000000998	RPP40	251.56	256.54	284.85	319.78	286.3	421.63	0.361	up	0.203	537	not DE
ENSSSCG00000000999	CDYL	286.09	283.37	294.54	499.12	436.4	506.42	0.738	up	0.00153	757	not DE
ENSSSCG00000001000	ECI2	4251.88	3732.42	4667.08	859.79	1520.45	1294.72	-1.82	down	0	4820	DE
ENSSSCG00000001002	PRPF4B	1305.9	1406.78	1295.39	2074.96	1564	1857.67	0.448	up	0.0669	3150	not DE
ENSSSCG00000001004	SLC22A23	182.51	231.39	200.56	360.66	256.65	377.66	0.688	up	0.0355	547	not DE
ENSSSCG00000001008	BPHL	623.97	788.07	600.7	420	415.09	372.16	-0.728	down	0.00158	637	not DE
ENSSSCG00000001009	RIPK1	900.2	1262.58	946.59	3032.33	2473.86	2702.5	1.41	up	2.35e-08	4600	DE
ENSSSCG00000001010	WRNIP1	2286.25	2186.47	2006.54	1552.76	1418.53	1780.73	-0.451	down	0.0565	2360	not DE
ENSSSCG00000001011	SERPINB1	315.68	402.42	394.33	2190.34	1769.69	2035.12	2.43	up	0	3320	DE
ENSSSCG00000001021		362.54	409.12	370.11	410.11	329.85	347.82	-0.0722	down	0.834	622	not DE
ENSSSCG00000001022	SSR1	4936.28	3539.59	3772.81	4785.53	5253.48	4951.97	0.306	up	0.255	7260	not DE
ENSSSCG00000001024	RIOK1	384.74	331.99	315.85	434.51	412.31	429.48	0.31	up	0.241	659	not DE
ENSSSCG00000001025	DSP	14027	9884.37	11218.6	757.59	3114.1	1702.21	-2.86	down	7e-10	11600	DE
ENSSSCG00000001027	BMP6	514.22	404.09	297.45	182.64	237.19	193.15	-0.963	down	0.00201	417	not DE
ENSSSCG00000001033	SLC35B3	144.28	135.82	111.42	221.54	261.28	236.33	0.881	up	0.00267	336	not DE
ENSSSCG00000001036	TFAP2A	9.87	10.06	5.81	8.57	2.78	3.93	-0.816	down	0.521	13	not DE
ENSSSCG00000001038		1553.76	1755.54	1357.4	1501.33	1590.87	1648.04	0.0297	up	0.922	2280	not DE
ENSSSCG00000001040	C6orf52	0	1.68	2.91	0	0	0	-2.93	down	0.598	3	not DE
ENSSSCG00000001041	PAK1IP1	308.29	204.56	215.09	365.28	313.17	495.43	0.688	up	0.0368	631	not DE
ENSSSCG00000001042	MAK	8.63	13.41	13.56	10.55	14.82	23.55	0.429	up	0.647	30	not DE
ENSSSCG00000001045	ELOVL2	16.03	21.8	28.1	3.96	11.12	7.07	-1.65	down	0.0363	29	not DE
ENSSSCG00000001049	HIVEP1	297.19	358.82	333.29	305.94	278.89	228.48	-0.288	down	0.365	464	not DE
ENSSSCG00000001052	PHACTR1	2781.97	1606.32	2005.57	5690.15	2260.76	2058.67	0.521	up	0.0911	8630	not DE
ENSSSCG00000001053	TBC1D7	409.4	457.75	454.4	290.11	265.92	351.75	-0.547	down	0.0338	469	not DE
ENSSSCG00000001056	RANBP9	577.11	603.63	611.36	507.7	377.1	517.42	-0.365	down	0.183	770	not DE
ENSSSCG00000001057	MCUR1	717.69	643.87	717.94	684.4	489.21	645.4	-0.204	down	0.446	1040	not DE
ENSSSCG00000001061	JARID2	451.33	484.58	587.14	782.64	655.99	838.54	0.582	up	0.0128	1190	not DE
ENSSSCG00000001062	DTNBP1	472.29	581.83	397.24	468.14	425.28	489.15	-0.0532	down	0.888	710	not DE
ENSSSCG00000001063	MYLIP	874.3	972.51	1188.81	407.48	508.67	460.89	-1.14	down	3.3e-07	1230	DE
ENSSSCG00000001064		3391.15	4349.46	3666.23	681.76	1344.41	972.02	-1.97	down	0	3780	DE
ENSSSCG00000001065	ATXN1	447.63	439.31	471.84	454.29	370.62	416.13	-0.134	down	0.65	689	not DE
ENSSSCG00000001068	CAP2	4218.59	2513.43	3941.39	213.63	878.36	599.07	-2.83	down	1.1e-08	4070	DE
ENSSSCG00000001070	FAM8A1	826.21	667.34	883.62	499.78	464.2	341.54	-0.874	down	0.00242	912	not DE
ENSSSCG00000001072	NHLRC1	71.52	48.63	62.98	23.08	30.58	32.19	-1.1	down	0.0258	65	DE
ENSSSCG00000001073	TPMT	83.85	75.45	76.54	87.03	92.65	100.5	0.247	up	0.565	132	not DE
ENSSSCG00000001074	KDM1B	189.9	172.7	293.57	381.76	312.24	416.92	0.785	up	0.00444	579	not DE
ENSSSCG00000001075	DEK	1693.11	1470.5	1648.06	2466.61	2108.81	2509.35	0.557	up	0.00391	3740	not DE
ENSSSCG00000001076	RNF144B	110.98	55.33	113.36	27.03	34.28	50.25	-1.31	down	0.00496	117	DE
ENSSSCG00000001078	MBOAT1	98.65	65.39	122.08	410.11	318.73	465.6	2.08	up	0	622	DE
ENSSSCG00000001080	CDKAL1	164.01	164.32	216.06	151.65	180.68	171.16	-0.109	down	0.779	230	not DE
ENSSSCG00000001085	DCDC2	2.47	1.68	9.69	0.66	0	2.36	-2.29	down	0.253	10	not DE
ENSSSCG00000001087	MRS2	566.01	439.31	633.65	255.17	328.92	382.37	-0.767	down	0.00597	654	not DE
ENSSSCG00000001089	GPLD1	17.26	13.41	27.13	9.89	12.97	9.42	-0.82	down	0.343	28	not DE
ENSSSCG00000001090	ALDH5A1	1113.53	1051.31	1651.93	138.46	229.78	184.51	-2.79	down	0	1700	DE
ENSSSCG00000001091	KIAA0319	7.4	0	0.97	4.62	8.34	6.28	1.92	up	0.296	9	not DE
ENSSSCG00000001092	TDP2	727.56	741.12	908.81	235.39	338.19	361.17	-1.36	down	4.7e-09	938	DE
ENSSSCG00000001095	GMNN	119.61	137.49	124.99	244.62	221.44	321.91	1.03	up	0.000615	410	DE
ENSSSCG00000001097		725.09	466.13	737.32	109.45	75.05	124.84	-2.64	down	0	761	DE
ENSSSCG00000001099	CMAH	69.06	75.45	59.1	99.56	63.93	69.88	0.186	up	0.717	151	not DE
ENSSSCG00000001100	CARMIL1	41.93	78.81	55.23	191.87	292.79	251.25	2.09	up	0	320	DE
ENSSSCG00000001101	SCGN	0	0	0	0.66	1.85	7.85	3.38	up	0.284	10	not DE
ENSSSCG00000001131	BTN2A2	2.47	3.35	4.84	18.46	11.12	14.92	2.06	up	0.0497	28	not DE
ENSSSCG00000001137	H1-3	241.7	221.33	363.33	625.72	578.16	880.16	1.34	up	3e-10	1120	DE
ENSSSCG00000001156	ZNF322	283.62	246.48	373.02	363.96	318.73	352.53	0.213	up	0.506	552	not DE
ENSSSCG00000001164	ZNF184	114.68	98.93	113.36	152.31	93.58	111.49	0.107	up	0.809	231	not DE
ENSSSCG00000001197	ZNF165	16.03	15.09	16.47	11.21	17.6	14.13	-0.178	down	0.852	19	not DE
ENSSSCG00000001201	ZKSCAN8	367.48	464.46	332.32	166.15	189.94	119.34	-1.3	down	1.13e-07	343	DE
ENSSSCG00000001202		29.6	21.8	28.1	13.19	11.12	10.99	-1.17	down	0.0819	29	not DE
ENSSSCG00000001203	ZSCAN9	11.1	5.03	12.6	4.62	3.71	4.71	-1.09	down	0.352	13	not DE
ENSSSCG00000001204	ZKSCAN4	18.5	16.77	26.16	27.03	30.58	13.35	0.144	up	0.879	41	not DE
ENSSSCG00000001205	NKAPL	22.2	20.12	23.25	6.59	12.97	14.13	-1.02	down	0.189	24	not DE
ENSSSCG00000001206	ZSCAN26	99.88	88.87	93.01	37.58	63	40.04	-1.04	down	0.0135	96	DE
ENSSSCG00000001207	PGBD1	56.72	43.6	56.19	21.76	34.28	18.84	-1.11	down	0.0446	58	DE
ENSSSCG00000001209	ZSCAN12	104.82	87.19	131.77	73.19	59.3	61.24	-0.732	down	0.0575	136	not DE
ENSSSCG00000001216	ZBED9	6.17	1.68	1.94	5.27	4.63	3.14	0.549	up	0.76	8	not DE
ENSSSCG00000001219	TRIM27	568.48	489.61	498.97	718.03	665.26	752.18	0.457	up	0.0483	1090	not DE
ENSSSCG00000001229		6826.69	8102	8686.95	8155.44	6651.63	7773.81	-0.0629	down	0.84	12400	not DE
ENSSSCG00000001232		2.47	0	0.97	3.96	1.85	8.64	2.06	up	0.304	11	not DE
ENSSSCG00000001233	TRIM26	384.74	400.74	404.99	853.85	829.25	897.43	1.12	up	5.52e-08	1300	DE
ENSSSCG00000001242	GABBR1	1039.54	1463.79	1171.37	859.13	944.14	555.1	-0.661	down	0.0171	1300	not DE
ENSSSCG00000001245	POLR1H	145.51	191.15	166.65	152.31	137.13	195.5	-0.0549	down	0.9	249	not DE
ENSSSCG00000001247	ZFP57	34.53	41.92	23.25	11.21	9.27	7.85	-1.78	down	0.00486	28	not DE
ENSSSCG00000001248	MOG	7.4	11.74	11.63	2.64	4.63	1.57	-1.87	down	0.112	12	not DE
ENSSSCG00000001252	UBD	71.52	46.95	124.99	17.14	13.9	27.48	-2.02	down	3.11e-06	129	DE
ENSSSCG00000001253	OR2I1P	1.23	0	8.72	1.32	0	0.79	-1.49	down	0.605	9	not DE
ENSSSCG00000001341		2476.15	2615.71	3270.93	2876.06	3128	3285.87	0.16	up	0.509	4360	not DE
ENSSSCG00000001342	TRIM39	194.84	191.15	238.34	135.17	158.44	138.97	-0.53	down	0.0896	246	not DE
ENSSSCG00000001346	ABCF1	1900.28	1616.38	1514.35	2026.17	2308.94	2330.34	0.41	up	0.102	3070	not DE
ENSSSCG00000001347	PPP1R10	748.52	555	532.88	1264.62	1159.1	1543.61	1.12	up	1.97e-05	1970	DE
ENSSSCG00000001362	MDC1	1050.64	1071.44	1039.6	998.91	1102.58	855.82	-0.105	down	0.707	1520	not DE
ENSSSCG00000001372	GNL1	586.98	499.67	556.14	856.49	961.75	919.42	0.737	up	0.00118	1300	not DE
ENSSSCG00000001376	DHX16	572.18	551.65	547.42	567.04	640.24	632.05	0.136	up	0.628	860	not DE
ENSSSCG00000001379	TUBB	17439.1	14212	16132.8	20561.7	24806.3	25033.9	0.559	up	0.0178	31900	not DE
ENSSSCG00000001382	DDR1	3971.96	2739.79	2449.32	501.76	1651.1	1108.64	-1.6	down	0.000635	3220	DE
ENSSSCG00000001384	VARS2	1300.97	1760.58	991.16	812.97	697.68	690.94	-0.843	down	0.00238	1230	not DE
ENSSSCG00000001391	CCHCR1	11.1	28.5	14.53	34.29	26.87	17.27	0.578	up	0.482	52	not DE
ENSSSCG00000001392	TCF19	81.39	35.21	95.92	256.49	276.11	347.04	2.11	up	1.19e-08	442	DE
ENSSSCG00000001394		85.09	70.42	100.76	108.79	86.17	91.08	0.161	up	0.728	165	not DE
ENSSSCG00000001395		6.17	6.71	0	6.59	5.56	4.71	0.935	up	0.605	10	not DE
ENSSSCG00000001396		443.93	487.93	549.35	1199.35	699.54	913.92	0.896	up	0.00239	1820	not DE
ENSSSCG00000001398		657.27	814.89	719.88	849.9	890.41	723.13	0.168	up	0.54	1290	not DE
ENSSSCG00000001400	DDX39B	7742.91	10052	8592.97	6196.53	6886.05	6512.85	-0.422	down	0.0345	9400	not DE
ENSSSCG00000001401	ATP6V1G2-DDX39B	14.8	16.77	21.32	7.25	21.31	9.42	-0.622	down	0.5	23	not DE
ENSSSCG00000001402	NFKBIL1	876.77	1094.91	736.35	413.41	582.79	386.3	-0.975	down	2.12e-06	760	not DE
ENSSSCG00000001403	LTA	4.93	1.68	3.88	0.66	1.85	0.79	-1.74	down	0.394	4	not DE
ENSSSCG00000001404	TNF	4.93	6.71	8.72	3.96	1.85	25.91	-0.0133	down	0.994	33	not DE
ENSSSCG00000001409	PRRC2A	8702.3	8098.65	7647.34	5811.47	6193.92	5685.3	-0.466	down	0.0174	8810	not DE
ENSSSCG00000001410	BAG6	4396.16	4604.32	4285.34	3607.28	4013.77	3440.55	-0.267	down	0.2	5470	not DE
ENSSSCG00000001411	APOM	43.16	43.6	69.76	28.35	13.9	21.2	-1.31	down	0.0179	72	DE
ENSSSCG00000001413	GPANK1	584.51	726.03	549.35	485.28	562.41	394.15	-0.372	down	0.116	736	not DE
ENSSSCG00000001414		1714.07	2157.96	1506.6	1391.22	1811.39	1692.01	-0.129	down	0.66	2160	not DE
ENSSSCG00000001418	NEU1	437.77	487.93	416.62	847.26	702.32	763.96	0.786	up	0.000857	1280	not DE
ENSSSCG00000001419	SLC44A4	3.7	3.35	0.97	3.96	3.71	0.79	0.0165	up	0.994	6	not DE
ENSSSCG00000001420	EHMT2	559.85	571.77	668.52	1140.67	987.69	1028.55	0.812	up	0.000288	1730	not DE
ENSSSCG00000001421	ZBTB12	125.78	68.75	144.36	79.12	78.76	62.81	-0.577	down	0.23	149	not DE
ENSSSCG00000001422	C2	33.29	30.18	19.38	189.23	107.48	83.23	2.16	up	5.48e-08	287	DE
ENSSSCG00000001423	NELFE	453.8	459.43	447.62	551.87	586.5	700.36	0.428	up	0.0867	892	not DE
ENSSSCG00000001424	SKIV2L	218.27	172.7	182.15	282.2	294.64	313.28	0.639	up	0.0243	428	not DE
ENSSSCG00000001425	DXO	229.36	212.95	208.31	257.8	282.59	282.66	0.338	up	0.244	391	not DE
ENSSSCG00000001426	STK19	149.21	167.67	137.58	263.74	239.05	268.52	0.77	up	0.00746	400	not DE
ENSSSCG00000001427	C4A	242.93	880.29	118.2	506.38	952.48	101.28	0.324	up	0.439	1030	not DE
ENSSSCG00000001428	CYP21A2	0	3.35	0.97	0	0.93	0.79	-1.04	down	0.78	2	not DE
ENSSSCG00000001430	ATF6B	784.28	913.82	772.19	1590.34	1687.23	1615.06	0.99	up	4.49e-07	2410	not DE
ENSSSCG00000001431	FKBPL	28.36	51.98	34.88	54.73	57.45	41.61	0.444	up	0.425	83	not DE
ENSSSCG00000001433		504.36	523.14	496.06	227.47	375.25	364.31	-0.69	down	0.0183	512	not DE
ENSSSCG00000001434	EGFL8	71.52	108.99	73.63	62.64	131.57	32.19	-0.354	down	0.525	142	not DE
ENSSSCG00000001435	AGPAT1	1770.79	2080.83	1891.25	1159.79	1584.38	1505.93	-0.444	down	0.0385	1950	not DE
ENSSSCG00000001436	RNF5	834.84	900.41	683.06	504.4	671.74	575.52	-0.466	down	0.0628	765	not DE
ENSSSCG00000001437	AGER	53.03	67.07	54.26	82.42	64.86	51.04	0.17	up	0.759	125	not DE
ENSSSCG00000001438	PBX2	51.79	53.66	57.16	92.31	75.98	68.31	0.53	up	0.229	140	not DE
ENSSSCG00000001439	GPSM3	102.35	114.02	92.04	454.29	334.48	339.97	1.87	up	0	689	DE
ENSSSCG00000001440	NOTCH4	3314.69	3789.43	3388.16	1154.51	1640.9	1325.34	-1.36	down	0	3500	DE
ENSSSCG00000001441		0	0	0.97	1.98	0	3.14	1.47	up	0.73	4	not DE
ENSSSCG00000001453	HLA-DRA	5237.16	3438.99	4428.73	10270.6	5833.5	6090.44	0.731	up	0.000981	15600	not DE
ENSSSCG00000001455		822.51	583.5	1069.64	1612.76	756.98	1769.74	0.695	up	0.00465	2450	not DE
ENSSSCG00000001456		2323.24	1473.85	1984.26	5481.14	2852.82	3378.52	0.986	up	4.06e-06	8310	not DE
ENSSSCG00000001457	SLA-DQB1	2167.87	1609.67	1883.5	4753.22	3028.86	2996.93	0.905	up	2.41e-05	7210	not DE
ENSSSCG00000001458		2.47	1.68	1.94	1.98	2.78	4.71	0.576	up	0.783	6	not DE
ENSSSCG00000001459	HLA-DOB	23.43	8.38	19.38	44.84	37.06	38.47	1.28	up	0.0399	68	DE
ENSSSCG00000001463	PSMB9	128.25	100.6	172.46	281.54	180.68	320.34	0.96	up	0.000459	427	not DE
ENSSSCG00000001469	SLA-DMB	700.43	461.1	613.3	1816.5	1217.47	1358.32	1.31	up	1e-10	2760	DE
ENSSSCG00000001470	SLA-DMA	524.09	328.64	436.96	1554.08	965.46	916.27	1.4	up	3.1e-09	2360	DE
ENSSSCG00000001471	BRD2	4600.86	4597.62	4147.76	5468.61	5098.75	5033.62	0.226	up	0.29	8290	not DE
ENSSSCG00000001472	SLA-DOA	124.55	77.13	139.52	358.68	265.92	193.15	1.25	up	0.00127	544	DE
ENSSSCG00000001473	COL11A2	11.1	5.03	6.78	7.91	9.27	3.14	-0.262	down	0.852	12	not DE
ENSSSCG00000001474	RXRB	582.04	653.93	599.73	545.94	597.62	564.53	-0.103	down	0.707	828	not DE
ENSSSCG00000001475	SLC39A7	934.72	762.92	763.47	2355.84	2745.34	2597.29	1.65	up	0	3570	DE
ENSSSCG00000001476	HSD17B8	897.73	1170.36	994.07	259.78	301.13	241.83	-1.93	down	0	1030	DE
ENSSSCG00000001477	RING1	1018.58	1237.43	850.67	856.49	1056.26	979.87	-0.0915	down	0.769	1300	not DE
ENSSSCG00000001478	BMP5	558.61	580.15	742.16	78.46	155.66	128.77	-2.42	down	0	766	DE
ENSSSCG00000001479	HMGCLL1	72.76	20.12	71.7	2.64	1.85	2.36	-4.52	down	3e-09	74	DE
ENSSSCG00000001483	FAM83B	1.23	0	0	23.08	28.72	78.52	6.4	up	1.58e-06	100	DE
ENSSSCG00000001485	MLIP	5922.79	5866.91	4646.73	330.99	1973.53	1208.35	-2.52	down	4.28e-07	4800	DE
ENSSSCG00000001486	LRRC1	175.11	184.44	159.86	117.36	171.41	137.4	-0.301	down	0.389	185	not DE
ENSSSCG00000001487	KLHL31	4370.26	5511.44	4463.61	129.89	738.45	525.27	-3.66	down	0	4610	DE
ENSSSCG00000001488	GCLC	212.1	159.29	206.37	755.61	487.36	814.2	1.81	up	0	1150	DE
ENSSSCG00000001493	PRIM2	50.56	75.45	94.95	357.37	340.97	516.63	2.48	up	0	658	DE
ENSSSCG00000001497	ZNF451	294.72	296.78	281.94	308.57	247.39	296.79	-0.0377	down	0.914	468	not DE
ENSSSCG00000001498	BEND6	46.86	23.47	58.13	56.04	95.43	79.3	0.858	up	0.136	103	not DE
ENSSSCG00000001499	DST	8761.49	5959.13	8252.89	2505.51	3831.24	2697.79	-1.36	down	1.36e-05	8520	DE
ENSSSCG00000001500	COL21A1	273.76	511.41	251.91	150.99	186.23	61.24	-1.44	down	2.4e-05	305	DE
ENSSSCG00000001501	VPS52	1188.75	1344.74	1044.45	988.36	1091.46	868.38	-0.278	down	0.205	1500	not DE
ENSSSCG00000001502	RPS18	4008.95	4470.18	3285.46	7784.23	8386.12	7714.93	1.03	up	1.39e-07	11800	DE
ENSSSCG00000001503	B3GALT4	268.83	263.25	173.43	185.94	241.83	154.68	-0.275	down	0.395	282	not DE
ENSSSCG00000001504	WDR46	30.83	11.74	29.07	27.03	17.6	20.41	-0.0876	down	0.917	41	not DE
ENSSSCG00000001506	RGL2	578.34	724.35	606.52	578.25	636.53	570.02	-0.0918	down	0.746	877	not DE
ENSSSCG00000001507	ZBTB22	2007.56	2114.37	2115.06	2521.34	2461.82	2299.72	0.223	up	0.323	3820	not DE
ENSSSCG00000001509	DAXX	762.08	923.88	651.09	841.32	980.28	923.34	0.244	up	0.362	1280	not DE
ENSSSCG00000001510	KIFC1	25.9	21.8	22.28	133.19	126.94	144.47	2.53	up	0	202	DE
ENSSSCG00000001511	PHF1	1128.33	1212.28	950.47	404.84	527.2	443.61	-1.26	down	5.2e-09	981	DE
ENSSSCG00000001513	SYNGAP1	345.28	347.08	319.73	330.99	388.22	249.68	-0.0863	down	0.806	502	not DE
ENSSSCG00000001516		1531.57	1488.94	1346.74	1167.7	1097.02	1548.32	-0.21	down	0.497	1970	not DE
ENSSSCG00000001517		69.06	103.96	74.6	9.89	25.02	18.84	-2.26	down	5.73e-07	77	DE
ENSSSCG00000001518	ITPR3	363.78	514.76	395.3	332.31	273.33	240.26	-0.587	down	0.0562	504	not DE
ENSSSCG00000001520	LEMD2	1060.5	1252.52	940.78	1125.5	937.66	1091.36	-0.0378	down	0.912	1710	not DE
ENSSSCG00000001523	GRM4	1.23	0	4.84	1.32	5.56	3.93	0.999	up	0.665	6	not DE
ENSSSCG00000001527	ILRUN	5551.61	5499.7	5977.97	2093.42	2394.18	2683.66	-1.25	down	0	6170	DE
ENSSSCG00000001531	SNRPC	939.66	938.97	748.94	698.25	779.22	928.05	-0.129	down	0.711	1180	not DE
ENSSSCG00000001532	UHRF1BP1	325.55	231.39	306.16	196.48	149.17	215.13	-0.623	down	0.0177	316	not DE
ENSSSCG00000001533	TAF11	398.31	449.37	409.83	218.9	264.99	317.99	-0.662	down	0.0131	423	not DE
ENSSSCG00000001534	ANKS1A	3098.89	2883.99	3286.43	992.97	1090.54	894.29	-1.64	down	0	3390	DE
ENSSSCG00000001535	TCP11	27.13	30.18	11.63	4.62	6.49	9.42	-1.69	down	0.0559	22	not DE
ENSSSCG00000001536	SCUBE3	16.03	31.86	18.41	9.89	10.19	8.64	-1.14	down	0.136	19	not DE
ENSSSCG00000001537	ZNF76	69.06	107.31	92.04	49.45	58.37	43.97	-0.81	down	0.0439	95	not DE
ENSSSCG00000001538	DEF6	14.8	16.77	5.81	3.96	5.56	2.36	-1.62	down	0.117	12	not DE
ENSSSCG00000001539	PPARD	749.75	841.72	871.02	2025.51	1506.55	2067.31	1.17	up	4.73e-07	3070	DE
ENSSSCG00000001543		495.72	400.74	286.79	555.83	462.34	444.4	0.334	up	0.237	843	not DE
ENSSSCG00000001544	TEAD3	1209.71	1505.71	969.85	763.52	1443.55	1014.42	-0.219	down	0.494	1560	not DE
ENSSSCG00000001546	FANCE	45.63	57.01	68.79	50.11	50.96	60.46	-0.0726	down	0.896	77	not DE
ENSSSCG00000001549	FKBP5	5316.08	7194.88	3573.22	4154.53	4949.58	3305.5	-0.336	down	0.149	6300	not DE
ENSSSCG00000001550	ARMC12	12.33	63.72	17.44	27.03	32.43	14.92	-0.0651	down	0.944	41	not DE
ENSSSCG00000001554	SRPK1	541.35	440.98	622.99	829.46	694.91	866.03	0.581	up	0.00784	1260	not DE
ENSSSCG00000001556	MAPK14	1558.69	1549.31	1551.17	2055.84	1795.64	1608.78	0.222	up	0.366	3120	not DE
ENSSSCG00000001560	BNIP5	2.47	10.06	1.94	282.2	71.34	15.7	4.18	up	1.76e-06	428	DE
ENSSSCG00000001561	ETV7	46.86	73.78	100.76	32.31	24.09	35.33	-1.22	down	0.0116	104	DE
ENSSSCG00000001562	KCTD20	688.09	732.73	809.01	1205.94	1044.21	1209.92	0.634	up	0.00339	1830	not DE
ENSSSCG00000001563	STK38	414.34	440.98	462.15	642.2	682.86	701.93	0.622	up	0.00392	974	not DE
ENSSSCG00000001564	SRSF3	1699.27	1457.09	1517.26	2310.35	1929.98	3117.85	0.629	up	0.0149	3970	not DE
ENSSSCG00000001565	CDKN1A	2719.08	1165.33	1721.69	1396.49	1794.71	1502.79	-0.18	down	0.706	2200	not DE
ENSSSCG00000001566	RAB44	0	3.35	0.97	27.03	17.6	24.34	4.25	up	0.00119	41	DE
ENSSSCG00000001567	CPNE5	32.06	30.18	151.14	14.51	77.83	16.49	-1.02	down	0.294	156	not DE
ENSSSCG00000001570	PI16	1842.32	2471.51	2781.64	1640.45	4232.44	1491.79	-0.0987	down	0.849	4570	not DE
ENSSSCG00000001571	MTCH1	3325.79	3482.59	3148.85	3181.34	4032.3	3702	0.127	up	0.623	4820	not DE
ENSSSCG00000001572	FGD2	194.84	179.41	243.19	1097.81	501.26	448.32	1.62	up	2.44e-05	1660	DE
ENSSSCG00000001573	PIM1	490.79	238.1	188.93	560.44	473.46	642.26	0.979	up	0.013	850	not DE
ENSSSCG00000001577	TBC1D22B	408.17	293.43	417.59	217.58	252.02	219.06	-0.692	down	0.0232	431	not DE
ENSSSCG00000001578	CMTR1	945.82	878.61	903.96	988.36	841.3	821.27	-0.0457	down	0.872	1500	not DE
ENSSSCG00000001582	MDGA1	286.09	145.88	404.99	176.7	224.22	369.81	-0.0804	down	0.87	471	not DE
ENSSSCG00000001589	GLP1R	4.93	1.68	2.91	11.87	19.46	18.84	2.38	up	0.0261	24	not DE
ENSSSCG00000001595	DAAM2	693.03	1118.38	583.26	632.97	668.96	497	-0.367	down	0.196	960	not DE
ENSSSCG00000001596	MOCS1	181.27	150.91	95.92	240	194.57	243.4	0.703	up	0.0594	364	not DE
ENSSSCG00000001597	LRFN2	125.78	144.2	292.6	42.2	44.47	11.78	-2.54	down	9.12e-05	302	DE
ENSSSCG00000001611	NFYA	204.7	139.17	294.54	345.5	290.01	416.92	0.762	up	0.00717	531	not DE
ENSSSCG00000001612		13.56	41.92	16.47	59.34	32.43	51.04	1.13	up	0.128	90	not DE
ENSSSCG00000001616	TREML2	3.7	3.35	25.19	10.55	9.27	21.98	0.783	up	0.479	28	not DE
ENSSSCG00000001618		2.47	11.74	2.91	5.93	0.93	1.57	-0.984	down	0.601	9	not DE
ENSSSCG00000001619	FOXP4	732.49	1098.26	669.49	1184.18	1394.44	1357.53	0.686	up	0.00754	1800	not DE
ENSSSCG00000001620	MDFI	45.63	33.53	19.38	615.17	674.52	530.76	4.26	up	0	933	DE
ENSSSCG00000001621	TFEB	1400.85	1584.52	1413.59	862.42	967.31	1064.67	-0.606	down	0.00493	1460	not DE
ENSSSCG00000001624	FRS3	180.04	192.82	186.99	65.28	67.64	65.95	-1.49	down	2.66e-07	193	DE
ENSSSCG00000001625	PGC	1.23	5.03	2.91	0	0.93	0	-3.34	down	0.21	3	not DE
ENSSSCG00000001629	USP49	16.03	20.12	24.22	25.06	25.94	14.92	0.0986	up	0.912	38	not DE
ENSSSCG00000001636	GUCA1A	0	0	0	0.66	4.63	3.93	3.43	up	0.287	5	not DE
ENSSSCG00000001637	GUCA1B	20.96	21.8	10.66	17.14	18.53	25.12	0.229	up	0.809	32	not DE
ENSSSCG00000001638	MRPS10	794.14	811.54	688.87	590.11	589.28	655.6	-0.32	down	0.215	895	not DE
ENSSSCG00000001639	TRERF1	161.54	105.63	269.35	317.8	239.97	361.17	0.848	up	0.00841	482	not DE
ENSSSCG00000001641	UBR2	1361.39	985.92	1354.49	597.37	551.29	667.38	-1.02	down	1.42e-06	1400	DE
ENSSSCG00000001646	BICRAL	506.82	548.29	455.37	333.63	321.51	279.51	-0.692	down	0.00236	506	not DE
ENSSSCG00000001651	CNPY3	326.78	269.95	301.32	726.6	672.67	815.78	1.3	up	2.8e-09	1100	DE
ENSSSCG00000001653	PEX6	316.92	345.41	351.7	379.12	411.38	405.14	0.238	up	0.372	575	not DE
ENSSSCG00000001654	PPP2R5D	367.48	342.05	384.64	456.93	454	435.76	0.299	up	0.25	693	not DE
ENSSSCG00000001655	MEA1	138.11	159.29	151.14	108.13	136.2	111.49	-0.341	down	0.313	164	not DE
ENSSSCG00000001656	RRP36	446.4	496.31	445.68	797.15	690.27	710.56	0.663	up	0.00405	1210	not DE
ENSSSCG00000001657	CUL7	288.56	479.55	271.29	657.37	686.57	369.81	0.717	up	0.0143	997	not DE
ENSSSCG00000001658	MRPL2	886.63	1016.1	787.7	298.68	491.07	449.89	-1.14	down	1.74e-05	813	DE
ENSSSCG00000001659	KLC4	526.55	551.65	474.75	251.87	336.33	241.04	-0.919	down	9.87e-05	490	not DE
ENSSSCG00000001660	PTK7	203.47	209.59	147.27	1627.92	2066.19	1753.25	3.29	up	0	2470	DE
ENSSSCG00000001661	SRF	2976.81	2905.79	2418.32	875.61	915.42	1052.89	-1.54	down	0	2500	DE
ENSSSCG00000001664	TTBK1	30.83	18.44	38.76	3.96	6.49	5.5	-2.46	down	0.00119	40	DE
ENSSSCG00000001667	ZNF318	763.32	434.28	547.42	363.96	325.22	276.37	-0.829	down	0.00234	619	not DE
ENSSSCG00000001672	CRIP3	9.87	20.12	16.47	2.64	2.78	3.14	-2.38	down	0.015	17	not DE
ENSSSCG00000001676	LRRC73	0	6.71	1.94	14.51	15.75	10.99	2.7	up	0.041	22	not DE
ENSSSCG00000001679	XPO5	1106.13	897.05	905.9	2144.85	1879.02	2269.88	1.12	up	6.85e-08	3250	DE
ENSSSCG00000001680	ABCC10	461.2	543.26	617.17	634.29	811.65	740.4	0.432	up	0.0686	962	not DE
ENSSSCG00000001682	DLK2	11.1	0	4.84	0.66	0	0.79	-2.78	down	0.204	9	not DE
ENSSSCG00000001683	POLH	316.92	276.66	328.45	262.42	240.9	268.52	-0.255	down	0.363	398	not DE
ENSSSCG00000001688	TJAP1	974.18	1099.94	1270.2	654.73	767.18	805.57	-0.584	down	0.00443	1310	not DE
ENSSSCG00000001689	GTPBP2	905.13	1036.22	776.07	638.91	726.41	570.02	-0.487	down	0.0211	969	not DE
ENSSSCG00000001691	RSPH9	11.1	13.41	16.47	3.3	2.78	7.85	-1.64	down	0.0984	17	not DE
ENSSSCG00000001692	MRPS18A	1251.64	1510.74	1144.24	762.86	947.85	911.56	-0.571	down	0.0122	1180	not DE
ENSSSCG00000001695	VEGFA	4351.77	2992.98	3177.91	993.63	486.43	612.42	-2.37	down	0	3530	DE
ENSSSCG00000001696		828.67	913.82	780.91	566.38	724.55	728.62	-0.328	down	0.202	928	not DE
ENSSSCG00000001697	TMEM63B	631.37	794.77	704.37	460.22	565.19	530.76	-0.452	down	0.0399	727	not DE
ENSSSCG00000001698	CAPN11	6.17	6.71	8.72	0	0	0.79	-4.72	down	0.0168	9	not DE
ENSSSCG00000001700	SLC29A1	2891.72	2352.46	2767.11	2083.53	2131.04	2243.97	-0.306	down	0.177	3160	not DE
ENSSSCG00000001701	HSP90AB1	7784.84	6933.31	6729.82	8809.51	9661.04	11435.8	0.474	up	0.0507	14600	not DE
ENSSSCG00000001702	SLC35B2	87.55	93.9	61.04	116.7	113.96	132.69	0.606	up	0.134	177	not DE
ENSSSCG00000001703	NFKBIE	171.41	140.85	221.87	781.32	551.29	769.45	1.98	up	0	1180	DE
ENSSSCG00000001705	TCTE1	8.63	16.77	15.5	25.71	12.05	16.49	0.39	up	0.701	39	not DE
ENSSSCG00000001706	AARS2	368.71	503.02	613.3	373.19	348.38	432.62	-0.34	down	0.25	633	not DE
ENSSSCG00000001708	CDC5L	1197.38	1259.23	1121.96	1481.55	1414.83	1433.69	0.277	up	0.218	2250	not DE
ENSSSCG00000001709	SUPT3H	516.69	593.57	466.03	355.39	336.33	331.34	-0.616	down	0.0106	539	not DE
ENSSSCG00000001710	RUNX2	17.26	28.5	36.82	1060.23	1104.44	1137.69	5.35	up	0	1610	DE
ENSSSCG00000001715	ENPP5	12.33	21.8	21.32	3.96	5.56	7.85	-1.67	down	0.0446	22	not DE
ENSSSCG00000001716	RCAN2	5237.16	3588.22	4537.25	230.77	915.42	598.29	-3.12	down	0	4680	DE
ENSSSCG00000001718	CYP39A1	130.71	120.73	145.33	149.01	149.17	162.53	0.216	up	0.542	226	not DE
ENSSSCG00000001720	SLC25A27	209.63	321.93	221.87	200.44	212.18	231.62	-0.199	down	0.589	304	not DE
ENSSSCG00000001723	PLA2G7	3577.35	2339.05	3981.11	1622.65	1725.22	1547.54	-0.983	down	0.00047	4110	not DE
ENSSSCG00000001725	ADGRF5	3455.27	3947.04	3704.01	1190.78	1153.54	1166.74	-1.66	down	0	3820	DE
ENSSSCG00000001727	TNFRSF21	2524.25	2183.11	2414.44	3462.88	2632.3	2357.82	0.231	up	0.377	5250	not DE
ENSSSCG00000001731	CENPQ	40.69	25.15	45.54	33.63	27.8	32.98	-0.218	down	0.74	51	not DE
ENSSSCG00000001732	MMUT	979.12	920.53	1069.64	361.32	353.94	398.86	-1.41	down	0	1100	DE
ENSSSCG00000001734		0	0	2.91	9.23	7.41	9.42	3.57	up	0.0485	14	not DE
ENSSSCG00000001746	PKHD1	3.7	0	7.75	0.66	0	0.79	-2.41	down	0.333	8	not DE
ENSSSCG00000001750	PAQR8	91.25	82.16	94.95	477.37	330.77	288.15	2	up	0	724	DE
ENSSSCG00000001752	CHRNA3	3.7	3.35	5.81	16.48	29.65	18.84	2.27	up	0.0121	32	DE
ENSSSCG00000001755	HYKK	28.36	46.95	37.79	53.41	64.86	31.41	0.369	up	0.547	81	not DE
ENSSSCG00000001756	IREB2	908.83	523.14	904.93	720	655.99	822.84	-0.053	down	0.88	1090	not DE
ENSSSCG00000001757	WDR61	282.39	234.74	233.5	538.69	502.18	592.01	1.12	up	2.82e-06	817	DE
ENSSSCG00000001760	ACSBG1	65.36	97.25	108.51	35.6	42.62	35.33	-1.23	down	0.00267	112	DE
ENSSSCG00000001762	CIB2	636.3	650.57	658.84	243.3	410.46	310.92	-1.05	down	8.96e-05	680	DE
ENSSSCG00000001764	SH2D7	4.93	0	6.78	1.32	0	0.79	-2.11	down	0.382	7	not DE
ENSSSCG00000001765	ADAMTS7	3693.27	3014.78	2790.36	1385.94	1630.71	1586.01	-1.04	down	1.17e-05	3000	DE
ENSSSCG00000001769	MORF4L1	4822.83	3730.74	4263.06	4262.01	4141.64	4891.51	0.0569	up	0.843	6460	not DE
ENSSSCG00000001770	CTSH	842.24	893.7	799.32	17700.8	13355.1	14190.1	4.15	up	0	26800	DE
ENSSSCG00000001771	RASGRF1	2.47	3.35	3.88	27.03	4.63	18.06	2.16	up	0.0596	41	not DE
ENSSSCG00000001773	TMED3	186.2	169.35	171.49	961.98	1270.29	1357.53	2.75	up	0	1730	DE
ENSSSCG00000001775	MINAR1	0	0	0	0.66	0	0.79	0.999	up	0.869	1	not DE
ENSSSCG00000001779	ZFAND6	976.65	1110	1027.01	983.74	883.92	1017.56	-0.109	down	0.7	1490	not DE
ENSSSCG00000001780	FAH	244.16	285.05	350.73	319.78	483.65	320.34	0.337	up	0.336	522	not DE
ENSSSCG00000001782	ABHD17C	377.34	331.99	370.11	758.91	433.62	502.5	0.614	up	0.0285	1150	not DE
ENSSSCG00000001786	CFAP161	4.93	6.71	6.78	2.64	0.93	2.36	-1.66	down	0.269	7	not DE
ENSSSCG00000001787	IL16	186.2	145.88	189.9	469.45	415.09	308.57	1.18	up	8.8e-05	712	DE
ENSSSCG00000001788	STARD5	14.8	28.5	17.44	65.28	64.86	77.73	1.83	up	0.000325	99	DE
ENSSSCG00000001792	EFL1	508.06	481.22	503.82	589.45	684.71	691.72	0.393	up	0.106	894	not DE
ENSSSCG00000001793	ADAMTSL3	372.41	363.85	425.34	280.22	240.9	165.67	-0.786	down	0.0167	439	not DE
ENSSSCG00000001795	SH3GL3	1.23	1.68	0	8.57	5.56	7.07	3.14	up	0.0867	13	not DE
ENSSSCG00000001798	BNC1	2.47	0	1.94	0.66	2.78	0.79	-0.222	down	0.943	3	not DE
ENSSSCG00000001800	TM6SF1	700.43	467.81	688.87	274.29	312.24	332.91	-0.999	down	0.000286	711	not DE
ENSSSCG00000001801	BTBD1	5324.72	2152.93	4701.96	711.43	917.28	1098.43	-2.08	down	8.7e-09	4850	DE
ENSSSCG00000001804	HOMER2	7106.61	3950.4	5956.65	576.93	3331.84	2430.84	-1.67	down	0.103	6150	not DE
ENSSSCG00000001805	WHAMM	445.17	617.04	481.53	319.12	326.14	330.55	-0.646	down	0.0107	497	not DE
ENSSSCG00000001806	FSD2	1136.96	1891.36	2281.7	14.51	139.91	79.3	-4.91	down	0	2360	DE
ENSSSCG00000001807	AP3B2	6.17	13.41	3.88	2.64	4.63	1.57	-1.36	down	0.298	8	not DE
ENSSSCG00000001808	CPEB1	0	5.03	3.88	10.55	14.82	8.64	2.2	up	0.106	16	not DE
ENSSSCG00000001810	PDE8A	775.65	620.39	685	789.9	756.06	963.38	0.268	up	0.318	1230	not DE
ENSSSCG00000001814	IQGAP1	2091.41	2107.66	2226.48	6555.87	5333.17	6394.3	1.5	up	0	9940	DE
ENSSSCG00000001816	BLM	67.82	152.58	87.2	179.34	139.91	182.94	0.785	up	0.0889	272	not DE
ENSSSCG00000001817	FURIN	2419.43	4211.97	2750.64	4999.16	5217.35	5861.18	0.817	up	0.00264	7580	not DE
ENSSSCG00000001818	FES	406.94	560.03	567.76	2355.84	2028.2	2218.06	2.12	up	0	3570	DE
ENSSSCG00000001819	MAN2A2	3546.52	3631.81	4225.27	4632.56	5371.16	4575.88	0.355	up	0.131	7030	not DE
ENSSSCG00000001820	HDDC3	176.34	224.68	205.4	163.52	166.78	165.67	-0.282	down	0.382	248	not DE
ENSSSCG00000001821	UNC45A	157.84	263.25	131.77	206.38	258.5	222.98	0.372	up	0.293	313	not DE
ENSSSCG00000001822	RCCD1	160.31	164.32	178.27	88.35	92.65	89.51	-0.895	down	0.00279	184	not DE
ENSSSCG00000001824	ZXDC	626.44	680.76	580.36	507.04	514.23	504.85	-0.303	down	0.211	769	not DE
ENSSSCG00000001825	SLC41A3	207.17	171.03	206.37	222.2	245.53	232.41	0.26	up	0.428	337	not DE
ENSSSCG00000001826	CFAP100	1.23	3.35	0.97	1.32	3.71	2.36	0.495	up	0.83	4	not DE
ENSSSCG00000001832	ACAN	4.93	18.44	12.6	48.13	26.87	13.35	1.2	up	0.207	73	not DE
ENSSSCG00000001834	MFGE8	4742.67	5280.05	4752.34	2116.5	3901.66	2881.52	-0.774	down	0.00214	4900	not DE
ENSSSCG00000001835	ABHD2	344.05	241.45	318.76	262.42	252.02	325.84	-0.101	down	0.775	415	not DE
ENSSSCG00000001836	RLBP1	1723.94	1763.93	1323.49	1173.63	1294.38	1117.27	-0.415	down	0.0598	1780	not DE
ENSSSCG00000001837	FANCI	67.82	46.95	74.6	214.29	176.04	237.12	1.74	up	8.1e-09	325	DE
ENSSSCG00000001838	POLG	1235.61	1172.04	1244.04	1570.56	1429.65	1456.46	0.287	up	0.188	2380	not DE
ENSSSCG00000001840	KIF7	742.35	833.34	809.98	512.97	672.67	539.4	-0.477	down	0.0369	836	not DE
ENSSSCG00000001841	RHCG	0	3.35	0	1.32	3.71	6.28	2.48	up	0.325	8	not DE
ENSSSCG00000001844	PLIN1	8.63	1098.26	4.84	251.87	181.6	4.71	0.388	up	0.867	655	not DE
ENSSSCG00000001847	MESP1	88.79	130.79	86.23	30.33	38.91	40.83	-1.46	down	0.000192	89	DE
ENSSSCG00000001848	MESP2	22.2	36.89	27.13	92.31	107.48	186.87	2.14	up	1.09e-06	238	DE
ENSSSCG00000001849	ANPEP	14.8	117.37	12.6	897.37	1143.35	1485.51	5.4	up	4.48e-08	1890	DE
ENSSSCG00000001850		345.28	437.63	356.55	430.55	448.45	449.11	0.23	up	0.413	653	not DE
ENSSSCG00000001852	IDH2	23481.5	27220.2	25372	4132.12	8389.82	6676.95	-2.04	down	0	26200	DE
ENSSSCG00000001858	CIB1	462.43	482.9	380.77	1308.8	1286.96	1429.77	1.61	up	0	1980	DE
ENSSSCG00000001862	ETFA	4626.76	4597.62	4581.82	1181.55	1248.98	1339.47	-1.87	down	0	4730	DE
ENSSSCG00000001863	TMEM266	218.27	305.17	247.06	7.91	43.55	17.27	-3.75	down	0	255	DE
ENSSSCG00000001865	SCAPER	397.07	313.55	360.42	112.75	131.57	98.14	-1.65	down	4.2e-09	372	DE
ENSSSCG00000001866	RCN2	800.31	747.83	893.3	750.99	755.13	823.63	-0.0656	down	0.814	1140	not DE
ENSSSCG00000001867	PSTPIP1	39.46	57.01	46.51	441.76	489.21	518.2	3.36	up	0	670	DE
ENSSSCG00000001868	TSPAN3	3803.02	3071.78	3413.35	1805.95	2406.23	2037.48	-0.724	down	0.00431	3520	not DE
ENSSSCG00000001869	PEAK1	514.22	194.5	507.69	537.37	339.11	369.81	0.124	up	0.787	815	not DE
ENSSSCG00000001871	HMG20A	1046.94	1110	1018.29	1211.88	1079.42	942.97	0.0202	up	0.946	1840	not DE
ENSSSCG00000001872	LINGO1	187.44	392.36	281.94	69.23	115.82	45.54	-1.93	down	5.05e-08	291	DE
ENSSSCG00000001873	CSPG4	520.39	657.28	643.33	853.19	982.13	895.86	0.59	up	0.00677	1290	not DE
ENSSSCG00000001875	SNX33	600.54	1128.44	591.98	484.62	593.91	335.26	-0.686	down	0.00937	735	not DE
ENSSSCG00000001877	SNUPN	442.7	461.1	465.06	361.32	454	405.14	-0.172	down	0.544	548	not DE
ENSSSCG00000001878	PTPN9	741.12	744.47	708.25	1218.47	1073.86	982.23	0.573	up	0.00762	1850	not DE
ENSSSCG00000001880	SIN3A	901.43	990.95	819.67	1007.48	950.63	839.33	0.0453	up	0.873	1530	not DE
ENSSSCG00000001881	MAN2C1	1282.47	1592.9	1231.44	1066.16	1181.34	922.56	-0.371	down	0.0832	1620	not DE
ENSSSCG00000001882	NEIL1	104.82	139.17	134.67	65.28	94.51	83.23	-0.646	down	0.0531	139	not DE
ENSSSCG00000001884	COMMD4	201	226.36	179.24	253.19	301.13	347.82	0.569	up	0.0635	443	not DE
ENSSSCG00000001885	C15orf39	255.26	177.73	268.38	398.9	468.83	478.94	0.952	up	0.000935	610	not DE
ENSSSCG00000001887	SCAMP5	161.54	137.49	202.5	425.28	399.34	453.03	1.36	up	6.92e-08	645	DE
ENSSSCG00000001888	RPP25	16.03	10.06	8.72	29.01	35.21	54.18	1.76	up	0.0116	69	DE
ENSSSCG00000001892	SCAMP2	832.37	831.66	781.88	2238.48	2033.76	1918.92	1.34	up	0	3400	DE
ENSSSCG00000001898	ULK3	440.23	508.05	413.71	760.22	690.27	719.2	0.677	up	0.00393	1150	not DE
ENSSSCG00000001899	LMAN1L	0	0	0	0.66	0.93	0.79	1.76	up	0.764	1	not DE
ENSSSCG00000001900	CSK	559.85	558.35	570.67	2144.19	1544.54	1833.34	1.7	up	0	3250	DE
ENSSSCG00000001903	EDC3	313.22	414.15	334.26	569.67	514.23	570.02	0.65	up	0.0141	864	not DE
ENSSSCG00000001904	CLK3	383.51	402.42	423.4	369.23	336.33	342.33	-0.206	down	0.466	560	not DE
ENSSSCG00000001905	ARID3B	155.38	150.91	140.49	149.01	106.55	117.77	-0.267	down	0.467	226	not DE
ENSSSCG00000001906	CYP1A1	0	20.12	19.38	0.66	0	0.79	-3.96	down	0.023	20	not DE
ENSSSCG00000001907	UBL7	693.03	898.73	649.15	375.83	478.09	374.52	-0.862	down	3.61e-05	670	not DE
ENSSSCG00000001908	CCDC33	0	0	0.97	7.25	5.56	1.57	3.35	up	0.155	11	not DE
ENSSSCG00000001909	STRA6	0	1.68	0.97	11.21	12.05	24.34	4.31	up	0.00349	31	DE
ENSSSCG00000001910	ISLR	612.87	1042.93	610.39	1056.27	1293.45	785.94	0.486	up	0.0502	1600	not DE
ENSSSCG00000001912	PML	1028.44	1167.01	1298.29	1673.42	1543.62	1834.91	0.535	up	0.012	2540	not DE
ENSSSCG00000001913	STOML1	128.25	194.5	192.81	161.54	163.07	167.24	-0.044	down	0.916	245	not DE
ENSSSCG00000001914	LOXL1	2186.36	821.6	1246.94	3970.58	5489.75	5898.08	1.96	up	8.97e-07	7510	DE
ENSSSCG00000001916	INSYN1	1148.06	1187.13	967.91	38.9	159.36	87.94	-3.72	down	0	999	DE
ENSSSCG00000001917	CD276	918.69	1227.37	835.17	2030.12	2519.26	2458.32	1.25	up	2.51e-08	3130	DE
ENSSSCG00000001918	NPTN	3282.63	3266.29	3909.42	1931.22	2127.34	2164.67	-0.746	down	0.000113	4040	not DE
ENSSSCG00000001920	HCN4	18.5	6.71	10.66	1.98	1.85	0	-3.4	down	0.0141	15	not DE
ENSSSCG00000001921	NEO1	858.27	895.38	837.11	540.66	783.85	461.67	-0.573	down	0.0334	864	not DE
ENSSSCG00000001924		1682.01	1804.17	1595.74	1224.4	1142.42	1216.2	-0.503	down	0.0174	1860	not DE
ENSSSCG00000001925	ADPGK	335.42	291.75	339.11	925.72	753.28	982.23	1.46	up	0	1400	DE
ENSSSCG00000001927		1154.22	1281.03	1154.9	3951.46	3279.95	3281.94	1.55	up	0	5990	DE
ENSSSCG00000001930		34516.9	39200.5	39909	20379	27773	30385.5	-0.55	down	0.00821	41200	not DE
ENSSSCG00000001931		4.93	8.38	37.79	6.59	25.02	50.25	0.773	up	0.333	64	not DE
ENSSSCG00000001934	SEC23A	392.14	365.53	398.21	905.94	816.28	998.72	1.23	up	2.2e-09	1370	DE
ENSSSCG00000001938	SSTR1	11.1	20.12	16.47	2.64	4.63	3.14	-2.2	down	0.0185	17	not DE
ENSSSCG00000001942	PAX9	20.96	36.89	29.07	9.89	14.82	3.93	-1.7	down	0.023	30	DE
ENSSSCG00000001946	MBIP	246.63	179.41	333.29	325.06	281.67	317.99	0.319	up	0.342	493	not DE
ENSSSCG00000001947	BRMS1L	281.16	219.65	238.34	112.75	132.5	142.9	-0.93	down	0.00225	246	not DE
ENSSSCG00000001950	PSMA6	1381.12	1505.71	1335.11	1556.71	1572.34	1819.2	0.228	up	0.366	2360	not DE
ENSSSCG00000001952	NFKBIA	2118.54	2689.49	2928.91	1541.55	1289.74	1889.87	-0.716	down	0.00294	3020	not DE
ENSSSCG00000001955	SRP54	712.76	593.57	668.52	782.64	778.29	1009.71	0.374	up	0.142	1290	not DE
ENSSSCG00000001958	BAZ1A	198.54	191.15	204.43	774.07	622.64	942.19	1.96	up	0	1200	DE
ENSSSCG00000001959	CFL2	9216.52	5970.86	6326.76	969.9	2658.24	2277.73	-1.94	down	8.44e-06	7470	DE
ENSSSCG00000001960	EAPP	298.42	273.31	306.16	253.85	278.89	244.97	-0.178	down	0.576	385	not DE
ENSSSCG00000001963	EGLN3	3383.75	1716.98	3697.23	201.1	598.55	747.47	-2.61	down	4.43e-08	3820	DE
ENSSSCG00000001964	NPAS3	2.47	1.68	2.91	1.32	2.78	1.57	-0.393	down	0.863	3	not DE
ENSSSCG00000001966	ARHGAP5	770.72	446.01	759.6	418.68	305.76	424.77	-0.758	down	0.00103	784	not DE
ENSSSCG00000001968	NUBPL	193.6	150.91	186.99	166.81	119.52	131.91	-0.352	down	0.279	253	not DE
ENSSSCG00000001970		410.64	377.27	381.74	474.07	420.65	402	0.146	up	0.607	719	not DE
ENSSSCG00000001971	HECTD1	2613.03	1723.69	2572.37	1124.84	983.06	1052.11	-1.11	down	5.15e-07	2660	DE
ENSSSCG00000001972	AP4S1	453.8	415.83	446.65	191.87	196.43	196.29	-1.17	down	3.34e-07	461	DE
ENSSSCG00000001973	SCFD1	362.54	345.41	358.48	437.81	378.96	477.37	0.275	up	0.308	664	not DE
ENSSSCG00000001974	G2E3	171.41	129.11	158.9	249.23	192.72	266.95	0.624	up	0.0259	378	not DE
ENSSSCG00000001975	PRKD1	173.87	238.1	243.19	233.41	328	204.14	0.209	up	0.584	354	not DE
ENSSSCG00000001977	STXBP6	335.42	298.46	306.16	97.58	145.47	147.61	-1.29	down	2.59e-05	316	DE
ENSSSCG00000001978	GZMH	17.26	18.44	68.79	21.1	24.09	58.1	0.106	up	0.882	74	not DE
ENSSSCG00000001979		1.23	0	0	1.32	1.85	3.14	2.32	up	0.461	4	not DE
ENSSSCG00000001982		0	0	0	0	0	0				0	not DE
ENSSSCG00000001983	SDR39U1	456.26	603.63	552.26	160.88	201.06	175.87	-1.58	down	0	570	DE
ENSSSCG00000001984	KHNYN	527.79	622.07	565.82	889.46	720.85	648.54	0.388	up	0.166	1350	not DE
ENSSSCG00000001985	CBLN3	9.87	18.44	15.5	17.8	24.09	14.92	0.382	up	0.663	27	not DE
ENSSSCG00000001986	NFATC4	336.65	695.85	441.81	725.94	1284.19	653.25	0.851	up	0.000444	1390	not DE
ENSSSCG00000001987	RIPK3	28.36	31.86	36.82	108.79	100.07	105.21	1.7	up	1.44e-05	165	DE
ENSSSCG00000001988	ADCY4	569.71	747.83	680.15	533.41	571.68	594.36	-0.225	down	0.387	809	not DE
ENSSSCG00000001989	CIDEB	4.93	6.71	6.78	64.62	47.25	46.32	3.09	up	2.17e-06	98	DE
ENSSSCG00000001990	NOP9	157.84	154.26	127.89	335.61	331.7	390.22	1.27	up	4.13e-06	509	DE
ENSSSCG00000001991	DHRS1	340.35	442.66	318.76	470.11	458.64	409.07	0.293	up	0.296	713	not DE
ENSSSCG00000001992	RABGGTA	11.1	18.44	16.47	25.71	17.6	29.05	0.666	up	0.396	39	not DE
ENSSSCG00000001993	TGM1	8.63	6.71	12.6	30.99	29.65	34.55	1.78	up	0.00914	47	DE
ENSSSCG00000001994	TINF2	1082.7	1227.37	1058.98	1156.49	1169.29	1087.44	0.0214	up	0.939	1750	not DE
ENSSSCG00000002000	IPO4	1585.82	1401.75	1250.82	2413.86	2560.03	2754.32	0.871	up	0.000114	3660	not DE
ENSSSCG00000002001	REC8	94.95	93.9	111.42	55.38	74.12	55.75	-0.711	down	0.071	115	not DE
ENSSSCG00000002002	IRF9	70.29	98.93	106.58	85.71	99.14	93.43	0.0291	up	0.952	130	not DE
ENSSSCG00000002003		1135.73	1197.19	1241.13	845.94	956.19	783.58	-0.471	down	0.0365	1280	not DE
ENSSSCG00000002004	PSME2	175.11	154.26	161.8	205.72	234.41	230.05	0.446	up	0.143	312	not DE
ENSSSCG00000002005	EMC9	193.6	217.98	186.99	46.15	52.81	46.32	-2.04	down	0	193	DE
ENSSSCG00000002006	PSME1	318.15	286.72	327.48	228.13	249.24	288.15	-0.289	down	0.318	367	not DE
ENSSSCG00000002007	FITM1	1347.83	1901.42	1171.37	25.71	186.23	74.59	-4.3	down	0	1210	DE
ENSSSCG00000002008		2870.76	2287.07	2926.98	932.31	1115.55	1094.51	-1.36	down	2e-09	3020	DE
ENSSSCG00000002009	PCK2	118.38	63.72	40.69	1000.89	802.38	964.95	3.75	up	0	1520	DE
ENSSSCG00000002011	CPNE6	1.23	6.71	0.97	0	0	0	-3.89	down	0.234	4	not DE
ENSSSCG00000002012	CARMIL3	60.42	73.78	29.07	23.74	32.43	10.99	-1.31	down	0.00676	49	DE
ENSSSCG00000002013	DHRS4	7116.47	5233.1	3483.11	601.98	1471.35	861.31	-2.46	down	2e-10	5770	DE
ENSSSCG00000002014	JPH4	44.39	88.87	31.97	149.01	171.41	123.27	1.54	up	0.00012	226	DE
ENSSSCG00000002015	AP1G2	7.4	3.35	10.66	57.36	35.21	41.61	2.66	up	0.000111	87	DE
ENSSSCG00000002016	THTPA	330.48	337.02	349.76	261.76	243.68	256.75	-0.416	down	0.106	397	not DE
ENSSSCG00000002020		173.87	164.32	125.95	189.23	217.74	238.69	0.484	up	0.169	304	not DE
ENSSSCG00000002023	PABPN1	3577.35	4366.23	3264.14	3115.41	3523.63	3258.39	-0.17	down	0.485	4720	not DE
ENSSSCG00000002025	SLC22A17	431.6	601.95	437.93	2552.98	3094.65	2746.47	2.53	up	0	3870	DE
ENSSSCG00000002026	EFS	151.68	244.8	82.35	274.95	377.1	322.7	1.14	up	0.00301	417	DE
ENSSSCG00000002028	CMTM5	62.89	529.85	155.02	7.25	15.75	25.12	-3.59	down	0	316	DE
ENSSSCG00000002029	MYH7	744062	787589	685024	31465.3	230310	76013.9	-3.17	down	1e-10	707000	DE
ENSSSCG00000002032	SLC7A8	44.39	36.89	62.98	1301.55	578.16	619.49	4.03	up	0	1970	DE
ENSSSCG00000002033	CEBPE	0	1.68	0.97	29.01	4.63	31.41	4.53	up	0.00112	44	DE
ENSSSCG00000002034	ACIN1	1955.77	2639.19	2041.42	2656.5	2831.51	2380.59	0.255	up	0.279	4030	not DE
ENSSSCG00000002035	C14orf119	160.31	228.04	148.24	371.21	430.84	367.45	1.15	up	7.62e-06	563	DE
ENSSSCG00000002036		85.09	102.28	64.91	50.11	69.49	98.14	-0.239	down	0.684	125	not DE
ENSSSCG00000002037	CDH24	238	217.98	269.35	272.97	279.82	194.72	0.0278	up	0.949	414	not DE
ENSSSCG00000002039	MMP14	2192.53	2550.32	2075.33	10630	11309.4	11779.7	2.31	up	0	16100	DE
ENSSSCG00000002040	MRPL52	295.95	313.55	258.69	261.76	324.29	349.39	0.103	up	0.78	445	not DE
ENSSSCG00000002041	SLC7A7	97.42	107.31	140.49	1275.83	589.28	804.78	2.89	up	0	1940	DE
ENSSSCG00000002042	OXA1L	2488.48	2478.22	2936.66	1112.97	1512.11	1187.15	-1.06	down	5.21e-06	3030	DE
ENSSSCG00000002045		6.17	6.71	7.75	14.51	7.41	13.35	0.749	up	0.491	22	not DE
ENSSSCG00000002050	DAD1	578.34	563.38	583.26	815.61	1077.57	979.87	0.726	up	0.00167	1250	not DE
ENSSSCG00000002051	ABHD4	4340.67	2498.34	2064.68	619.13	1763.21	1105.5	-1.38	down	0.00432	3520	DE
ENSSSCG00000002077		0	0	2.91	1.32	0	0	-0.869	down	0.884	3	not DE
ENSSSCG00000002099		0	0	0.97	1.98	0	1.57	1.12	up	0.82	3	not DE
ENSSSCG00000002127	CHD8	979.12	846.75	992.13	1362.87	1273.99	1063.88	0.388	up	0.124	2070	not DE
ENSSSCG00000002129	RPGRIP1	6.17	10.06	2.91	16.48	3.71	18.84	0.974	up	0.47	25	not DE
ENSSSCG00000002134	RNASE10	4.93	0	4.84	1.32	0.93	1.57	-0.992	down	0.675	5	not DE
ENSSSCG00000002135	PNP	66.59	48.63	49.41	269.01	286.3	384.73	2.51	up	0	490	DE
ENSSSCG00000002138	OSGEP	167.71	201.21	140.49	162.86	166.78	193.15	0.0512	up	0.906	247	not DE
ENSSSCG00000002140	KLHL33	4.93	33.53	28.1	0.66	3.71	0.79	-3.73	down	0.000582	29	not DE
ENSSSCG00000002142	TEP1	887.86	732.73	787.7	1034.51	1191.53	939.83	0.39	up	0.13	1570	not DE
ENSSSCG00000002143	PARP2	442.7	420.86	476.69	361.32	331.7	362.74	-0.344	down	0.165	548	not DE
ENSSSCG00000002144	CCNB1IP1	233.06	239.77	171.49	136.48	126.94	150.75	-0.623	down	0.0625	207	not DE
ENSSSCG00000002145	TTC5	117.15	95.57	124.02	99.56	87.09	120.91	-0.134	down	0.748	154	not DE
ENSSSCG00000002235	LPCAT4	556.15	1083.17	359.45	456.93	559.63	512.71	-0.244	down	0.593	693	not DE
ENSSSCG00000002241	NUTM1	1.23	0	1.94	2.64	1.85	1.57	1.03	up	0.705	4	not DE
ENSSSCG00000002243	SLC12A6	425.43	457.75	475.72	611.21	379.88	458.53	0.0686	up	0.86	927	not DE
ENSSSCG00000002245	KATNBL1	128.25	142.52	98.83	189.23	192.72	249.68	0.78	up	0.0289	318	not DE
ENSSSCG00000002252	ARRDC4	488.33	313.55	510.6	770.12	735.67	586.51	0.69	up	0.0303	1170	not DE
ENSSSCG00000002254	NR2F2	239.23	568.41	362.36	710.11	682.86	541.76	0.798	up	0.0286	1080	not DE
ENSSSCG00000002257	MCTP2	12.33	21.8	6.78	82.42	56.52	34.55	2.14	up	0.000277	125	DE
ENSSSCG00000002258	KLHL25	17.26	13.41	30.04	17.14	17.6	34.55	0.186	up	0.819	44	not DE
ENSSSCG00000002259		2514.38	1742.13	2310.77	1347.7	1191.53	1119.63	-0.832	down	0.000213	2380	not DE
ENSSSCG00000002260		62.89	18.44	80.42	13.85	10.19	9.42	-2.11	down	0.00133	83	DE
ENSSSCG00000002263	SLCO3A1	2964.48	1628.11	2065.64	278.24	865.39	711.35	-1.93	down	7.71e-05	2400	DE
ENSSSCG00000002265	FAM174B	143.04	191.15	155.02	164.18	266.84	160.96	0.244	up	0.479	288	not DE
ENSSSCG00000002266		1042.01	984.25	1349.64	756.27	619.86	613.21	-0.756	down	0.00353	1390	not DE
ENSSSCG00000002267	RGMA	1593.22	2104.31	2839.78	516.93	746.79	546.47	-1.83	down	0	2930	DE
ENSSSCG00000002268	AKAP5	34.53	38.56	42.63	145.72	124.16	133.48	1.8	up	6.18e-07	221	DE
ENSSSCG00000002269	MTHFD1	456.26	486.25	521.26	1286.38	1308.28	1302.57	1.41	up	0	1950	DE
ENSSSCG00000002275	PPP1R36	64.12	43.6	52.32	66.59	70.42	49.46	0.209	up	0.706	101	not DE
ENSSSCG00000002276	PLEKHG3	642.47	818.25	946.59	820.88	843.15	763.17	0.0278	up	0.937	1240	not DE
ENSSSCG00000002277	SPTB	7448.19	3561.39	4710.68	258.46	1116.48	639.9	-3.11	down	8.8e-09	6040	DE
ENSSSCG00000002279	GPX2	3.7	5.03	3.88	0.66	2.78	2.36	-1.27	down	0.473	4	not DE
ENSSSCG00000002280	RAB15	9.87	11.74	14.53	49.45	54.67	66.74	2.25	up	2.67e-05	85	DE
ENSSSCG00000002281		254.03	273.31	288.73	314.51	366.91	302.28	0.264	up	0.371	477	not DE
ENSSSCG00000002283	FUT8	247.86	258.22	247.06	841.32	810.72	726.27	1.66	up	0	1280	DE
ENSSSCG00000002285	GPHN	678.23	472.84	632.68	288.79	408.6	359.6	-0.756	down	0.0177	653	not DE
ENSSSCG00000002286	FAM71D	3.7	3.35	5.81	0	0.93	1.57	-2.72	down	0.186	6	not DE
ENSSSCG00000002287	MPP5	277.46	286.72	429.21	243.3	223.3	280.3	-0.391	down	0.17	443	not DE
ENSSSCG00000002290	PLEK2	24.66	10.06	50.38	24.4	37.99	26.7	0.227	up	0.817	52	not DE
ENSSSCG00000002292	PLEKHH1	218.27	231.39	337.17	121.98	123.23	69.88	-1.33	down	0.00135	348	DE
ENSSSCG00000002294	ARG2	265.13	107.31	376.89	66.59	69.49	95	-1.56	down	0.000119	389	DE
ENSSSCG00000002295	VTI1B	1357.69	1128.44	1228.54	694.95	809.8	935.9	-0.612	down	0.0153	1270	not DE
ENSSSCG00000002296		453.8	288.4	562.92	437.81	408.6	571.59	0.151	up	0.646	728	not DE
ENSSSCG00000002297	RDH12	3.7	0	3.88	3.96	2.78	3.93	0.766	up	0.714	6	not DE
ENSSSCG00000002298	ZFYVE26	429.13	318.58	467	1060.89	717.14	672.09	0.999	up	0.00035	1610	not DE
ENSSSCG00000002305	EXD2	134.41	105.63	214.12	141.76	113.96	159.39	-0.0892	down	0.835	221	not DE
ENSSSCG00000002306	GALNT16	192.37	280.02	301.32	237.36	313.17	180.59	-0.0915	down	0.845	360	not DE
ENSSSCG00000002307	ERH	663.43	617.04	576.48	1091.22	1104.44	1432.91	0.958	up	9.36e-05	1820	not DE
ENSSSCG00000002309	PLEKHD1	1.23	1.68	0.97	5.93	4.63	3.14	1.82	up	0.323	9	not DE
ENSSSCG00000002311	SUSD6	895.26	788.07	750.88	765.5	647.65	639.9	-0.246	down	0.293	1160	not DE
ENSSSCG00000002313	SLC10A1	155.38	239.77	124.99	115.39	127.86	109.14	-0.511	down	0.149	175	not DE
ENSSSCG00000002314	SMOC1	172.64	449.37	249.97	240	714.36	231.62	0.347	up	0.303	771	not DE
ENSSSCG00000002315	SLC8A3	0	1.68	3.88	3.96	9.27	1.57	1.63	up	0.442	10	not DE
ENSSSCG00000002316	COX16	71.52	63.72	63.95	38.24	41.69	36.9	-0.773	down	0.0752	66	not DE
ENSSSCG00000002329	MAP3K9	3.7	3.35	13.56	220.88	105.63	143.68	4.56	up	0	335	DE
ENSSSCG00000002330	PCNX1	1250.41	1022.81	1207.22	839.35	857.05	772.59	-0.493	down	0.0339	1270	not DE
ENSSSCG00000002332	SIPA1L1	517.92	419.18	429.21	845.94	1106.29	717.63	0.946	up	0.000449	1280	not DE
ENSSSCG00000002333	DPF3	611.64	606.98	436.96	47.47	127.86	69.09	-2.85	down	0	496	DE
ENSSSCG00000002337	ZFYVE1	452.56	481.22	451.5	472.09	509.6	373.73	-0.0435	down	0.894	716	not DE
ENSSSCG00000002340	PSEN1	767.02	828.31	817.73	1534.3	1214.69	1210.71	0.706	up	0.00254	2330	not DE
ENSSSCG00000002341	PAPLN	403.24	702.55	462.15	223.52	198.28	115.42	-1.56	down	3.33e-06	477	DE
ENSSSCG00000002344	RIOX1	279.92	238.1	298.41	319.78	249.24	352.53	0.169	up	0.578	485	not DE
ENSSSCG00000002348	ACOT6	281.16	367.21	332.32	118.68	167.7	130.34	-1.24	down	5.55e-07	343	DE
ENSSSCG00000002349	ACOT4	2605.63	3123.76	2959.92	562.42	983.06	722.34	-1.97	down	0	3060	DE
ENSSSCG00000002350	MIDEAS	966.78	816.57	1395.18	1289.02	812.58	838.54	-0.108	down	0.8	1960	not DE
ENSSSCG00000002351		353.91	340.38	365.27	67.25	67.64	80.87	-2.3	down	0	377	DE
ENSSSCG00000002352	ZNF410	238	226.36	237.37	260.44	243.68	266.17	0.134	up	0.673	395	not DE
ENSSSCG00000002353	FAM161B	91.25	83.84	94.95	54.07	43.55	57.32	-0.805	down	0.0342	98	not DE
ENSSSCG00000002354	COQ6	61.66	80.48	87.2	25.06	37.99	35.33	-1.23	down	0.00258	90	DE
ENSSSCG00000002355	ENTPD5	295.95	234.74	355.58	373.19	254.8	281.87	0.0376	up	0.923	566	not DE
ENSSSCG00000002356	BBOF1	2.47	1.68	13.56	1.98	4.63	4.71	-0.307	down	0.864	14	not DE
ENSSSCG00000002357	ALDH6A1	1834.92	1676.74	2397	242.64	284.45	259.89	-2.9	down	0	2470	DE
ENSSSCG00000002366	NPC2	739.89	870.23	842.92	7304.89	6493.2	8079.24	3.16	up	0	11100	DE
ENSSSCG00000002367	ISCA2	92.49	82.16	73.63	37.58	51.89	50.25	-0.838	down	0.0512	76	not DE
ENSSSCG00000002368	LTBP2	980.35	840.05	703.4	2129.68	2440.51	1769.74	1.33	up	2e-10	3230	DE
ENSSSCG00000002370	AREL1	483.39	389	450.53	603.96	561.48	518.99	0.349	up	0.17	916	not DE
ENSSSCG00000002372	YLPM1	731.25	672.37	730.53	867.7	872.8	841.69	0.275	up	0.242	1320	not DE
ENSSSCG00000002374	DLST	4187.76	3417.19	4153.57	1083.3	1239.71	1268.81	-1.71	down	0	4290	DE
ENSSSCG00000002375	RPS6KL1	140.58	176.06	156.96	153.63	190.87	168.81	0.116	up	0.748	233	not DE
ENSSSCG00000002377	EIF2B2	446.4	543.26	542.57	588.8	633.75	591.22	0.248	up	0.339	893	not DE
ENSSSCG00000002378	MLH3	144.28	154.26	185.06	137.14	151.03	138.19	-0.179	down	0.636	208	not DE
ENSSSCG00000002379	ACYP1	92.49	85.51	117.23	47.47	88.95	85.58	-0.455	down	0.315	121	not DE
ENSSSCG00000002380	ZC2HC1C	2.47	3.35	2.91	0.66	2.78	2.36	-0.749	down	0.72	3	not DE
ENSSSCG00000002381	NEK9	1916.31	1572.78	1773.04	1159.79	1129.45	1037.97	-0.659	down	0.00161	1830	not DE
ENSSSCG00000002383	FOS	1418.12	2592.24	534.82	4948.39	1656.65	3731.05	1.38	up	0.203	7500	not DE
ENSSSCG00000002385	TGFB3	436.53	402.42	417.59	1403.75	2046.73	1264.88	1.87	up	0	2210	DE
ENSSSCG00000002386		298.42	199.53	172.46	114.07	189.01	131.91	-0.618	down	0.141	242	not DE
ENSSSCG00000002387	GPATCH2L	28.36	43.6	43.6	30.33	21.31	36.9	-0.378	down	0.568	47	not DE
ENSSSCG00000002388	ESRRB	361.31	269.95	904.93	10.55	34.28	40.83	-4.17	down	0	934	DE
ENSSSCG00000002389	VASH1	400.77	273.31	670.46	1152.54	815.36	1221.7	1.32	up	6.5e-07	1750	DE
ENSSSCG00000002390	ANGEL1	229.36	226.36	252.88	206.38	219.59	175.87	-0.242	down	0.47	313	not DE
ENSSSCG00000002392		81.39	51.98	64.91	69.89	76.9	63.6	0.091	up	0.869	106	not DE
ENSSSCG00000002396	GSTZ1	864.43	949.03	968.88	284.84	352.09	282.66	-1.6	down	0	1000	DE
ENSSSCG00000002397	POMT2	182.51	130.79	202.5	187.91	257.58	215.13	0.358	up	0.37	285	not DE
ENSSSCG00000002398	TMEM63C	1.23	0	0	0.66	5.56	3.93	2.85	up	0.292	6	not DE
ENSSSCG00000002400		0	0	0	1.98	1.85	2.36	3.16	up	0.402	3	not DE
ENSSSCG00000002403	VIPAS39	175.11	301.81	211.22	122.64	146.39	116.2	-0.807	down	0.00667	218	not DE
ENSSSCG00000002404	SPTLC2	350.21	409.12	407.9	1003.52	726.41	738.83	1.07	up	7.54e-05	1520	DE
ENSSSCG00000002405		1.23	1.68	0	0.66	0.93	0	-0.709	down	0.866	1	not DE
ENSSSCG00000002406	AHSA1	1833.69	2065.74	1697.47	1007.48	1194.31	1366.17	-0.656	down	0.00695	1750	not DE
ENSSSCG00000002408	ADCK1	41.93	20.12	49.41	21.1	8.34	21.2	-1.15	down	0.0483	51	DE
ENSSSCG00000002410	CEP128	41.93	35.21	38.76	111.43	79.68	88.72	1.26	up	0.00119	169	DE
ENSSSCG00000002411	GTF2A1	277.46	217.98	270.32	395.61	340.97	348.61	0.505	up	0.0512	600	not DE
ENSSSCG00000002412	STON2	51.79	90.54	68.79	30.99	27.8	21.2	-1.38	down	0.0043	71	DE
ENSSSCG00000002414	SEL1L	1255.34	836.69	1115.18	1792.1	1292.52	1600.14	0.553	up	0.00589	2720	not DE
ENSSSCG00000002424	SPATA7	49.33	82.16	80.42	42.2	48.18	52.61	-0.538	down	0.233	83	not DE
ENSSSCG00000002425	PTPN21	3819.05	2686.13	2971.54	481.32	744.01	561.39	-2.41	down	0	3100	DE
ENSSSCG00000002426	ZC3H14	739.89	823.28	655.93	967.26	875.58	946.9	0.336	up	0.186	1470	not DE
ENSSSCG00000002427	EML5	28.36	10.06	54.26	2.64	12.05	7.85	-2.05	down	0.0337	56	DE
ENSSSCG00000002428	TTC8	60.42	25.15	117.23	56.7	63.93	62.81	0.0579	up	0.941	121	not DE
ENSSSCG00000002429	FOXN3	628.9	432.6	666.59	292.75	298.35	270.09	-0.986	down	0.000437	688	not DE
ENSSSCG00000002430	EFCAB11	162.78	186.12	278.07	65.93	60.23	52.61	-1.78	down	1.11e-06	287	DE
ENSSSCG00000002431	TDP1	66.59	55.33	69.76	136.48	176.97	178.23	1.35	up	6.21e-05	227	DE
ENSSSCG00000002432	KCNK13	23.43	8.38	7.75	226.16	99.14	259.1	3.95	up	0	343	DE
ENSSSCG00000002433	PSMC1	1408.25	1705.24	1329.3	1532.32	1820.65	1977.8	0.263	up	0.323	2520	not DE
ENSSSCG00000002434	NRDE2	241.7	261.57	287.76	247.25	225.15	217.49	-0.196	down	0.552	375	not DE
ENSSSCG00000002436	TTC7B	1091.33	1046.28	1007.63	809.68	768.1	742.76	-0.439	down	0.0355	1230	not DE
ENSSSCG00000002440	CCDC88C	452.56	355.47	454.4	358.68	233.49	317.2	-0.484	down	0.0529	544	not DE
ENSSSCG00000002441	PPP4R3A	1132.03	1071.44	1022.16	1174.95	1102.58	1178.52	0.1	up	0.703	1780	not DE
ENSSSCG00000002443	TC2N	16.03	11.74	6.78	9.23	11.12	19.63	0.207	up	0.863	25	not DE
ENSSSCG00000002444	FBLN5	6097.9	5040.27	5900.46	923.08	1723.37	1085.08	-2.24	down	0	6090	DE
ENSSSCG00000002445	TRIP11	570.95	481.22	537.73	427.26	464.2	395.72	-0.306	down	0.259	648	not DE
ENSSSCG00000002446	ATXN3	282.39	286.72	326.51	589.45	376.18	476.59	0.668	up	0.0186	894	not DE
ENSSSCG00000002447	CPSF2	847.17	727.7	891.37	804.4	811.65	907.64	0.0354	up	0.903	1220	not DE
ENSSSCG00000002449		684.39	731.06	722.78	125.28	185.31	145.25	-2.25	down	0	746	DE
ENSSSCG00000002450	SLC24A4	4.93	3.35	5.81	19.78	10.19	31.41	2.07	up	0.0218	40	DE
ENSSSCG00000002451	RIN3	827.44	952.39	740.22	2974.31	1813.24	2129.34	1.43	up	1.22e-07	4510	DE
ENSSSCG00000002452	LGMN	2439.16	1829.32	1653.87	25070.9	13067.9	15026.3	3.13	up	0	38000	DE
ENSSSCG00000002455	GOLGA5	271.29	264.92	275.16	532.75	621.71	526.05	1.04	up	6.13e-06	808	DE
ENSSSCG00000002456	CHGA	54.26	16.77	12.6	4.62	3.71	1.57	-2.97	down	0.000493	44	DE
ENSSSCG00000002457	ITPK1	807.71	779.68	905.9	776.71	720.85	862.88	-0.0797	down	0.769	1180	not DE
ENSSSCG00000002458	TMEM251	281.16	159.29	187.96	497.81	411.38	546.47	1.24	up	9.42e-06	755	DE
ENSSSCG00000002459		218.27	212.95	175.37	149.67	203.84	192.36	-0.158	down	0.687	245	not DE
ENSSSCG00000002460		416.8	375.59	432.12	597.37	591.13	650.11	0.587	up	0.00856	906	not DE
ENSSSCG00000002461	BTBD7	568.48	447.69	612.33	530.11	442.89	523.7	-0.116	down	0.686	804	not DE
ENSSSCG00000002464		9.87	112.34	4.84	9.89	15.75	3.93	-1.15	down	0.222	67	not DE
ENSSSCG00000002467	ASB2	7243.49	7977.92	7829.49	181.98	1374.06	787.51	-3.69	down	0	8080	DE
ENSSSCG00000002469	OTUB2	67.82	38.56	88.17	71.21	41.69	79.3	0.00104	up	0.999	108	not DE
ENSSSCG00000002470	DDX24	797.84	902.09	874.9	929.02	1088.69	1041.11	0.247	up	0.278	1410	not DE
ENSSSCG00000002490	GSC	3.7	0	0	16.48	16.68	5.5	3.84	up	0.0155	25	not DE
ENSSSCG00000002494	CLMN	12.33	18.44	15.5	29.01	28.72	18.06	0.694	up	0.355	44	not DE
ENSSSCG00000002495	SYNE3	283.62	404.09	276.13	689.68	608.74	478.94	0.889	up	0.00106	1050	not DE
ENSSSCG00000002496	GLRX5	2160.47	2501.69	2392.16	437.15	958.04	814.2	-1.75	down	2e-10	2470	DE
ENSSSCG00000002501	BDKRB1	0	1.68	0.97	13.19	89.87	65.17	5.9	up	1.69e-07	97	DE
ENSSSCG00000002502	ATG2B	619.04	375.59	482.5	440.44	374.32	347.82	-0.327	down	0.254	668	not DE
ENSSSCG00000002504	AK7	2.47	8.38	7.75	3.96	2.78	5.5	-0.491	down	0.755	8	not DE
ENSSSCG00000002505	PAPOLA	1314.53	984.25	1477.54	1599.57	1198.94	1855.32	0.299	up	0.161	2430	not DE
ENSSSCG00000002506	VRK1	75.22	73.78	84.29	277.58	302.05	350.96	1.99	up	0	447	DE
ENSSSCG00000002507	BCL11B	0	0	4.84	6.59	0	6.28	1.37	up	0.635	10	not DE
ENSSSCG00000002508	SETD3	1769.56	1663.32	1609.3	1327.92	1462.08	1636.26	-0.192	down	0.47	2080	not DE
ENSSSCG00000002509	CCNK	738.65	920.53	691.78	945.5	1112.78	1041.11	0.407	up	0.0779	1430	not DE
ENSSSCG00000002510	CYP46A1	27.13	3.35	13.56	10.55	16.68	7.85	-0.164	down	0.903	22	not DE
ENSSSCG00000002512	DEGS2	2.47	1.68	0.97	9.89	17.6	10.99	2.9	up	0.0226	19	not DE
ENSSSCG00000002515	SLC25A47	23.43	38.56	30.04	26.37	26.87	37.69	0.00155	up	0.998	48	not DE
ENSSSCG00000002516	WARS1	976.65	950.71	941.75	2183.75	1900.33	2054.75	1.1	up	8e-09	3310	DE
ENSSSCG00000002517	WDR25	177.57	172.7	173.43	179.34	198.28	199.43	0.138	up	0.695	272	not DE
ENSSSCG00000002520	SLC25A29	1054.34	2045.62	1361.27	271.65	443.81	317.99	-2.09	down	0	1400	DE
ENSSSCG00000002523	CDC42BPB	3063.13	3804.52	2772.92	2847.71	3202.12	2796.72	-0.114	down	0.653	4320	not DE
ENSSSCG00000002525	TRAF3	540.12	382.3	529.01	898.03	756.06	899.79	0.825	up	0.000154	1360	not DE
ENSSSCG00000002526	RCOR1	533.95	434.28	575.51	1085.28	662.48	959.46	0.792	up	0.000552	1650	not DE
ENSSSCG00000002528		353.91	566.74	433.09	294.07	517.01	379.23	-0.197	down	0.466	558	not DE
ENSSSCG00000002529		97.42	58.69	3.88	133.85	165.85	10.21	1.04	up	0.0375	203	DE
ENSSSCG00000002530	CINP	456.26	477.87	532.88	483.96	816.28	682.3	0.403	up	0.164	881	not DE
ENSSSCG00000002531	MOK	50.56	97.25	49.41	23.74	49.11	31.41	-0.909	down	0.0408	58	not DE
ENSSSCG00000002532		278.69	211.27	249	202.42	187.16	220.63	-0.272	down	0.379	307	not DE
ENSSSCG00000002533	WDR20	365.01	412.48	333.29	284.18	296.49	231.62	-0.454	down	0.0708	431	not DE
ENSSSCG00000002535	HSP90AA1	19647.7	16790.9	17037.7	22251.6	24125.3	28371.5	0.48	up	0.0433	36100	not DE
ENSSSCG00000002536		2.47	5.03	0.97	5.93	0.93	2.36	0.154	up	0.945	9	not DE
ENSSSCG00000002540	PPP2R5C	3253.03	3096.94	3300.96	1713.64	2231.11	1944.04	-0.721	down	0.000935	3410	not DE
ENSSSCG00000002544	PPP1R13B	3277.7	5664.02	3294.18	1233.63	1409.27	997.93	-1.71	down	0	3400	DE
ENSSSCG00000002546	XRCC3	90.02	78.81	93.01	174.07	156.59	209.64	1.04	up	0.000559	267	DE
ENSSSCG00000002547		3756.16	3873.27	3082	3007.27	3040.91	3206.57	-0.204	down	0.428	4560	not DE
ENSSSCG00000002552	TDRD9	8.63	6.71	12.6	0.66	4.63	2.36	-2.12	down	0.113	13	not DE
ENSSSCG00000002554	PLD4	242.93	184.44	284.85	1441.33	694.91	934.33	2.07	up	0	2190	DE
ENSSSCG00000002555	JAG2	1071.6	1383.31	1378.71	501.76	650.43	466.38	-1.25	down	5.35e-08	1420	DE
ENSSSCG00000002557	NUDT14	97.42	122.4	75.57	108.13	67.64	96.57	-0.106	down	0.852	164	not DE
ENSSSCG00000002558	CEP170B	379.81	541.59	311.98	284.18	337.26	293.65	-0.396	down	0.176	431	not DE
ENSSSCG00000002559	CDCA4	122.08	174.38	143.39	454.29	477.17	498.57	1.72	up	0	689	DE
ENSSSCG00000002573	RTL1	1.23	1.68	0	0	2.78	0	-1.04	down	0.822	3	not DE
ENSSSCG00000002620	EFHC1	75.22	97.25	92.04	111.43	154.73	146.04	0.635	up	0.0532	186	not DE
ENSSSCG00000002622	TMEM14A	86.32	77.13	79.45	180.66	223.3	322.7	1.54	up	5.76e-06	411	DE
ENSSSCG00000002623	GSTA1	0	0	0	0	0	0.79	0.226	up	0.972	1	not DE
ENSSSCG00000002627	GSTA4	122.08	154.26	107.55	245.94	398.41	221.41	1.14	up	2.66e-05	430	DE
ENSSSCG00000002628	CILK1	293.49	320.26	291.63	358.68	297.42	294.43	0.0672	up	0.846	544	not DE
ENSSSCG00000002629	FBXO9	737.42	534.88	629.77	559.78	536.47	584.94	-0.168	down	0.56	849	not DE
ENSSSCG00000002632	SLC28A1	9.87	5.03	19.38	7.91	9.27	3.14	-0.697	down	0.604	20	not DE
ENSSSCG00000002633	GAS8	276.22	452.72	306.16	244.62	317.8	208.07	-0.415	down	0.135	371	not DE
ENSSSCG00000002635	SPIRE2	562.31	202.89	758.63	121.98	214.03	283.44	-1.2	down	0.0147	783	DE
ENSSSCG00000002637	DBNDD1	3.7	11.74	6.78	1.98	5.56	4.71	-0.831	down	0.536	7	not DE
ENSSSCG00000002639		6.17	5.03	1.94	173.41	433.62	656.39	6.46	up	0	836	DE
ENSSSCG00000002640	DEF8	2028.52	2025.5	2085.99	767.48	998.81	799.29	-1.27	down	1.6e-09	2150	DE
ENSSSCG00000002642	CDH15	14.8	11.74	9.69	1.98	3.71	3.14	-2.06	down	0.0575	12	not DE
ENSSSCG00000002645	GALNS	720.16	933.94	792.54	2036.72	2303.38	1940.12	1.36	up	0	3090	DE
ENSSSCG00000002646		1091.33	1302.83	1221.75	847.92	1019.19	949.25	-0.361	down	0.0871	1290	not DE
ENSSSCG00000002648	CBFA2T3	235.53	367.21	265.47	226.16	199.21	233.19	-0.373	down	0.293	343	not DE
ENSSSCG00000002650	APRT	346.51	442.66	396.27	447.04	752.35	749.82	0.686	up	0.00764	955	not DE
ENSSSCG00000002651		81.39	40.24	64.91	477.37	453.08	511.14	2.98	up	0	724	DE
ENSSSCG00000002652	KLHDC4	783.05	883.64	860.36	843.3	920.05	857.39	0.0533	up	0.848	1280	not DE
ENSSSCG00000002653		32.06	28.5	43.6	28.35	17.6	18.84	-0.693	down	0.282	45	not DE
ENSSSCG00000002654	FBXO31	1462.51	1431.93	1325.42	699.57	1043.28	903.71	-0.691	down	0.00614	1370	not DE
ENSSSCG00000002655	MAP1LC3B	1431.68	1499	1409.72	856.49	994.18	913.92	-0.653	down	0.00104	1460	not DE
ENSSSCG00000002656	ZCCHC14	778.11	591.89	723.75	587.48	460.49	508.78	-0.426	down	0.0583	891	not DE
ENSSSCG00000002658	FOXL1	6.17	11.74	4.84	17.8	17.6	18.06	1.33	up	0.138	27	not DE
ENSSSCG00000002660	MTHFSD	347.75	429.24	416.62	224.18	237.19	209.64	-0.827	down	0.000883	430	not DE
ENSSSCG00000002664	GSE1	1335.5	1150.24	1303.14	1123.52	974.72	967.31	-0.306	down	0.173	1700	not DE
ENSSSCG00000002666	KIAA0513	1335.5	1609.67	1173.31	1757.15	1566.78	1185.58	0.124	up	0.667	2660	not DE
ENSSSCG00000002667	ZDHHC7	991.45	1096.59	951.44	1416.27	1213.77	1199.72	0.332	up	0.162	2150	not DE
ENSSSCG00000002669	CRISPLD2	929.79	1564.4	733.44	2071.66	3344.81	1885.16	1.2	up	7e-10	3610	DE
ENSSSCG00000002670	USP10	1156.69	1069.76	1014.41	1120.89	1160.96	1369.31	0.169	up	0.551	1740	not DE
ENSSSCG00000002671	ATP2C2	1.23	0	0.97	3.96	4.63	0	1.29	up	0.672	6	not DE
ENSSSCG00000002672	MEAK7	156.61	241.45	237.37	173.41	242.75	162.53	-0.133	down	0.741	263	not DE
ENSSSCG00000002675	DNAAF1	2.47	1.68	4.84	7.25	9.27	4.71	1.22	up	0.416	11	not DE
ENSSSCG00000002680	TAF1C	668.36	781.36	536.76	630.99	605.03	496.22	-0.188	down	0.486	957	not DE
ENSSSCG00000002681	HSDL1	334.18	243.13	301.32	564.4	330.77	406.71	0.547	up	0.0324	856	not DE
ENSSSCG00000002682	MBTPS1	2706.75	3407.13	2588.84	2279.36	2296.89	2230.62	-0.344	down	0.136	3460	not DE
ENSSSCG00000002684	CDH13	8169.58	8782.75	8273.24	1159.13	3013.11	2213.35	-2.08	down	0	8540	DE
ENSSSCG00000002688	PLCG2	128.25	140.85	161.8	1136.71	613.37	804	2.53	up	0	1720	DE
ENSSSCG00000002689	CMIP	568.48	801.48	513.5	1284.4	1197.09	1417.2	1.07	up	0.000113	1950	DE
ENSSSCG00000002690	GAN	44.39	28.5	53.29	75.82	49.11	78.52	0.698	up	0.117	115	not DE
ENSSSCG00000002696	VAT1L	0	5.03	0	3.96	6.49	3.14	2.68	up	0.229	7	not DE
ENSSSCG00000002697	NUDT7	378.58	308.52	327.48	167.47	211.25	213.56	-0.781	down	0.00743	338	not DE
ENSSSCG00000002700		6.17	15.09	11.63	5.93	2.78	2.36	-1.58	down	0.193	12	not DE
ENSSSCG00000002701	MON1B	525.32	528.17	657.87	756.93	693.05	781.23	0.388	up	0.102	1150	not DE
ENSSSCG00000002703	TERF2IP	743.59	670.7	705.34	574.29	555	598.29	-0.295	down	0.211	871	not DE
ENSSSCG00000002704	KARS1	10283.2	11782.4	10479.4	5976.96	7632.84	6071.6	-0.732	down	7.31e-05	10800	not DE
ENSSSCG00000002706	ADAT1	45.63	43.6	73.63	38.24	59.3	48.68	-0.152	down	0.806	76	not DE
ENSSSCG00000002707		2137.04	1975.2	2211.95	663.3	933.03	944.54	-1.33	down	1.15e-08	2280	DE
ENSSSCG00000002708	TMEM231	101.12	103.96	102.7	174.07	207.55	223.77	0.969	up	0.00106	285	not DE
ENSSSCG00000002709		17.26	16.77	22.28	230.77	395.63	317.99	4.02	up	0	427	DE
ENSSSCG00000002712	LDHD	652.33	1304.5	1105.49	115.39	130.64	169.59	-2.84	down	0	1140	DE
ENSSSCG00000002714	WDR59	579.58	737.76	508.66	270.33	305.76	277.16	-1.08	down	3.05e-06	525	DE
ENSSSCG00000002715	RFWD3	107.28	124.08	105.61	321.76	283.52	268.52	1.38	up	4.53e-07	488	DE
ENSSSCG00000002716	MLKL	150.44	149.23	164.71	473.41	524.42	498.57	1.69	up	0	718	DE
ENSSSCG00000002718	FA2H	0	1.68	1.94	0.66	0.93	0	-1.01	down	0.803	2	not DE
ENSSSCG00000002719	EXOSC6	90.02	100.6	99.79	193.19	135.27	233.19	0.929	up	0.00739	297	not DE
ENSSSCG00000002720		16.03	8.38	42.63	10.55	9.27	28.27	-0.405	down	0.63	44	not DE
ENSSSCG00000002722	DDX19B	797.84	643.87	748.94	1069.46	964.53	1039.54	0.492	up	0.0211	1620	not DE
ENSSSCG00000002723	AARS1	4149.53	2220	2157.69	4120.91	3975.79	3280.37	0.478	up	0.101	6250	not DE
ENSSSCG00000002724	PDPR	2151.84	2342.4	2177.07	691.65	825.55	604.57	-1.66	down	0	2250	DE
ENSSSCG00000002729	VAC14	1086.4	860.17	1395.18	1170.34	1108.14	1268.81	0.11	up	0.715	1780	not DE
ENSSSCG00000002734	MARVELD3	0	1.68	0.97	3.96	1.85	0	0.486	up	0.892	6	not DE
ENSSSCG00000002737	CHST4	0	0	0	4.62	0	1.57	2.48	up	0.63	7	not DE
ENSSSCG00000002738	ZNF23	59.19	68.75	78.48	21.76	28.72	42.4	-1.19	down	0.00717	81	DE
ENSSSCG00000002739	PHLPP2	141.81	124.08	109.48	84.4	57.45	73.02	-0.807	down	0.0219	128	not DE
ENSSSCG00000002740	AP1G1	1374.96	1158.63	1307.98	1947.05	1618.67	1876.52	0.502	up	0.0108	2950	not DE
ENSSSCG00000002741	ZNF821	225.67	266.6	235.44	118.68	153.81	122.48	-0.888	down	0.000845	243	not DE
ENSSSCG00000002743	IST1	1098.73	1140.18	1112.27	1435.39	1227.67	1409.35	0.279	up	0.235	2180	not DE
ENSSSCG00000002746	DHODH	167.71	234.74	184.09	127.25	142.69	190.01	-0.352	down	0.335	242	not DE
ENSSSCG00000002747	PMFBP1	1.23	1.68	0.97	0.66	4.63	3.93	0.997	up	0.664	5	not DE
ENSSSCG00000002748	DHX38	542.58	586.86	508.66	755.61	718.07	771.02	0.457	up	0.0506	1150	not DE
ENSSSCG00000002749		73.99	102.28	111.42	68.57	113.04	84.8	-0.124	down	0.791	122	not DE
ENSSSCG00000002752	ZFHX3	223.2	155.94	257.72	406.16	254.8	319.56	0.624	up	0.0305	616	not DE
ENSSSCG00000002753	NOB1	409.4	424.21	371.08	747.7	652.28	762.38	0.845	up	0.000289	1130	not DE
ENSSSCG00000002754	NQO1	334.18	430.92	419.52	236.7	222.37	246.54	-0.738	down	0.00442	433	not DE
ENSSSCG00000002755	NFAT5	377.34	301.81	470.87	197.8	184.38	236.33	-0.883	down	0.000318	486	not DE
ENSSSCG00000002759		482.16	586.86	556.14	598.69	619.86	598.29	0.166	up	0.544	908	not DE
ENSSSCG00000002762	TERF2	787.98	788.07	638.49	534.07	690.27	578.66	-0.298	down	0.261	810	not DE
ENSSSCG00000002763	PRMT7	1081.47	1257.55	1035.73	917.81	1082.2	928.84	-0.203	down	0.382	1390	not DE
ENSSSCG00000002764	SMPD3	11.1	3.35	17.44	29.01	29.65	30.62	1.6	up	0.0457	44	DE
ENSSSCG00000002767	TSNAXIP1	12.33	21.8	17.44	71.87	85.24	62.03	2.1	up	1.38e-05	109	DE
ENSSSCG00000002768	CENPT	23.43	16.77	28.1	178.68	213.1	177.44	3.04	up	0	271	DE
ENSSSCG00000002769	THAP11	1259.04	1265.94	1289.57	799.79	881.14	829.91	-0.605	down	0.00275	1330	not DE
ENSSSCG00000002771	EDC4	2.47	0	3.88	2.64	1.85	1.57	0.247	up	0.924	4	not DE
ENSSSCG00000002774	RIPOR1	2011.26	2134.49	2020.11	2004.41	1910.53	1874.16	-0.0908	down	0.72	3040	not DE
ENSSSCG00000002776	ATP6V0D1	1127.09	1207.25	1067.7	2051.88	2195.9	2174.09	0.918	up	1.84e-06	3110	not DE
ENSSSCG00000002777	HSD11B2	18.5	11.74	8.72	22.42	60.23	8.64	0.865	up	0.331	65	not DE
ENSSSCG00000002778	ZDHHC1	50.56	41.92	37.79	20.44	31.5	21.98	-0.839	down	0.134	41	not DE
ENSSSCG00000002779	LRRC36	28.36	38.56	18.41	3.3	2.78	3.93	-3.02	down	0.000195	23	not DE
ENSSSCG00000002781	KCTD19	1.23	33.53	0.97	0	0	0	-4.73	down	0.0211	20	not DE
ENSSSCG00000002782	PLEKHG4	1.23	0	3.88	19.12	38.91	29.84	4.05	up	0.000213	42	DE
ENSSSCG00000002783	SLC9A5	87.55	135.82	79.45	56.04	61.15	37.69	-0.955	down	0.012	85	not DE
ENSSSCG00000002786	ELMO3	17.26	58.69	30.04	38.24	71.34	45.54	0.653	up	0.224	77	not DE
ENSSSCG00000002787	E2F4	675.76	702.55	653.02	1388.58	1284.19	1480.8	1.03	up	5.81e-07	2110	DE
ENSSSCG00000002788	EXOC3L1	40.69	70.42	55.23	42.2	36.14	36.12	-0.507	down	0.353	64	not DE
ENSSSCG00000002790	TMEM208	308.29	278.34	281.94	361.32	418.8	434.19	0.48	up	0.0737	553	not DE
ENSSSCG00000002792	HSF4	91.25	241.45	96.89	130.55	146.39	168.81	0.201	up	0.721	215	not DE
ENSSSCG00000002793		36.99	33.53	31	77.14	80.61	102.86	1.36	up	0.00147	131	DE
ENSSSCG00000002795	CDH11	362.54	167.67	278.07	2571.45	2648.98	2537.62	3.32	up	0	3900	DE
ENSSSCG00000002799	CNOT1	1543.9	1391.69	1628.68	2114.52	1660.36	1667.67	0.247	up	0.325	3210	not DE
ENSSSCG00000002802	GINS3	82.62	135.82	101.73	152.31	172.34	134.26	0.54	up	0.125	231	not DE
ENSSSCG00000002803	CCDC113	24.66	21.8	40.69	2.64	0.93	0.79	-4.31	down	1.75e-05	42	DE
ENSSSCG00000002804	CSNK2A2	842.24	900.41	839.05	1718.25	1448.18	1458.82	0.838	up	6.92e-05	2610	not DE
ENSSSCG00000002805	CFAP20	267.59	219.65	250.94	232.75	239.97	281.87	0.0304	up	0.933	359	not DE
ENSSSCG00000002806	MMP15	3080.39	1914.83	2942.48	585.5	1065.52	919.42	-1.64	down	3.13e-06	3040	DE
ENSSSCG00000002807	USB1	127.01	129.11	120.14	238.02	240.9	263.81	0.982	up	0.000342	361	not DE
ENSSSCG00000002808	ZNF319	215.8	251.51	264.5	181.32	169.56	171.16	-0.482	down	0.1	275	not DE
ENSSSCG00000002811		7.4	3.35	9.69	0	4.63	1.57	-2.38	down	0.186	10	not DE
ENSSSCG00000002812	KIFC3	492.02	335.35	372.05	373.19	365.06	445.97	-0.00613	down	0.987	568	not DE
ENSSSCG00000002813	KATNB1	516.69	506.37	535.79	381.76	441.96	453.82	-0.291	down	0.254	579	not DE
ENSSSCG00000002814	ADGRG3	8.63	25.15	51.35	30.99	50.96	94.22	1.18	up	0.0237	120	DE
ENSSSCG00000002815	ADGRG1	1850.95	2609	2120.87	888.8	1071.08	813.42	-1.24	down	5e-10	2190	DE
ENSSSCG00000002817	DRC7	0	0	0	0.66	0	0.79	0.999	up	0.869	1	not DE
ENSSSCG00000002818	PLLP	80.15	112.34	175.37	100.22	120.45	151.53	0.0621	up	0.889	193	not DE
ENSSSCG00000002819	ARL2BP	136.88	88.87	122.08	176.05	159.36	224.55	0.691	up	0.035	286	not DE
ENSSSCG00000002820	RSPRY1	219.5	134.14	209.28	383.74	267.77	310.14	0.784	up	0.00396	582	not DE
ENSSSCG00000002821	CCL22	0	3.35	0	10.55	4.63	12.56	3.92	up	0.0478	16	not DE
ENSSSCG00000002822	AMFR	2837.46	1931.6	2474.51	1465.06	1527.87	1491.79	-0.675	down	0.00552	2550	not DE
ENSSSCG00000002825		138.11	303.49	93.01	177.36	269.62	86.37	0.0279	up	0.947	291	not DE
ENSSSCG00000002827	SLC6A2	0	3.35	0.97	12.53	37.99	1.57	3.36	up	0.0151	41	DE
ENSSSCG00000002828	LPCAT2	203.47	144.2	271.29	459.56	231.64	299.93	0.666	up	0.0564	697	not DE
ENSSSCG00000002829	MMP2	6206.41	10119.1	6513.76	12809.1	23658.3	10961.5	1.01	up	1.6e-06	25500	DE
ENSSSCG00000002830	IRX6	97.42	78.81	12.6	19.78	12.97	23.55	-1.44	down	0.0925	79	not DE
ENSSSCG00000002831	IRX3	2336.81	2759.91	2773.89	179.34	521.64	271.66	-3.15	down	0	2860	DE
ENSSSCG00000002835	TOX3	0	5.03	0	0.66	2.78	2.36	1.39	up	0.648	3	not DE
ENSSSCG00000002836	SALL1	3.7	0	0.97	0	0.93	0.79	-0.964	down	0.803	3	not DE
ENSSSCG00000002838	ZNF423	318.15	283.37	273.22	542.64	544.81	464.03	0.824	up	0.000319	823	not DE
ENSSSCG00000002841	N4BP1	760.85	694.17	749.91	737.15	633.75	719.99	-0.0781	down	0.778	1120	not DE
ENSSSCG00000002844	PHKB	1356.46	1099.94	1209.16	935.61	841.3	828.34	-0.49	down	0.0191	1420	not DE
ENSSSCG00000002846	DNAJA2	1229.44	1133.47	936.9	973.19	1072.93	1037.19	-0.0901	down	0.769	1480	not DE
ENSSSCG00000002847	GPT2	9.87	5.03	2.91	35.6	36.14	14.92	2.3	up	0.00333	54	DE
ENSSSCG00000002849	SHCBP1	60.42	23.47	65.88	453.63	376.18	565.31	3.28	up	0	720	DE
ENSSSCG00000002852	PLEKHF1	662.2	1244.14	816.76	348.79	551.29	658.74	-0.803	down	0.00549	843	not DE
ENSSSCG00000002854	POP4	261.43	285.05	289.69	327.04	338.19	380.01	0.322	up	0.227	496	not DE
ENSSSCG00000002855		18.5	20.12	19.38	80.44	84.32	80.87	2.08	up	2.38e-06	122	DE
ENSSSCG00000002857	TDRD12	25.9	20.12	15.5	72.53	106.55	69.88	2	up	2e-05	115	DE
ENSSSCG00000002859	ANKRD27	472.29	476.19	449.56	596.71	468.83	508.78	0.166	up	0.565	905	not DE
ENSSSCG00000002860	PDCD5	1109.83	1168.69	1031.85	679.13	869.09	944.54	-0.421	down	0.107	1200	not DE
ENSSSCG00000002863	LRP3	395.84	633.81	453.43	433.19	620.78	496.22	0.0767	up	0.796	670	not DE
ENSSSCG00000002864	SLC7A10	17.26	63.72	72.67	20.44	57.45	14.92	-0.718	down	0.358	75	not DE
ENSSSCG00000002865	GPATCH1	263.89	266.6	269.35	265.06	259.43	272.45	-0.00499	down	0.989	402	not DE
ENSSSCG00000002866	CEBPA	125.78	122.4	94.95	3529.47	1663.14	3368.31	4.59	up	0	5350	DE
ENSSSCG00000002867	CEBPG	376.11	321.93	297.45	627.7	525.35	606.14	0.825	up	0.000427	952	not DE
ENSSSCG00000002868	PEPD	903.89	895.38	881.68	2773.21	2200.53	2167.81	1.4	up	0	4210	DE
ENSSSCG00000002869	LSM14A	2225.83	1866.21	2371.81	1848.14	1501.92	1948.75	-0.288	down	0.168	2800	not DE
ENSSSCG00000002872	GARRE1	619.04	593.57	707.28	392.31	428.99	409.85	-0.639	down	0.00555	730	not DE
ENSSSCG00000002873	GPI	7569.04	10276.7	7385.75	5935.43	7780.16	6996.51	-0.277	down	0.222	9000	not DE
ENSSSCG00000002875		161.54	119.05	129.83	45.49	60.23	79.3	-1.17	down	0.00384	134	DE
ENSSSCG00000002877		392.14	407.45	456.34	159.56	159.36	177.44	-1.34	down	6e-09	471	DE
ENSSSCG00000002879	GRAMD1A	817.57	850.11	683.06	1083.96	1333.29	1195.79	0.621	up	0.00587	1640	not DE
ENSSSCG00000002884	LSR	35.76	30.18	14.53	40.88	38.91	37.69	0.628	up	0.327	62	not DE
ENSSSCG00000002885	USF2	6482.64	5182.8	6045.79	2758.7	3399.48	3179.09	-0.923	down	7.03e-05	6240	not DE
ENSSSCG00000002887	MAG	3.7	6.71	2.91	2.64	1.85	5.5	-0.424	down	0.816	7	not DE
ENSSSCG00000002888	GAPDHS	3.7	3.35	1.94	0.66	1.85	0.79	-1.53	down	0.467	3	not DE
ENSSSCG00000002891		0	3.35	0.97	1.98	0.93	1.57	0.63	up	0.837	3	not DE
ENSSSCG00000002893	CD22	40.69	38.56	52.32	324.4	108.41	164.88	2.05	up	2.96e-06	492	DE
ENSSSCG00000002895	KMT2B	1116	1312.89	1135.52	1314.73	1150.76	1029.34	-0.0315	down	0.919	1990	not DE
ENSSSCG00000002898	LIN37	277.46	377.27	272.25	223.52	263.14	242.61	-0.332	down	0.246	339	not DE
ENSSSCG00000002902	ATP4A	1.23	3.35	0.97	0.66	0.93	0.79	-1.05	down	0.697	2	not DE
ENSSSCG00000002904	HAUS5	319.38	372.24	354.61	442.42	400.27	465.6	0.324	up	0.234	671	not DE
ENSSSCG00000002905	RBM42	1366.32	1457.09	1042.51	1799.35	2050.43	2143.47	0.643	up	0.0123	2730	not DE
ENSSSCG00000002906		30.83	23.47	38.76	7.91	17.6	11.78	-1.38	down	0.051	40	not DE
ENSSSCG00000002907		6782.29	7473.22	6498.25	1359.57	2209.8	2075.95	-1.91	down	0	6710	DE
ENSSSCG00000002908	ZBTB32	2.47	3.35	1.94	7.91	0.93	1.57	-0.012	down	0.996	12	not DE
ENSSSCG00000002910	ALKBH6	373.64	504.7	340.08	393.63	514.23	475.02	0.195	up	0.523	605	not DE
ENSSSCG00000002913		20.96	3.35	10.66	1.98	3.71	3.14	-1.78	down	0.165	17	not DE
ENSSSCG00000002915	KIRREL2	92.49	48.63	77.51	19.78	10.19	8.64	-2.54	down	4.64e-07	80	DE
ENSSSCG00000002916	APLP1	204.7	300.14	196.68	437.15	617.08	453.82	1.11	up	9.45e-07	666	DE
ENSSSCG00000002917	NFKBID	170.17	269.95	178.27	370.55	291.86	311.71	0.682	up	0.0473	562	not DE
ENSSSCG00000002918		16.03	16.77	16.47	34.95	29.65	39.26	1.08	up	0.0768	53	not DE
ENSSSCG00000002919	TYROBP	167.71	206.24	213.15	2813.43	2406.23	2641.26	3.75	up	0	4270	DE
ENSSSCG00000002921	CLIP3	342.81	518.11	356.55	664.62	965.46	613.99	0.879	up	3.58e-05	1040	not DE
ENSSSCG00000002923	WDR62	160.31	157.61	144.36	466.16	507.74	433.41	1.6	up	0	707	DE
ENSSSCG00000002926	TBCB	787.98	798.13	572.61	945.5	1050.7	1202.86	0.576	up	0.0496	1530	not DE
ENSSSCG00000002927	LRFN3	11.1	26.83	9.69	9.23	18.53	6.28	-0.474	down	0.61	20	not DE
ENSSSCG00000002930	ZNF260	347.75	274.99	405.96	171.43	163.07	157.82	-1.05	down	0.00015	419	DE
ENSSSCG00000002931	ZNF565	61.66	85.51	79.45	50.77	36.14	32.98	-0.926	down	0.052	82	not DE
ENSSSCG00000002932	ZNF567	127.01	129.11	134.67	75.17	63.93	44.75	-1.12	down	0.00295	139	DE
ENSSSCG00000002933	ZNF382	76.45	78.81	99.79	33.63	22.24	32.98	-1.52	down	0.000244	103	DE
ENSSSCG00000002935		298.42	404.09	335.23	87.03	100.07	79.3	-1.96	down	0	346	DE
ENSSSCG00000002937		69.06	36.89	64.91	43.52	42.62	31.41	-0.525	down	0.354	67	not DE
ENSSSCG00000002938		56.72	38.56	34.88	40.88	21.31	27.48	-0.545	down	0.325	62	not DE
ENSSSCG00000002950		451.33	375.59	368.17	638.91	597.62	660.31	0.671	up	0.00439	969	not DE
ENSSSCG00000002952	YIF1B	499.42	565.06	532.88	807.04	854.27	1074.09	0.768	up	0.000861	1370	not DE
ENSSSCG00000002953		154.14	263.25	139.52	144.4	167.7	155.46	-0.196	down	0.634	219	not DE
ENSSSCG00000002954	SPINT2	67.82	98.93	118.2	849.9	685.64	854.25	3.09	up	0	1290	DE
ENSSSCG00000002955	CATSPERG	150.44	280.02	216.06	69.89	133.42	65.17	-1.3	down	4.25e-05	223	DE
ENSSSCG00000002957	GGN	45.63	62.04	58.13	97.58	84.32	77.73	0.651	up	0.135	148	not DE
ENSSSCG00000002959	FAM98C	221.97	204.56	186.99	238.02	238.12	259.1	0.264	up	0.403	361	not DE
ENSSSCG00000002960	RASGRP4	65.36	68.75	71.7	619.13	380.81	442.83	2.78	up	0	939	DE
ENSSSCG00000002962	MAP4K1	50.56	65.39	86.23	907.26	618	625.77	3.41	up	0	1380	DE
ENSSSCG00000002963		2896.66	3398.75	2652.78	2357.16	2535.94	2411.99	-0.286	down	0.2	3580	not DE
ENSSSCG00000002965	ACTN4	4116.24	4671.39	3987.9	4138.05	4253.75	3799.36	-0.0657	down	0.795	6280	not DE
ENSSSCG00000002972		2.47	6.71	5.81	3.96	0.93	7.07	-0.436	down	0.811	9	not DE
ENSSSCG00000002980		1.23	18.44	2.91	16.48	81.54	27.48	2.82	up	0.000258	88	DE
ENSSSCG00000002988	ZNF546	67.82	30.18	82.35	48.13	42.62	54.18	-0.241	down	0.686	85	not DE
ENSSSCG00000002989	AKT2	1795.46	2166.35	1747.85	1424.84	1610.33	1476.09	-0.335	down	0.115	2160	not DE
ENSSSCG00000002993	CYP2A19	24.66	72.1	37.79	29.01	43.55	25.91	-0.361	down	0.56	47	not DE
ENSSSCG00000002996		50.56	57.01	46.51	79.78	77.83	63.6	0.521	up	0.227	121	not DE
ENSSSCG00000002997		2.47	0	2.91	2.64	0.93	0	-0.67	down	0.845	4	not DE
ENSSSCG00000002998	SNRPA	457.5	625.42	403.05	1080.01	1116.48	1281.37	1.25	up	3.09e-06	1640	DE
ENSSSCG00000003000	ITPKC	520.39	806.51	643.33	452.97	608.74	576.3	-0.255	down	0.314	734	not DE
ENSSSCG00000003006	CYP2B22	4.93	184.44	6.78	29.67	49.11	2.36	-0.446	down	0.71	110	not DE
ENSSSCG00000003011		0	0	0	3.3	1.85	7.07	3.99	up	0.149	9	not DE
ENSSSCG00000003013	B9D2	81.39	105.63	103.67	146.37	142.69	131.12	0.538	up	0.131	222	not DE
ENSSSCG00000003015	EXOSC5	305.82	254.86	155.99	331.65	346.53	427.91	0.667	up	0.0925	545	not DE
ENSSSCG00000003016	CCDC97	1407.02	1262.58	1276.01	1122.21	1282.33	1194.22	-0.134	down	0.622	1700	not DE
ENSSSCG00000003017	TGFB1	1653.65	1656.62	1761.42	4373.44	3614.43	4693.65	1.31	up	0	6630	DE
ENSSSCG00000003018	LIPE	573.41	1074.79	217.03	275.61	315.02	127.19	-1.21	down	9.26e-05	641	DE
ENSSSCG00000003021	MEGF8	2560.01	2297.13	2722.54	1312.1	1269.36	1070.17	-1.06	down	1.66e-06	2810	DE
ENSSSCG00000003022	TMEM145	157.84	283.37	147.27	64.62	102.85	58.89	-1.36	down	2.32e-06	169	DE
ENSSSCG00000003024	PRR19	39.46	97.25	89.14	64.62	93.58	71.45	0.0948	up	0.867	101	not DE
ENSSSCG00000003030	CIC	2034.69	2386	2185.79	3603.32	3443.95	3524.56	0.681	up	0.000667	5460	not DE
ENSSSCG00000003035		1336.73	1277.67	1163.62	858.47	1109.07	1007.35	-0.35	down	0.167	1300	not DE
ENSSSCG00000003037		324.32	424.21	360.42	280.22	340.97	263.03	-0.327	down	0.22	425	not DE
ENSSSCG00000003038	GRIK5	6.17	21.8	8.72	41.54	45.4	26.7	1.76	up	0.0101	63	DE
ENSSSCG00000003040	ARHGEF1	67.82	92.22	75.57	140.44	125.08	124.84	0.74	up	0.0409	213	not DE
ENSSSCG00000003042		3939.9	4471.86	3723.39	5534.54	6506.17	5449.76	0.527	up	0.0047	8390	not DE
ENSSSCG00000003044	LYPD4	4.93	0	1.94	3.3	6.49	2.36	0.953	up	0.661	7	not DE
ENSSSCG00000003045		9.87	5.03	6.78	0.66	3.71	1.57	-2.07	down	0.169	8	not DE
ENSSSCG00000003046	RABAC1	3219.74	3650.26	3071.34	3429.25	5027.41	4001.93	0.312	up	0.178	5430	not DE
ENSSSCG00000003047		0	0	0	52.09	49.11	142.11	8.27	up	1e-09	181	DE
ENSSSCG00000003049	ERFL	6.17	10.06	4.84	11.21	28.72	10.21	1.16	up	0.204	31	not DE
ENSSSCG00000003054	ZNF575	127.01	117.37	89.14	114.73	103.77	58.1	-0.31	down	0.441	174	not DE
ENSSSCG00000003055	XRCC1	641.23	925.56	660.77	521.54	530.91	508.78	-0.491	down	0.0566	791	not DE
ENSSSCG00000003059	ZNF428	360.08	323.61	293.57	232.09	266.84	259.1	-0.365	down	0.212	352	not DE
ENSSSCG00000003061	CADM4	410.64	285.05	500.91	100.22	220.52	130.34	-1.46	down	0.000675	517	DE
ENSSSCG00000003062	LYPD3	1.23	0	0.97	44.18	99.14	77.73	6.44	up	6.29e-08	107	DE
ENSSSCG00000003063	PHLDB3	22.2	31.86	13.56	210.33	371.54	369.81	3.84	up	0	471	DE
ENSSSCG00000003064	ETHE1	345.28	305.17	369.14	760.22	808.87	817.35	1.23	up	2.56e-08	1150	DE
ENSSSCG00000003068	SMG9	430.37	429.24	354.61	720.66	565.19	599.07	0.634	up	0.00837	1090	not DE
ENSSSCG00000003069	KCNN4	0	0	0	0.66	7.41	25.91	4.64	up	0.0215	33	DE
ENSSSCG00000003070	ZNF45	173.87	189.47	166.65	111.43	151.95	110.71	-0.518	down	0.097	172	not DE
ENSSSCG00000003071	ZNF404	44.39	20.12	37.79	21.76	25.94	13.35	-0.754	down	0.306	39	not DE
ENSSSCG00000003072	ZNF283	157.84	140.85	193.78	172.09	132.5	147.61	-0.12	down	0.765	261	not DE
ENSSSCG00000003076		3.7	8.38	8.72	3.3	2.78	3.93	-0.979	down	0.484	9	not DE
ENSSSCG00000003077		88.79	93.9	90.11	25.06	40.77	34.55	-1.47	down	0.000249	93	DE
ENSSSCG00000003078	CEACAM19	3.7	5.03	10.66	0	0	0.79	-4.46	down	0.027	11	not DE
ENSSSCG00000003079		456.26	169.35	517.38	546.6	681.93	846.4	0.974	up	0.0206	1080	not DE
ENSSSCG00000003080		6.17	1.68	14.53	10.55	32.43	33.76	1.79	up	0.0628	43	not DE
ENSSSCG00000003081	CEACAM16	20.96	43.6	52.32	7.25	12.05	0.79	-2.74	down	0.00407	54	DE
ENSSSCG00000003085	CLPTM1	1979.2	1906.45	1894.15	1617.37	1929.98	1796.43	-0.117	down	0.658	2450	not DE
ENSSSCG00000003088	APOE	166.47	1183.78	104.64	17669.8	8577.91	8535.41	5.45	up	4.54e-07	26800	DE
ENSSSCG00000003089	TOMM40	2429.29	2602.3	1945.5	1879.79	2083.79	2509.35	-0.109	down	0.758	3200	not DE
ENSSSCG00000003090		2122.24	1639.85	1644.18	514.95	825.55	672.09	-1.44	down	9.58e-07	1720	DE
ENSSSCG00000003091	IRF2BP1	1144.36	1151.92	1032.82	976.49	1160.03	919.42	-0.129	down	0.623	1480	not DE
ENSSSCG00000003092	FOXA3	4.93	5.03	4.84	0.66	0.93	0.79	-2.66	down	0.134	5	not DE
ENSSSCG00000003093	SYMPK	712.76	705.91	785.76	643.52	662.48	726.27	-0.118	down	0.656	976	not DE
ENSSSCG00000003098	PPP5C	1748.6	1619.73	1802.11	836.05	992.32	1147.9	-0.807	down	0.000246	1860	not DE
ENSSSCG00000003100	CCDC61	450.1	650.57	417.59	317.15	431.77	316.42	-0.499	down	0.0337	481	not DE
ENSSSCG00000003101	HIF3A	631.37	1800.82	560.98	66.59	188.09	54.96	-3.28	down	0	1070	DE
ENSSSCG00000003102		0	0	0	3.96	1.85	2.36	3.51	up	0.289	6	not DE
ENSSSCG00000003103	FKRP	480.93	563.38	511.57	329.67	375.25	302.28	-0.63	down	0.00642	528	not DE
ENSSSCG00000003104	STRN4	4616.89	4969.85	4272.75	2995.41	3313.31	3054.25	-0.564	down	0.00291	4540	not DE
ENSSSCG00000003105	SLC1A5	646.17	821.6	593.92	4043.1	3838.66	3931.27	2.53	up	0	6130	DE
ENSSSCG00000003106	AP2S1	1035.84	1188.81	946.59	2369.69	2468.3	2399.43	1.2	up	1.7e-09	3590	DE
ENSSSCG00000003107	ARHGAP35	3154.38	2105.98	2797.15	1620.67	1478.76	1333.98	-0.848	down	0.000279	2890	not DE
ENSSSCG00000003108	NPAS1	2.47	0	0	35.6	75.98	70.66	6.23	up	7.82e-06	90	DE
ENSSSCG00000003109	TMEM160	355.15	368.88	322.64	288.13	352.09	388.65	-0.0324	down	0.929	495	not DE
ENSSSCG00000003110	ZC3H4	1064.2	1229.05	989.22	1259.35	1160.96	1139.26	0.122	up	0.658	1910	not DE
ENSSSCG00000003111	SAE1	998.85	1024.49	899.12	1629.9	1585.31	1834.12	0.789	up	0.000302	2470	not DE
ENSSSCG00000003112		138.11	181.09	159.86	133.19	125.08	106.78	-0.389	down	0.276	202	not DE
ENSSSCG00000003113	C5AR2	29.6	33.53	34.88	135.83	104.7	120.91	1.88	up	7.91e-07	206	DE
ENSSSCG00000003114	DHX34	716.46	568.41	645.27	1310.78	1036.8	902.14	0.74	up	0.00124	1990	not DE
ENSSSCG00000003115	MEIS3	110.98	150.91	92.04	310.55	480.87	347.82	1.69	up	1e-10	519	DE
ENSSSCG00000003119	ZNF541	13.56	6.71	15.5	75.17	66.71	55.75	2.46	up	1.38e-05	114	DE
ENSSSCG00000003120	NAPA	2330.64	2914.17	2189.66	1905.51	2314.5	2205.5	-0.204	down	0.412	2890	not DE
ENSSSCG00000003128	LIG1	229.36	248.16	207.34	770.77	838.52	804	1.82	up	0	1170	DE
ENSSSCG00000003129	ZSWIM9	69.06	83.84	77.51	50.77	55.59	43.97	-0.619	down	0.139	80	not DE
ENSSSCG00000003132		1524.17	2013.76	1483.35	3005.95	3842.36	2945.9	0.967	up	9.78e-08	4560	not DE
ENSSSCG00000003133	GRIN2D	14.8	8.38	5.81	17.8	7.41	12.56	0.415	up	0.704	27	not DE
ENSSSCG00000003134	GRWD1	712.76	620.39	540.63	766.16	764.4	974.38	0.418	up	0.159	1240	not DE
ENSSSCG00000003135	KCNJ14	11.1	13.41	4.84	7.25	12.05	3.14	-0.452	down	0.701	13	not DE
ENSSSCG00000003136	CYTH2	1134.49	1413.49	1043.48	1021.99	1141.5	996.36	-0.175	down	0.482	1550	not DE
ENSSSCG00000003137	PLEKHA4	152.91	127.43	150.18	172.09	301.13	195.5	0.589	up	0.127	325	not DE
ENSSSCG00000003139	BCAT2	5369.11	5933.98	5833.61	2199.58	2552.62	2192.15	-1.31	down	0	6020	DE
ENSSSCG00000003140	FGF21	53.03	35.21	49.41	30.33	50.96	47.11	-0.126	down	0.855	60	not DE
ENSSSCG00000003142	IZUMO1	110.98	120.73	86.23	50.77	66.71	47.11	-0.954	down	0.00766	90	not DE
ENSSSCG00000003143	MAMSTR	48.09	65.39	61.04	22.42	28.72	27.48	-1.15	down	0.0119	63	DE
ENSSSCG00000003144	DHDH	567.25	645.54	568.73	697.59	733.82	775.73	0.311	up	0.2	1060	not DE
ENSSSCG00000003145	FUT2	19.73	30.18	24.22	21.1	29.65	15.7	-0.185	down	0.816	32	not DE
ENSSSCG00000003146	NTN5	98.65	142.52	145.33	76.48	123.23	70.66	-0.541	down	0.175	150	not DE
ENSSSCG00000003147	CA11	24.66	43.6	31.97	32.97	52.81	18.06	-0.0337	down	0.966	57	not DE
ENSSSCG00000003148	DBP	60.42	72.1	78.48	32.31	58.37	50.25	-0.617	down	0.167	81	not DE
ENSSSCG00000003149	TULP2	2.47	1.68	0.97	4.62	4.63	6.28	1.66	up	0.334	8	not DE
ENSSSCG00000003150	NUCB1	13.56	18.44	11.63	18.46	28.72	12.56	0.403	up	0.634	31	not DE
ENSSSCG00000003152	RUVBL2	710.29	811.54	666.59	887.48	995.1	1088.22	0.442	up	0.0716	1390	not DE
ENSSSCG00000003153	FTL	7234.86	8593.28	5692.15	77967.6	57759.6	63984.6	3.22	up	0	118000	DE
ENSSSCG00000003154	GYS1	8110.39	4976.56	6714.31	2161.33	4124.96	3535.55	-1.03	down	0.00629	6930	DE
ENSSSCG00000003155	PPP1R15A	2809.1	2704.58	996.01	841.98	935.81	1147.11	-1.04	down	0.0218	2280	DE
ENSSSCG00000003156	HRC	11462.1	12510.1	12144.9	474.07	3032.57	1718.7	-3.13	down	0	12500	DE
ENSSSCG00000003157	LIN7B	146.74	172.7	114.33	40.88	83.39	80.09	-1.13	down	0.00732	119	DE
ENSSSCG00000003159	KCNA7	2.47	3.35	10.66	8.57	6.49	4.71	0.448	up	0.782	13	not DE
ENSSSCG00000003160	NTF4	3.7	6.71	6.78	15.82	19.46	23.55	1.8	up	0.0361	30	DE
ENSSSCG00000003161	PRRG2	135.65	202.89	158.9	69.23	81.54	79.3	-1.09	down	0.000406	164	DE
ENSSSCG00000003165	RPS11	13557.2	15912.2	12455.9	15166.3	17589.4	14707.5	0.182	up	0.398	23000	not DE
ENSSSCG00000003168	ALDH16A1	75.22	103.96	78.48	136.48	161.22	136.62	0.765	up	0.0179	207	not DE
ENSSSCG00000003169	PIH1D1	319.38	330.32	281.94	298.02	316.88	398.86	0.115	up	0.754	508	not DE
ENSSSCG00000003170	SLC17A7	2.47	5.03	5.81	13.85	16.68	14.92	1.81	up	0.07	21	not DE
ENSSSCG00000003177	BCL2L12	279.92	246.48	230.59	292.75	378.96	311.71	0.371	up	0.22	444	not DE
ENSSSCG00000003178	IRF3	949.52	1239.11	931.09	898.03	1106.29	964.95	-0.0639	down	0.818	1360	not DE
ENSSSCG00000003183	RRAS	3019.97	3829.67	2392.16	1428.14	3014.04	2345.26	-0.483	down	0.138	3250	not DE
ENSSSCG00000003187	FCGRT	3751.22	3834.7	3175.98	11073	9320.07	8126.35	1.4	up	0	16800	DE
ENSSSCG00000003189	PRMT1	4994.23	4403.11	3608.1	2806.83	3276.25	3862.96	-0.387	down	0.212	4920	not DE
ENSSSCG00000003191	TSKS	1.23	3.35	1.94	11.87	7.41	4.71	1.85	up	0.202	18	not DE
ENSSSCG00000003192	IL4I1	411.87	382.3	430.18	646.82	594.84	602.21	0.591	up	0.00887	981	not DE
ENSSSCG00000003193	TBC1D17	1478.54	2290.42	1532.76	900.01	1040.5	731.76	-0.974	down	7.36e-06	1580	not DE
ENSSSCG00000003194	AKT1S1	3883.17	4134.84	3208.92	1205.94	1979.09	1316.7	-1.34	down	4.6e-09	3310	DE
ENSSSCG00000003195	PNKP	1896.58	2625.77	2042.39	2071	2029.12	1830.19	-0.134	down	0.639	3140	not DE
ENSSSCG00000003196	PTOV1	1160.39	1607.99	1224.66	381.1	651.36	520.56	-1.38	down	1e-10	1260	DE
ENSSSCG00000003197	MED25	932.26	1264.26	971.78	1238.91	1321.25	1258.6	0.283	up	0.249	1880	not DE
ENSSSCG00000003198	FUZ	245.4	353.79	262.57	77.14	107.48	97.36	-1.61	down	1.1e-09	271	DE
ENSSSCG00000003199	AP2A1	3244.4	3195.86	3140.13	4128.82	4054.54	3867.67	0.331	up	0.0972	6260	not DE
ENSSSCG00000003201	ATF5	1457.58	342.05	347.83	683.74	593.91	481.3	0.0645	up	0.913	1180	not DE
ENSSSCG00000003204	VRK3	378.58	387.33	321.67	344.18	337.26	305.42	-0.137	down	0.643	522	not DE
ENSSSCG00000003207	IZUMO2	2.47	3.35	3.88	0.66	1.85	0.79	-1.67	down	0.411	4	not DE
ENSSSCG00000003211	NR1H2	2021.12	2154.61	1860.24	1863.97	2023.56	1929.91	-0.0513	down	0.847	2830	not DE
ENSSSCG00000003212	NAPSA	32.06	46.95	38.76	98.24	75.98	64.38	1.01	up	0.0286	149	DE
ENSSSCG00000003214	KCNC3	7.4	13.41	10.66	8.57	14.82	11.78	0.165	up	0.878	16	not DE
ENSSSCG00000003216	POLD1	247.86	308.52	269.35	704.18	797.75	836.19	1.51	up	0	1070	DE
ENSSSCG00000003217	ASPDH	11851.8	26204.1	23709.4	1864.63	9884.33	3487.66	-2.29	down	0	24500	DE
ENSSSCG00000003218	MYBPC2	107.28	149.23	51.35	67.25	112.11	56.53	-0.327	down	0.466	121	not DE
ENSSSCG00000003219	FAM71E1	45.63	45.27	47.47	43.52	42.62	52.61	0.00129	up	0.998	67	not DE
ENSSSCG00000003222	SYT3	59.19	57.01	71.7	36.26	38.91	40.04	-0.704	down	0.117	74	not DE
ENSSSCG00000003227		0	1.68	0	5.27	15.75	11.78	4.5	up	0.0116	17	not DE
ENSSSCG00000003228	VSIG10L	6.17	13.41	1.94	7.91	11.12	4.71	0.374	up	0.782	12	not DE
ENSSSCG00000003229	ETFB	7.4	10.06	4.84	2.64	1.85	0	-2.64	down	0.0938	6	not DE
ENSSSCG00000003230		131.95	191.15	85.26	19.78	23.16	10.21	-2.94	down	0	114	DE
ENSSSCG00000003231	NKG7	102.35	80.48	125.95	1939.79	1623.3	1688.87	4.09	up	0	2940	DE
ENSSSCG00000003232	LIM2	6.17	5.03	1.94	0	0	0	-4.8	down	0.0688	5	not DE
ENSSSCG00000003233	ZNF175	46.86	30.18	39.72	58.02	61.15	51.04	0.544	up	0.293	88	not DE
ENSSSCG00000003234		1.23	0	4.84	3.96	0.93	1.57	0.419	up	0.876	6	not DE
ENSSSCG00000003235		136.88	80.48	135.64	127.25	111.18	103.64	-0.0239	down	0.961	193	not DE
ENSSSCG00000003236		57.96	108.99	65.88	338.9	327.07	401.21	2.25	up	0	514	DE
ENSSSCG00000003238	SPACA6	6.17	20.12	11.63	5.27	3.71	6.28	-1.17	down	0.293	12	not DE
ENSSSCG00000003239	HAS1	13.56	11.74	6.78	58.68	16.68	76.16	2.09	up	0.00714	97	DE
ENSSSCG00000003240		70.29	67.07	68.79	23.74	36.14	38.47	-1.1	down	0.0162	71	DE
ENSSSCG00000003241	ZNF614	18.5	11.74	12.6	14.51	12.97	15.7	0.0296	up	0.977	22	not DE
ENSSSCG00000003251	NLRP12	3.7	3.35	4.84	9.23	3.71	5.5	0.571	up	0.709	14	not DE
ENSSSCG00000003253		3331.96	3707.27	2780.68	3662.66	4955.14	5267.6	0.492	up	0.0748	6710	not DE
ENSSSCG00000003255	CACNG8	1.23	0	1.94	20.44	21.31	25.12	4.34	up	0.00057	32	DE
ENSSSCG00000003256	PRKCG	133.18	191.15	204.43	11.21	20.38	13.35	-3.58	down	0	211	DE
ENSSSCG00000003257	CACNG6	326.78	543.26	513.5	15.16	64.86	53.39	-3.54	down	0	530	DE
ENSSSCG00000003259	OSCAR	8.63	26.83	19.38	366.6	296.49	425.55	4.39	up	0	556	DE
ENSSSCG00000003261		1667.21	2342.4	1676.16	334.29	622.64	471.09	-2.02	down	0	1730	DE
ENSSSCG00000003262	TFPT	569.71	591.89	500.91	385.06	547.59	427.91	-0.302	down	0.272	591	not DE
ENSSSCG00000003263	PRPF31	779.35	977.54	765.41	1163.08	1274.92	1282.16	0.569	up	0.0105	1760	not DE
ENSSSCG00000003264	CNOT3	992.68	1215.64	1004.72	1258.69	1351.82	1190.29	0.247	up	0.285	1910	not DE
ENSSSCG00000003265	LENG1	86.32	124.08	131.77	115.39	127.86	109.14	0.059	up	0.9	175	not DE
ENSSSCG00000003266	TMC4	1.23	0	0	1.32	2.78	2.36	2.36	up	0.444	3	not DE
ENSSSCG00000003267	MBOAT7	540.12	610.33	522.22	1563.97	1658.51	1772.09	1.58	up	0	2370	DE
ENSSSCG00000003268	TSEN34	308.29	330.32	319.73	533.41	659.7	528.41	0.836	up	0.00026	809	not DE
ENSSSCG00000003269	LENG9	252.79	166	153.08	143.08	218.66	168.02	-0.099	down	0.846	236	not DE
ENSSSCG00000003271	TTYH1	14.8	21.8	22.28	33.63	30.58	43.97	0.891	up	0.143	56	not DE
ENSSSCG00000003272		2.47	1.68	14.53	23.74	7.41	50.25	2.32	up	0.01	64	DE
ENSSSCG00000003278		11.1	11.74	34.88	102.2	64.86	126.41	2.45	up	1.11e-06	161	DE
ENSSSCG00000003282		8.63	8.38	10.66	154.95	128.79	241.83	4.24	up	0	308	DE
ENSSSCG00000003284	FCAR	0	0	0	5.93	3.71	3.14	4.16	up	0.121	9	not DE
ENSSSCG00000003286		0	0	0	3.96	1.85	1.57	3.31	up	0.342	6	not DE
ENSSSCG00000003288	HSPBP1	750.98	690.82	604.58	683.74	832.96	942.97	0.259	up	0.418	1200	not DE
ENSSSCG00000003289	ISOC2	1426.75	1618.05	1183.97	242.64	365.98	338.4	-2.17	down	0	1220	DE
ENSSSCG00000003301	PPP6R1	2037.15	1839.38	1849.59	3251.23	2866.72	3160.25	0.696	up	0.000227	4930	not DE
ENSSSCG00000003302		13.56	10.06	11.63	46.81	38.91	25.12	1.6	up	0.0117	71	DE
ENSSSCG00000003314		8.63	1.68	0	0	0	0	-3.41	down	0.394	7	not DE
ENSSSCG00000003315	NLRP8	2.47	0	0	0	0.93	0	-0.742	down	0.903	2	not DE
ENSSSCG00000003317	ZNF787	812.64	952.39	646.24	665.28	721.78	717.63	-0.179	down	0.556	1010	not DE
ENSSSCG00000003318	GALP	1.23	0	0	0	0	1.57	-0.617	down	0.919	2	not DE
ENSSSCG00000003322		38.23	40.24	48.44	49.45	44.47	45.54	0.139	up	0.817	75	not DE
ENSSSCG00000003324	ZNF471	32.06	21.8	31.97	16.48	14.82	22.77	-0.672	down	0.312	33	not DE
ENSSSCG00000003326	PEG3	350.21	186.12	397.24	83.08	147.32	98.14	-1.5	down	0.000955	410	DE
ENSSSCG00000003329	ACAP3	287.32	385.65	341.04	464.84	507.74	510.35	0.558	up	0.022	705	not DE
ENSSSCG00000003331	TNFRSF4	2.47	3.35	1.94	14.51	5.56	12.56	2.05	up	0.106	22	not DE
ENSSSCG00000003332	SDF4	2319.54	2709.61	2047.24	3329.69	4216.69	3321.2	0.619	up	0.00125	5050	not DE
ENSSSCG00000003333	C1QTNF12	7.4	16.77	9.69	69.89	89.87	72.23	2.84	up	4.53e-08	106	DE
ENSSSCG00000003334	UBE2J2	475.99	606.98	412.74	676.49	767.18	899.79	0.657	up	0.023	1150	not DE
ENSSSCG00000003338	PUSL1	283.62	362.18	223.81	301.98	330.77	339.19	0.187	up	0.607	458	not DE
ENSSSCG00000003339	INTS11	149.21	98.93	167.62	199.78	195.5	241.83	0.633	up	0.0468	308	not DE
ENSSSCG00000003341	TAS1R3	150.44	231.39	218.97	224.18	217.74	255.18	0.236	up	0.508	340	not DE
ENSSSCG00000003342	DVL1	2752.38	4061.06	3635.22	1207.26	1901.26	1703.78	-1.13	down	5e-10	3750	DE
ENSSSCG00000003343	ATAD3A	554.91	628.78	554.2	677.81	740.31	912.35	0.416	up	0.113	1160	not DE
ENSSSCG00000003344	VWA1	1299.73	1441.99	1171.37	740.44	794.05	723.13	-0.789	down	7.18e-05	1210	not DE
ENSSSCG00000003348	SSU72	916.23	1136.83	912.68	728.58	966.38	894.29	-0.198	down	0.438	1140	not DE
ENSSSCG00000003350	MIB2	1599.39	1799.14	1571.52	1167.04	1440.77	1158.1	-0.405	down	0.0497	1770	not DE
ENSSSCG00000003351	MMP23B	787.98	917.18	703.4	983.74	2135.68	1054.46	0.707	up	0.0155	2300	not DE
ENSSSCG00000003352		1641.31	1784.05	1386.46	1262.65	1557.51	1405.43	-0.185	down	0.479	1920	not DE
ENSSSCG00000003353	SLC35E2B	653.57	533.2	553.23	1037.81	1002.52	766.31	0.681	up	0.00341	1570	not DE
ENSSSCG00000003354	CCNL2	2837.46	4577.5	3093.62	2696.72	2929.72	2324.06	-0.377	down	0.136	4090	not DE
ENSSSCG00000003356	MMEL1	23.43	16.77	15.5	7.25	10.19	7.85	-1.14	down	0.169	19	not DE
ENSSSCG00000003359	TPRG1L	663.43	722.67	686.93	417.37	540.17	515.85	-0.501	down	0.0302	709	not DE
ENSSSCG00000003360	WRAP73	374.88	461.1	367.2	363.3	381.73	347.82	-0.131	down	0.66	551	not DE
ENSSSCG00000003362	CEP104	384.74	496.31	421.46	758.91	653.21	749.04	0.737	up	0.00406	1150	not DE
ENSSSCG00000003366	CHD5	4.93	13.41	7.75	18.46	13.9	16.49	0.994	up	0.304	28	not DE
ENSSSCG00000003368	RNF207	5459.13	6167.04	6942.97	38.9	288.15	155.46	-5.65	down	0	7170	DE
ENSSSCG00000003369	RPL22	3890.57	3663.67	3797.03	3934.31	4376.05	4484.02	0.171	up	0.473	5970	not DE
ENSSSCG00000003370	HES3	0	0	0	1.32	0	0	0.584	up	0.924	2	not DE
ENSSSCG00000003371	GPR153	388.44	174.38	204.43	427.26	504.04	289.72	0.711	up	0.0721	648	not DE
ENSSSCG00000003374	ESPN	24.66	48.63	35.85	25.71	37.06	32.98	-0.154	down	0.816	42	not DE
ENSSSCG00000003376	PLEKHG5	665.9	932.27	688.87	851.21	972.87	860.53	0.246	up	0.328	1290	not DE
ENSSSCG00000003377	ACOT7	30.83	21.8	45.54	383.08	332.63	546.47	3.69	up	0	696	DE
ENSSSCG00000003379	KLHL21	1621.58	1953.4	1297.33	671.21	670.82	681.51	-1.25	down	1.07e-07	1340	DE
ENSSSCG00000003382	TAS1R1	7.4	18.44	19.38	46.81	29.65	27.48	1.23	up	0.112	71	not DE
ENSSSCG00000003383	ZBTB48	136.88	115.69	161.8	149.67	195.5	141.33	0.221	up	0.614	227	not DE
ENSSSCG00000003384	DNAJC11	1407.02	1378.28	1294.42	831.43	996.03	1052.11	-0.509	down	0.0307	1340	not DE
ENSSSCG00000003385	PARK7	4168.03	4022.49	3639.1	2621.56	3287.37	3033.05	-0.408	down	0.0776	3980	not DE
ENSSSCG00000003386	TNFRSF9	30.83	15.09	38.76	6.59	8.34	9.42	-1.75	down	0.0166	40	DE
ENSSSCG00000003393	TMEM201	1489.64	1562.72	1316.7	427.92	549.44	636.76	-1.45	down	9.3e-09	1360	DE
ENSSSCG00000003395	PIK3CD	69.06	80.48	115.3	485.94	348.38	442.83	2.28	up	0	737	DE
ENSSSCG00000003396	CLSTN1	3203.71	4039.26	2971.54	1475.61	2174.59	1497.29	-1	down	1.16e-07	3070	DE
ENSSSCG00000003398	UBE4B	979.12	1156.95	1037.67	1247.48	1312.91	1038.76	0.178	up	0.495	1890	not DE
ENSSSCG00000003399	RBP7	25.9	15.09	4.84	22.42	2.78	0.79	-1.51	down	0.183	34	not DE
ENSSSCG00000003400	NMNAT1	131.95	166	213.15	142.42	165.85	195.5	-0.00769	down	0.985	249	not DE
ENSSSCG00000003401	KIF1B	3138.35	2952.74	3514.12	2542.44	2291.33	2298.15	-0.428	down	0.0463	3860	not DE
ENSSSCG00000003402	PGD	498.19	846.75	450.53	2448.81	1892.92	1964.46	1.86	up	1.4e-09	3710	DE
ENSSSCG00000003403	CENPS	14.8	20.12	12.6	137.14	138.98	138.97	3.16	up	0	208	DE
ENSSSCG00000003404	DFFA	426.67	367.21	440.84	457.59	428.06	502.5	0.17	up	0.536	694	not DE
ENSSSCG00000003405	PEX14	667.13	848.43	738.28	458.24	602.25	548.04	-0.489	down	0.0246	762	not DE
ENSSSCG00000003407	CASZ1	1280	766.27	1166.53	82.42	266.84	174.3	-2.74	down	3.6e-09	1200	DE
ENSSSCG00000003410	MASP2	140.58	103.96	129.83	112.75	125.08	141.33	0.0189	up	0.967	180	not DE
ENSSSCG00000003412	EXOSC10	696.73	679.08	656.9	654.07	698.61	698.79	0.0129	up	0.966	992	not DE
ENSSSCG00000003413	MTOR	1897.81	1455.41	1817.61	1152.54	1170.22	1191.86	-0.549	down	0.0145	1880	not DE
ENSSSCG00000003414	ANGPTL7	4.93	159.29	10.66	1.98	0.93	0	-4.85	down	0.000217	95	DE
ENSSSCG00000003419	MAD2L2	160.31	174.38	146.3	367.91	394.71	385.51	1.26	up	2.88e-07	558	DE
ENSSSCG00000003421		664.66	561.71	540.63	1078.69	1085.91	976.73	0.833	up	8.13e-05	1640	not DE
ENSSSCG00000003423	DRAXIN	1.23	1.68	0	1.98	2.78	3.93	1.83	up	0.462	5	not DE
ENSSSCG00000003428	MTHFR	607.94	528.17	739.25	550.55	523.5	515.06	-0.228	down	0.435	835	not DE
ENSSSCG00000003429	CLCN6	244.16	216.3	263.53	418.02	385.44	449.89	0.793	up	0.00071	634	not DE
ENSSSCG00000003431	NPPB	21782.3	315.23	2499.7	2259.58	8819.74	13113.6	1.87	up	0.356	17700	not DE
ENSSSCG00000003432	KIAA2013	2323.24	1939.99	2199.35	2789.03	2672.14	2683.66	0.337	up	0.112	4230	not DE
ENSSSCG00000003433	PLOD1	1801.62	1428.58	1887.37	2602.44	3254.01	2581.59	0.721	up	0.007	3950	not DE
ENSSSCG00000003434	MFN2	9466.85	8361.89	9286.68	1170.34	1966.12	1638.62	-2.54	down	0	9580	DE
ENSSSCG00000003435	MIIP	455.03	509.73	460.22	492.53	476.24	489.15	0.0357	up	0.908	747	not DE
ENSSSCG00000003438	VPS13D	913.76	764.59	867.14	804.4	654.14	731.76	-0.218	down	0.359	1220	not DE
ENSSSCG00000003439	DHRS3	1361.39	1765.61	1730.41	1607.48	1896.63	1591.51	0.0738	up	0.796	2440	not DE
ENSSSCG00000003451		712.76	705.91	584.23	814.95	1236	1206.78	0.684	up	0.0183	1540	not DE
ENSSSCG00000003455	FHAD1	28.36	53.66	26.16	17.14	20.38	21.98	-0.789	down	0.216	32	not DE
ENSSSCG00000003458	CTRC	2037.15	2464.81	2387.31	15728	13555.3	17059	2.75	up	0	23900	DE
ENSSSCG00000003459	CELA2A	0	0	0	1.32	0	0	0.584	up	0.924	2	not DE
ENSSSCG00000003460	CASP9	103.58	100.6	127.89	303.96	255.73	307	1.39	up	2.58e-07	461	DE
ENSSSCG00000003461	RSC1A1	722.62	635.48	733.44	876.93	687.49	725.48	0.126	up	0.652	1330	not DE
ENSSSCG00000003464	DNAJC16	289.79	216.3	248.03	363.3	282.59	277.94	0.29	up	0.306	551	not DE
ENSSSCG00000003465	FBLIM1	1527.87	1659.97	1271.17	1406.38	1849.37	1357.53	0.0436	up	0.876	2130	not DE
ENSSSCG00000003466	TMEM82	17.26	21.8	17.44	3.96	5.56	3.14	-2.18	down	0.0104	18	not DE
ENSSSCG00000003468	PLEKHM2	10522.4	8110.38	8466.04	5400.7	5316.49	5921.63	-0.696	down	0.00131	8740	not DE
ENSSSCG00000003470	FAM131C	93.72	80.48	104.64	13.19	22.24	20.41	-2.35	down	1.02e-07	108	DE
ENSSSCG00000003471	EPHA2	473.53	316.9	254.81	419.34	342.82	358.03	0.141	up	0.692	636	not DE
ENSSSCG00000003472	ARHGEF19	18.5	23.47	37.79	58.02	84.32	55.75	1.32	up	0.0132	91	DE
ENSSSCG00000003473	CPLANE2	11.1	13.41	32.94	35.6	36.14	49.46	1.19	up	0.0578	63	not DE
ENSSSCG00000003477	NECAP2	414.34	429.24	445.68	2149.47	1670.55	1568.74	2.05	up	0	3260	DE
ENSSSCG00000003478	CROCC	277.46	417.51	395.3	435.17	472.54	388.65	0.266	up	0.41	660	not DE
ENSSSCG00000003479	MFAP2	815.11	969.15	693.72	1510.56	2877.83	1094.51	1.04	up	0.000234	3110	DE
ENSSSCG00000003481	PADI1	0	0	0	13.85	12.97	4.71	5.36	up	0.00502	21	not DE
ENSSSCG00000003483	PADI4	1.23	11.74	10.66	29.01	8.34	10.99	0.997	up	0.47	44	not DE
ENSSSCG00000003485	RCC2	739.89	687.46	768.32	2578.7	2434.95	3004	1.86	up	0	3910	DE
ENSSSCG00000003486	ARHGEF10L	2188.83	2144.55	1633.53	2614.96	1928.13	1520.84	0.000438	up	0.999	3970	not DE
ENSSSCG00000003488	UBR4	3137.12	3256.23	3059.71	3936.95	3278.1	2752.75	0.0616	up	0.838	5970	not DE
ENSSSCG00000003489	EMC1	1541.43	1688.48	1650.97	1442.65	1551.96	1579.73	-0.0935	down	0.708	2190	not DE
ENSSSCG00000003491	AKR7A2	215.8	280.02	246.09	467.48	333.55	372.95	0.657	up	0.0363	709	not DE
ENSSSCG00000003492	SLC66A1	161.54	192.82	168.58	400.88	364.13	324.27	1.06	up	4.8e-05	608	DE
ENSSSCG00000003493	CAPZB	2153.07	2555.35	2231.32	4438.05	4257.45	4721.92	0.954	up	2.37e-06	6730	not DE
ENSSSCG00000003498	UBXN10	1.23	0	0.97	3.96	7.41	14.13	3.35	up	0.0525	18	not DE
ENSSSCG00000003505	DDOST	1975.5	2456.42	1939.69	4205.96	4919	4745.47	1.13	up	4.3e-09	6380	DE
ENSSSCG00000003506	PINK1	5492.42	7895.76	5754.16	652.09	1161.88	750.61	-2.93	down	0	5940	DE
ENSSSCG00000003508	KIF17	1.23	0	0	14.51	29.65	13.35	5.33	up	0.000844	32	DE
ENSSSCG00000003509	SH2D5	1.23	1.68	0.97	25.06	26.87	9.42	3.9	up	0.00145	38	DE
ENSSSCG00000003511	HP1BP3	1694.34	1797.46	1671.31	1660.89	1554.73	1446.25	-0.149	down	0.544	2520	not DE
ENSSSCG00000003512	EIF4G3	2349.14	1618.05	2036.58	1881.11	1783.59	1925.98	-0.0877	down	0.766	2850	not DE
ENSSSCG00000003513	ECE1	2934.88	3024.84	2734.17	4590.36	4975.52	4486.37	0.693	up	0.000162	6960	not DE
ENSSSCG00000003514	HSPG2	36044.8	36737.3	41992.1	19411.1	26302.6	18737.7	-0.847	down	0.000428	43300	not DE
ENSSSCG00000003520	CDC42	2835	2409.47	2772.92	5297.84	4293.59	6143.05	0.961	up	9.91e-07	8040	not DE
ENSSSCG00000003521		0	0	1.94	4.62	13.9	26.7	4.38	up	0.00341	34	DE
ENSSSCG00000003524	C1QA	1056.8	793.1	986.32	1139.35	1068.3	533.9	-0.112	down	0.809	1730	not DE
ENSSSCG00000003527	EPHB2	101.12	40.24	121.11	126.59	109.33	58.1	0.215	up	0.775	192	not DE
ENSSSCG00000003531	KDM1A	990.21	875.26	848.74	731.21	810.72	794.58	-0.215	down	0.416	1110	not DE
ENSSSCG00000003532	LUZP1	747.29	551.65	659.8	944.18	878.36	806.35	0.43	up	0.0759	1430	not DE
ENSSSCG00000003539	GRHL3	14.8	10.06	18.41	85.71	69.49	77.73	2.43	up	7.71e-07	130	DE
ENSSSCG00000003541	STPG1	0	11.74	4.84	3.3	1.85	2.36	-0.48	down	0.83	7	not DE
ENSSSCG00000003543	NIPAL3	697.96	553.32	770.26	520.88	442.89	391.79	-0.574	down	0.0389	795	not DE
ENSSSCG00000003546		6.17	0	1.94	0	0	0.79	-2.61	down	0.461	5	not DE
ENSSSCG00000003547	NCMAP	0	1.68	0	1.98	3.71	0	1.43	up	0.718	4	not DE
ENSSSCG00000003549	LDLRAP1	348.98	429.24	388.52	312.53	425.28	380.01	-0.0681	down	0.826	484	not DE
ENSSSCG00000003551	PAQR7	32.06	20.12	24.22	92.97	85.24	81.66	1.77	up	3.59e-05	141	DE
ENSSSCG00000003552	AUNIP	6.17	5.03	1.94	9.89	7.41	4.71	0.817	up	0.548	15	not DE
ENSSSCG00000003553	MTFR1L	1705.44	1656.62	1582.18	582.2	718.07	558.24	-1.42	down	0	1630	DE
ENSSSCG00000003554		2715.38	2079.16	2531.67	4547.5	4715.16	3764.03	0.831	up	0.000428	6900	not DE
ENSSSCG00000003555	HMGN2	9.87	16.77	10.66	15.82	20.38	27.48	0.788	up	0.332	35	not DE
ENSSSCG00000003558	RPS6KA1	220.73	144.2	189.9	3261.12	1997.62	2888.58	3.87	up	0	4950	DE
ENSSSCG00000003559	ARID1A	2313.38	1646.56	2217.76	2487.05	1872.54	1918.92	0.0266	up	0.929	3770	not DE
ENSSSCG00000003561	ZDHHC18	490.79	642.19	531.91	1333.2	1046.99	1383.44	1.18	up	8.89e-06	2020	DE
ENSSSCG00000003564	GPATCH3	315.68	370.56	299.38	574.29	571.68	592.01	0.826	up	0.000514	871	not DE
ENSSSCG00000003565	NR0B2	65.36	20.12	20.35	4.62	4.63	7.07	-2.51	down	0.00176	53	DE
ENSSSCG00000003566	NUDC	1213.41	1619.73	1328.33	1749.24	2068.04	2270.67	0.552	up	0.0136	2890	not DE
ENSSSCG00000003569	SLC9A1	1363.86	1787.4	1290.54	720.66	1059.04	719.2	-0.84	down	1.78e-05	1330	not DE
ENSSSCG00000003570	WDTC1	3454.04	3764.28	3136.25	1489.46	1936.47	1622.91	-1.04	down	8.7e-08	3240	DE
ENSSSCG00000003572	SYTL1	3.7	13.41	13.56	56.7	23.16	29.84	1.82	up	0.0355	86	DE
ENSSSCG00000003573	MAP3K6	167.71	280.02	132.74	294.73	340.04	276.37	0.716	up	0.0229	447	not DE
ENSSSCG00000003576	GPR3	1.23	3.35	0.97	3.96	2.78	5.5	1.28	up	0.503	7	not DE
ENSSSCG00000003577	WASF2	2044.55	2193.17	2129.59	3009.91	2498.88	2714.28	0.366	up	0.105	4560	not DE
ENSSSCG00000003578	FGR	164.01	149.23	166.65	1696.5	1206.36	1761.1	3.27	up	0	2570	DE
ENSSSCG00000003580	EYA3	742.35	751.18	934	827.48	853.34	983.8	0.138	up	0.59	1260	not DE
ENSSSCG00000003582	SMPDL3B	146.74	142.52	119.17	1515.18	923.76	1349.68	3.2	up	0	2300	DE
ENSSSCG00000003583	RPA2	225.67	177.73	251.91	602.64	513.3	679.16	1.46	up	0	914	DE
ENSSSCG00000003584	THEMIS2	28.36	46.95	68.79	619.78	463.27	437.33	3.44	up	0	940	DE
ENSSSCG00000003586	EPB41	816.34	908.79	992.13	985.72	745.87	841.69	-0.0832	down	0.803	1500	not DE
ENSSSCG00000003589	SRSF4	3278.93	4159.99	3165.32	2267.49	2667.51	2153.68	-0.576	down	0.00233	3440	not DE
ENSSSCG00000003590	PTPRU	567.25	637.16	367.2	69.23	113.96	64.38	-2.68	down	0	460	DE
ENSSSCG00000003591	PUM1	1538.96	985.92	1519.2	1067.48	781.07	886.44	-0.549	down	0.0175	1620	not DE
ENSSSCG00000003592	SDC3	1173.95	1234.08	1305.08	1328.58	1583.46	1206	0.141	up	0.624	2020	not DE
ENSSSCG00000003596	SNRNP40	351.45	328.64	404.02	588.14	521.64	663.46	0.709	up	0.00126	892	not DE
ENSSSCG00000003600	TINAGL1	15208.4	12553.7	10457.1	3080.46	5662.09	4272.02	-1.58	down	3.16e-07	12300	DE
ENSSSCG00000003601	HCRTR1	14.8	3.35	0.97	22.42	23.16	29.05	2.48	up	0.0206	37	DE
ENSSSCG00000003603	COL16A1	1134.49	1695.18	1005.69	4155.85	5486.05	3236.41	1.75	up	0	6300	DE
ENSSSCG00000003604	ADGRB2	123.31	78.81	86.23	104.84	104.7	48.68	-0.219	down	0.679	159	not DE
ENSSSCG00000003608	LCK	30.83	26.83	58.13	60.66	25.02	51.04	0.234	up	0.732	92	not DE
ENSSSCG00000003610	IQCC	108.52	132.46	118.2	100.22	122.3	102.07	-0.148	down	0.711	152	not DE
ENSSSCG00000003612	EIF3I	971.72	766.27	718.91	1453.2	1461.15	1603.28	0.889	up	0.000176	2200	not DE
ENSSSCG00000003613	HDAC1	839.77	732.73	802.23	1805.29	1483.39	1886.73	1.12	up	9.9e-09	2740	DE
ENSSSCG00000003616	FAM167B	494.49	506.37	288.73	274.29	419.72	424.77	-0.19	down	0.686	541	not DE
ENSSSCG00000003617	TXLNA	1238.08	1187.13	1256.63	1794.08	1891.07	1783.09	0.57	up	0.00452	2720	not DE
ENSSSCG00000003619	AZIN2	76.45	82.16	56.19	66.59	86.17	65.95	0.032	up	0.951	101	not DE
ENSSSCG00000003620	TRIM62	45.63	55.33	54.26	120.66	94.51	122.48	1.12	up	0.00292	183	DE
ENSSSCG00000003621	ZSCAN20	125.78	78.81	144.36	106.15	72.27	67.52	-0.496	down	0.26	161	not DE
ENSSSCG00000003622		0	1.68	0.97	5.27	8.34	7.07	3.14	up	0.0811	9	not DE
ENSSSCG00000003627	ZMYM4	512.99	395.71	591.98	383.08	340.04	347.04	-0.473	down	0.0834	611	not DE
ENSSSCG00000003628	CLSPN	108.52	80.48	98.83	400.88	378.03	394.93	2.03	up	0	608	DE
ENSSSCG00000003630	AGO1	609.17	633.81	661.74	657.37	608.74	619.49	-0.0144	down	0.962	997	not DE
ENSSSCG00000003633	TEKT2	1.23	0	0.97	0	0	0	-2.36	down	0.68	1	not DE
ENSSSCG00000003634	ADPRS	495.72	482.9	548.38	332.31	382.66	427.12	-0.425	down	0.0821	566	not DE
ENSSSCG00000003637	MAP7D1	13694.1	11950.1	12434.6	4967.51	7525.36	6548.97	-1.02	down	6.54e-05	12800	DE
ENSSSCG00000003640	GRIK3	33.29	103.96	71.7	28.35	46.33	12.56	-1.29	down	0.0385	74	DE
ENSSSCG00000003642	INPP5B	281.16	274.99	219.93	623.74	578.16	508.78	1.14	up	2.09e-07	946	DE
ENSSSCG00000003643	SF3A3	731.25	726.03	704.37	1002.86	1048.84	1184.8	0.579	up	0.00817	1520	not DE
ENSSSCG00000003644	FHL3	291.02	263.25	262.57	1780.89	1349.04	1422.7	2.47	up	0	2700	DE
ENSSSCG00000003645	UTP11	313.22	360.5	303.26	706.16	529.98	717.63	0.994	up	0.000265	1070	not DE
ENSSSCG00000003646	POU3F1	2.47	3.35	4.84	0.66	0.93	0.79	-2.14	down	0.286	5	not DE
ENSSSCG00000003648	RRAGC	1055.57	935.62	1057.04	1485.5	1378.69	1706.93	0.582	up	0.00439	2250	not DE
ENSSSCG00000003650	GJA9	12.33	3.35	18.41	21.1	10.19	8.64	0.324	up	0.792	32	not DE
ENSSSCG00000003651	RHBDL2	53.03	20.12	24.22	120	67.64	62.03	1.4	up	0.00111	182	DE
ENSSSCG00000003652	AKIRIN1	464.9	461.1	468.94	729.9	523.5	647.75	0.436	up	0.0907	1110	not DE
ENSSSCG00000003653	NDUFS5	1022.28	1128.44	1039.6	433.19	595.77	582.58	-0.998	down	6.51e-06	1070	not DE
ENSSSCG00000003654	MACF1	7471.62	6014.46	7580.49	3778.71	3871.09	3387.16	-0.928	down	2.44e-05	7820	not DE
ENSSSCG00000003660	PABPC4	4583.6	5880.32	4278.56	2398.04	3206.76	2813.99	-0.805	down	6.38e-05	4420	not DE
ENSSSCG00000003662	NT5C1A	4656.35	4637.86	4575.03	66.59	270.55	114.63	-5.18	down	0	4720	DE
ENSSSCG00000003663	HPCAL1	60.42	73.78	69.76	120.66	121.38	137.4	0.901	up	0.00841	183	not DE
ENSSSCG00000003664		579.58	603.63	648.18	513.63	515.16	593.58	-0.176	down	0.495	779	not DE
ENSSSCG00000003667	TRIT1	440.23	521.47	440.84	452.97	374.32	423.98	-0.162	down	0.614	687	not DE
ENSSSCG00000003669	MFSD2A	1.23	0	1.94	47.47	35.21	89.51	5.7	up	7.18e-08	114	DE
ENSSSCG00000003670	RLF	294.72	274.99	331.36	331.65	238.12	257.53	-0.133	down	0.705	503	not DE
ENSSSCG00000003672	CAP1	1626.52	1648.23	1603.49	7895.66	6461.69	8398.79	2.21	up	0	12000	DE
ENSSSCG00000003673	CEP192	1096.27	1120.06	1048.32	1541.55	1458.37	1380.3	0.423	up	0.0407	2340	not DE
ENSSSCG00000003679	PPP4R1	541.35	575.12	427.27	1316.05	1308.28	1308.85	1.36	up	6e-10	2000	DE
ENSSSCG00000003680	RALBP1	1885.48	1958.43	1679.06	2186.39	1969.83	2207.07	0.206	up	0.413	3320	not DE
ENSSSCG00000003682	ANKRD12	801.54	793.1	684.03	956.71	698.61	850.32	0.131	up	0.672	1450	not DE
ENSSSCG00000003684	MTCL1	80.15	63.72	64.91	423.3	264.06	361.17	2.32	up	0	642	DE
ENSSSCG00000003687	EPB41L3	4694.58	3496	4957.74	1184.84	2228.33	1464.31	-1.47	down	1.2e-05	5120	DE
ENSSSCG00000003690	DLGAP1	0	3.35	2.91	5.93	5.56	4.71	1.66	up	0.366	9	not DE
ENSSSCG00000003691	MYL12A	10566.8	8043.31	7697.72	8578.74	8690.95	10372.7	0.0806	up	0.811	13200	not DE
ENSSSCG00000003693	MYOM1	15246.6	12412.9	16780	509.67	2553.55	1381.87	-3.59	down	0	17300	DE
ENSSSCG00000003694	EMILIN2	6137.36	5241.48	4394.82	3458.27	3897.96	2737.05	-0.646	down	0.00222	5240	not DE
ENSSSCG00000003697	NDC80	35.76	23.47	40.69	272.31	263.14	306.21	3.08	up	0	413	DE
ENSSSCG00000003699	GREB1L	55.49	98.93	66.85	50.77	24.09	6.28	-1.81	down	0.0134	77	DE
ENSSSCG00000003700	ESCO1	199.77	160.97	176.34	241.32	210.32	219.06	0.322	up	0.28	366	not DE
ENSSSCG00000003701	SNRPD1	272.52	224.68	252.88	677.15	586.5	793.01	1.45	up	2e-10	1030	DE
ENSSSCG00000003702	GATA6	7857.59	5561.74	9077.4	529.45	1792.86	1289.22	-2.78	down	1e-10	9370	DE
ENSSSCG00000003705	CABLES1	60.42	88.87	70.73	139.12	107.48	87.15	0.592	up	0.175	211	not DE
ENSSSCG00000003707	NPC1	530.25	207.92	405.96	1250.78	808.87	1118.06	1.54	up	1.2e-09	1900	DE
ENSSSCG00000003708	ANKRD29	45.63	60.36	76.54	160.88	157.51	171.95	1.45	up	2.89e-05	244	DE
ENSSSCG00000003709	LAMA3	35.76	105.63	67.82	25.06	39.84	14.92	-1.37	down	0.012	70	DE
ENSSSCG00000003710	TTC39C	1.23	5.03	8.72	70.55	54.67	43.18	3.55	up	1.54e-05	107	DE
ENSSSCG00000003711	CABYR	1.23	10.06	6.78	25.06	28.72	28.27	2.38	up	0.00659	38	DE
ENSSSCG00000003712	OSBPL1A	1144.36	1098.26	1343.83	555.17	464.2	540.97	-1.2	down	4.5e-09	1390	DE
ENSSSCG00000003713	HRH4	263.89	202.89	276.13	165.5	178.82	199.43	-0.446	down	0.141	285	not DE
ENSSSCG00000003715	ZNF521	383.51	352.12	484.44	246.6	285.37	263.03	-0.611	down	0.0269	500	not DE
ENSSSCG00000003716	SS18	700.43	518.11	630.74	864.4	673.59	897.43	0.397	up	0.0812	1310	not DE
ENSSSCG00000003718	TAF4B	108.52	77.13	78.48	120	76.9	102.86	0.183	up	0.675	182	not DE
ENSSSCG00000003719	KCTD1	273.76	154.26	294.54	113.41	151.95	113.85	-0.903	down	0.0296	304	not DE
ENSSSCG00000003721	CHST9	30.83	8.38	1.94	3.3	4.63	0	-2.4	down	0.0707	25	not DE
ENSSSCG00000003722	CDH2	9683.88	8205.96	10438.7	466.16	1952.22	1286.08	-3.15	down	0	10800	DE
ENSSSCG00000003728	TRAPPC8	649.87	521.47	732.47	888.14	687.49	923.34	0.394	up	0.0751	1350	not DE
ENSSSCG00000003729	RNF125	563.55	538.23	571.64	925.06	592.06	612.42	0.318	up	0.288	1400	not DE
ENSSSCG00000003730	RNF138	159.08	177.73	154.05	298.68	197.35	259.1	0.61	up	0.0635	453	not DE
ENSSSCG00000003731	GAREM1	1069.14	796.45	1034.76	100.88	255.73	179.8	-2.52	down	0	1070	DE
ENSSSCG00000003733	KLHL14	0	0	0	0	0.93	0.79	1	up	0.869	1	not DE
ENSSSCG00000003736	ASXL3	71.52	57.01	79.45	15.82	21.31	8.64	-2.25	down	5.57e-05	82	DE
ENSSSCG00000003738	MAPRE2	4296.27	4840.74	3902.63	1561.99	2284.85	1896.93	-1.19	down	1.1e-08	4030	DE
ENSSSCG00000003740	ZSCAN30	7.4	8.38	9.69	3.3	1.85	2.36	-1.77	down	0.16	10	not DE
ENSSSCG00000003741		278.69	217.98	260.63	112.09	104.7	72.23	-1.41	down	6.73e-06	269	DE
ENSSSCG00000003743	GALNT1	691.79	734.41	630.74	2763.98	1887.36	2206.28	1.72	up	0	4190	DE
ENSSSCG00000003744	MOCOS	20.96	20.12	16.47	35.6	30.58	43.97	0.939	up	0.126	56	not DE
ENSSSCG00000003746		28.36	11.74	17.44	46.81	33.36	52.61	1.25	up	0.0324	71	DE
ENSSSCG00000003747	KIAA1328	82.62	124.08	96.89	123.3	127.86	153.11	0.431	up	0.259	195	not DE
ENSSSCG00000003748	CELF4	3.7	1.68	1.94	13.19	18.53	7.85	2.35	up	0.0449	20	not DE
ENSSSCG00000003749	PIK3C3	358.84	296.78	323.6	416.71	406.75	356.46	0.268	up	0.34	632	not DE
ENSSSCG00000003753		1.23	0	2.91	5.93	18.53	18.84	3.29	up	0.0167	24	not DE
ENSSSCG00000003755	MCOLN2	29.6	13.41	16.47	28.35	22.24	29.05	0.475	up	0.527	43	not DE
ENSSSCG00000003756	LPAR3	4.93	26.83	13.56	0.66	6.49	7.07	-1.78	down	0.0866	16	not DE
ENSSSCG00000003757	SSX2IP	99.88	98.93	90.11	114.73	118.6	108.35	0.242	up	0.532	174	not DE
ENSSSCG00000003760	TTLL7	498.19	405.77	456.34	99.56	118.6	116.99	-2.02	down	0	471	DE
ENSSSCG00000003761	ADGRL2	1563.63	972.51	1504.67	2425.73	1682.6	1936.19	0.595	up	0.00766	3680	not DE
ENSSSCG00000003762	ADGRL4	1025.98	813.22	946.59	778.69	731.04	701.93	-0.329	down	0.165	1180	not DE
ENSSSCG00000003763	IFI44	308.29	417.51	355.58	270.99	261.28	273.23	-0.413	down	0.146	411	not DE
ENSSSCG00000003766	DNAJB4	1847.25	1871.24	1587.02	361.98	589.28	548.82	-1.85	down	0	1640	DE
ENSSSCG00000003768	NEXN	16485.9	11636.6	12976.2	957.37	3896.1	2892.51	-2.59	down	5.71e-08	13400	DE
ENSSSCG00000003770	MIGA1	48.09	36.89	43.6	45.49	34.28	53.39	0.0428	up	0.945	69	not DE
ENSSSCG00000003771	FUBP1	1464.98	1467.15	1587.02	989.68	981.21	1191.86	-0.519	down	0.0113	1640	not DE
ENSSSCG00000003772	ZZZ3	360.08	293.43	350.73	456.93	372.47	438.12	0.336	up	0.18	693	not DE
ENSSSCG00000003773	AK5	8.63	10.06	7.75	8.57	11.12	18.84	0.493	up	0.651	24	not DE
ENSSSCG00000003775	MSH4	394.61	293.43	304.23	495.17	443.81	596.72	0.632	up	0.0225	760	not DE
ENSSSCG00000003776	ACADM	7295.28	7644.25	8578.43	2225.95	2677.7	2979.66	-1.58	down	0	8850	DE
ENSSSCG00000003777	SLC44A5	236.76	184.44	305.2	19.12	46.33	69.88	-2.55	down	3.5e-09	315	DE
ENSSSCG00000003779	TYW3	61.66	58.69	60.07	54.07	47.25	67.52	-0.104	down	0.85	86	not DE
ENSSSCG00000003780	CRYZ	271.29	367.21	404.02	224.18	204.77	212.78	-0.682	down	0.0215	417	not DE
ENSSSCG00000003781		2.47	5.03	0.97	0	0	0	-4.05	down	0.215	3	not DE
ENSSSCG00000003783	FPGT	13.56	3.35	25.19	9.89	6.49	10.21	-0.432	down	0.708	26	not DE
ENSSSCG00000003784	LRRIQ3	1.23	3.35	2.91	4.62	1.85	4.71	0.591	up	0.766	7	not DE
ENSSSCG00000003787	ZRANB2	1256.57	1322.95	1389.37	925.72	1000.66	1242.9	-0.334	down	0.146	1580	not DE
ENSSSCG00000003788	PTGER3	1159.16	1026.16	1472.69	62.64	246.46	240.26	-2.94	down	0	1520	DE
ENSSSCG00000003789	CTH	39.46	63.72	85.26	75.17	83.39	98.93	0.499	up	0.262	126	not DE
ENSSSCG00000003790	ANKRD13C	239.23	293.43	195.71	272.97	201.06	265.38	0.033	up	0.942	414	not DE
ENSSSCG00000003791	SRSF11	1513.07	2084.19	1518.23	2518.7	2382.14	2324.84	0.515	up	0.0343	3820	not DE
ENSSSCG00000003792		106.05	112.34	127.89	142.42	115.82	208.07	0.401	up	0.277	265	not DE
ENSSSCG00000003793	LRRC7	39.46	21.8	53.29	1.32	4.63	0.79	-4.23	down	1.81e-05	55	DE
ENSSSCG00000003795	WLS	241.7	333.67	258.69	681.1	789.41	661.89	1.36	up	5e-10	1030	DE
ENSSSCG00000003797	DIRAS3	1.23	10.06	10.66	21.1	66.71	60.46	2.87	up	1.82e-05	77	DE
ENSSSCG00000003798	SERBP1	6428.38	5637.19	5747.38	6402.9	6212.45	7836.62	0.194	up	0.454	9980	not DE
ENSSSCG00000003799	IL12RB2	9.87	8.38	12.6	13.85	8.34	13.35	0.197	up	0.858	21	not DE
ENSSSCG00000003801	IL23R	1.23	1.68	0	1.32	2.78	2.36	1.45	up	0.598	3	not DE
ENSSSCG00000003805	PDE4B	2950.91	3117.06	3278.68	1464.41	1187.82	1390.51	-1.21	down	2e-09	3380	DE
ENSSSCG00000003806	LEPROT	1262.74	1378.28	1528.89	1657.59	1709.47	1808.21	0.315	up	0.142	2510	not DE
ENSSSCG00000003807	DNAJC6	16.03	15.09	20.35	28.35	20.38	25.12	0.52	up	0.484	43	not DE
ENSSSCG00000003809	JAK1	2830.07	2949.38	2563.65	4018.05	3371.68	3241.12	0.346	up	0.114	6090	not DE
ENSSSCG00000003811	ROR1	440.23	142.52	331.36	209.67	254.8	224.55	-0.287	down	0.609	357	not DE
ENSSSCG00000003812	PGM1	533.95	539.91	719.88	174.73	211.25	178.23	-1.66	down	1e-10	743	DE
ENSSSCG00000003814	EFCAB7	103.58	72.1	142.42	38.9	28.72	53.39	-1.39	down	0.000116	147	DE
ENSSSCG00000003815	ALG6	75.22	73.78	64.91	85.06	86.17	118.56	0.429	up	0.326	151	not DE
ENSSSCG00000003816	ATG4C	75.22	72.1	86.23	304.62	152.88	171.95	1.37	up	0.000229	462	DE
ENSSSCG00000003818	DOCK7	308.29	209.59	304.23	789.9	590.21	839.33	1.44	up	0	1200	DE
ENSSSCG00000003820	USP1	672.06	414.15	723.75	989.02	767.18	1118.06	0.688	up	0.00234	1500	not DE
ENSSSCG00000003821	KANK4	115.92	8.38	67.82	34.95	18.53	15.7	-1.09	down	0.175	94	not DE
ENSSSCG00000003825	CYP2J34	44.39	31.86	30.04	105.5	81.54	56.53	1.17	up	0.00533	160	DE
ENSSSCG00000003826		4.93	1.68	34.88	0	0	0	-5.69	down	0.00235	36	DE
ENSSSCG00000003828	FGGY	134.41	112.34	211.22	123.3	163.07	162.53	-0.000874	down	0.999	218	not DE
ENSSSCG00000003830	MYSM1	715.22	757.89	697.59	669.89	562.41	699.57	-0.172	down	0.551	1020	not DE
ENSSSCG00000003831	OMA1	173.87	189.47	181.18	96.92	80.61	102.07	-0.963	down	0.00167	187	not DE
ENSSSCG00000003832	TACSTD2	0	3.35	0.97	2.64	1.85	0	-0.216	down	0.952	4	not DE
ENSSSCG00000003833	DAB1	2.47	10.06	0.97	3.96	11.12	3.14	0.72	up	0.645	12	not DE
ENSSSCG00000003839		4222.29	5895.41	3606.16	2227.93	3201.2	1716.35	-0.958	down	2.4e-07	3720	not DE
ENSSSCG00000003843	PARS2	239.23	223.01	258.69	226.81	252.95	221.41	-0.0431	down	0.907	344	not DE
ENSSSCG00000003844	TTC4	495.72	390.68	461.19	276.92	298.35	348.61	-0.545	down	0.0413	476	not DE
ENSSSCG00000003845		1.23	3.35	4.84	0.66	1.85	0.79	-1.49	down	0.486	5	not DE
ENSSSCG00000003846		11.1	5.03	3.88	59.34	92.65	67.52	3.49	up	1.72e-07	100	DE
ENSSSCG00000003847		4.93	3.35	0.97	3.3	7.41	3.14	0.665	up	0.711	8	not DE
ENSSSCG00000003848	LRP8	114.68	48.63	430.18	185.28	119.52	206.5	0.293	up	0.662	444	not DE
ENSSSCG00000003849	MAGOH	194.84	212.95	216.06	352.75	347.45	440.47	0.866	up	0.000528	561	not DE
ENSSSCG00000003850	CZIB	792.91	1081.5	764.44	366.6	531.83	434.98	-0.983	down	4.54e-06	789	not DE
ENSSSCG00000003851	CPT2	1160.39	1405.11	688.87	545.28	739.38	613.99	-0.729	down	0.016	941	not DE
ENSSSCG00000003852	SLC1A7	2.47	3.35	5.81	16.48	12.97	10.99	1.81	up	0.102	25	not DE
ENSSSCG00000003854	ECHDC2	689.33	1081.5	703.4	265.06	431.77	279.51	-1.34	down	0	726	DE
ENSSSCG00000003857	ZYG11B	858.27	783.04	966.94	359.34	350.23	315.63	-1.34	down	4.3e-09	998	DE
ENSSSCG00000003859	TUT4	831.14	932.27	635.58	370.55	444.74	349.39	-1.03	down	1.87e-06	674	DE
ENSSSCG00000003861	ORC1	33.29	26.83	34.88	379.78	330.77	411.42	3.56	up	0	576	DE
ENSSSCG00000003862	CC2D1B	850.87	824.96	929.15	859.13	711.58	966.52	-0.0461	down	0.874	1300	not DE
ENSSSCG00000003863	ZFYVE9	496.96	506.37	471.84	276.92	344.67	310.14	-0.669	down	0.00497	487	not DE
ENSSSCG00000003867	TXNDC12	533.95	519.79	664.65	619.78	637.46	928.84	0.332	up	0.17	1180	not DE
ENSSSCG00000003870	NRDC	1589.52	1599.61	1541.48	1092.53	1283.26	1352.82	-0.349	down	0.132	1720	not DE
ENSSSCG00000003872	EPS15	947.05	883.64	1008.6	2169.9	1453.74	1510.64	0.832	up	0.000691	3290	not DE
ENSSSCG00000003875	TTC39A	36.99	25.15	21.32	50.11	107.48	54.18	1.27	up	0.0213	116	DE
ENSSSCG00000003876	CDKN2C	356.38	298.46	483.47	791.87	855.2	741.97	1.09	up	0.00014	1200	DE
ENSSSCG00000003877	FAF1	1272.6	1098.26	1165.56	570.99	744.01	714.49	-0.808	down	0.00104	1200	not DE
ENSSSCG00000003881	SPATA6	41.93	33.53	32.94	59.34	37.99	62.81	0.552	up	0.296	90	not DE
ENSSSCG00000003882	SLC5A9	7.4	3.35	6.78	3.3	6.49	1.57	-0.802	down	0.619	7	not DE
ENSSSCG00000003885	CMPK1	896.5	845.08	822.58	919.13	915.42	1136.9	0.207	up	0.451	1450	not DE
ENSSSCG00000003888	STIL	64.12	40.24	61.04	248.57	191.79	248.11	2.07	up	0	377	DE
ENSSSCG00000003891	CYP4A24	0	0	0	0.66	0	4.71	1.86	up	0.747	6	not DE
ENSSSCG00000003894	CYP4B1	0	13.41	0	0	3.71	0	-1.15	down	0.743	8	not DE
ENSSSCG00000003895	EFCAB14	929.79	836.69	933.03	1205.94	901.52	936.69	0.163	up	0.549	1830	not DE
ENSSSCG00000003897	MOB3C	812.64	672.37	591.98	1114.95	639.31	677.59	0.195	up	0.504	1690	not DE
ENSSSCG00000003898	MKNK1	695.49	841.72	784.79	1379.35	1068.3	952.39	0.536	up	0.0575	2090	not DE
ENSSSCG00000003901	FAAH	763.32	888.67	769.29	47.47	189.01	120.91	-2.95	down	0	794	DE
ENSSSCG00000003903		2571.11	2325.64	2375.69	574.29	959.9	888.79	-1.62	down	2.6e-09	2450	DE
ENSSSCG00000003904	LRRC41	826.21	949.03	839.05	670.55	747.72	597.5	-0.378	down	0.0922	1020	not DE
ENSSSCG00000003905	RAD54L	51.79	70.42	62.01	203.08	260.36	229.27	1.91	up	0	308	DE
ENSSSCG00000003908	TSPAN1	9.87	8.38	12.6	1.98	0.93	3.14	-2.41	down	0.0463	13	not DE
ENSSSCG00000003909	PIK3R3	255.26	263.25	330.39	193.85	200.13	215.92	-0.471	down	0.0836	341	not DE
ENSSSCG00000003913	MAST2	2072.92	3537.92	2196.44	1297.59	1996.69	1505.14	-0.682	down	0.000683	2270	not DE
ENSSSCG00000003914	PRDX1	805.24	890.35	778.98	4943.11	3970.23	5225.2	2.51	up	0	7500	DE
ENSSSCG00000003917	TESK2	39.46	35.21	62.98	261.76	168.63	123.27	1.97	up	2.57e-05	397	DE
ENSSSCG00000003918	TOE1	168.94	155.94	164.71	229.45	252.95	310.14	0.686	up	0.0172	395	not DE
ENSSSCG00000003919		97.42	174.38	135.64	300.66	283.52	286.58	1.13	up	0.000443	456	DE
ENSSSCG00000003920		61.66	50.3	42.63	79.78	58.37	102.86	0.628	up	0.199	131	not DE
ENSSSCG00000003921	ZSWIM5	27.13	3.35	11.63	2.64	0.93	3.14	-2.49	down	0.032	22	not DE
ENSSSCG00000003922	UROD	501.89	606.98	531.91	493.19	592.06	668.17	0.0905	up	0.772	851	not DE
ENSSSCG00000003923	HECTD3	749.75	878.61	761.54	1376.71	1207.28	1390.51	0.736	up	0.00131	2090	not DE
ENSSSCG00000003926	BTBD19	82.62	119.05	52.32	87.03	102.85	68.31	0.0786	up	0.873	132	not DE
ENSSSCG00000003928	PLK3	263.89	154.26	107.55	874.29	517.01	1160.46	2.29	up	2.92e-08	1480	DE
ENSSSCG00000003929	BEST4	3.7	3.35	3.88	3.3	1.85	3.14	-0.415	down	0.824	5	not DE
ENSSSCG00000003930	RPS8	11759.3	12843.8	10059.8	14535.9	16471.1	15874.2	0.441	up	0.04	22000	not DE
ENSSSCG00000003931	KIF2C	50.56	31.86	56.19	493.19	485.51	520.56	3.44	up	0	748	DE
ENSSSCG00000003940	HYI	487.09	749.5	463.12	162.86	256.65	182.94	-1.49	down	0	478	DE
ENSSSCG00000003941	SZT2	1092.57	1222.34	1156.84	900.01	876.51	777.3	-0.444	down	0.046	1360	not DE
ENSSSCG00000003943	MED8	693.03	539.91	443.75	613.85	789.41	774.16	0.392	up	0.252	986	not DE
ENSSSCG00000003949	CDC20	92.49	82.16	157.93	923.08	1092.39	1171.45	3.3	up	0	1490	DE
ENSSSCG00000003950	TIE1	1550.06	1517.45	2064.68	1607.48	1697.42	1783.87	0.000335	up	0.999	2440	not DE
ENSSSCG00000003951	C1orf210	77.69	33.53	73.63	1.98	5.56	1.57	-4.4	down	9.1e-08	76	DE
ENSSSCG00000003964	PPIH	266.36	340.38	290.66	416.05	428.06	501.71	0.589	up	0.0238	639	not DE
ENSSSCG00000003965	CCDC30	2.47	0	1.94	5.27	3.71	5.5	1.86	up	0.32	8	not DE
ENSSSCG00000003966	PPCS	399.54	296.78	357.52	548.58	473.46	417.7	0.449	up	0.0891	832	not DE
ENSSSCG00000003967	ZMYND12	0	5.03	3.88	0	0	0.79	-2.83	down	0.39	4	not DE
ENSSSCG00000003968	RIMKLA	22.2	26.83	12.6	5.93	7.41	6.28	-1.6	down	0.0475	18	not DE
ENSSSCG00000003971	SCMH1	1675.84	1562.72	1505.63	298.02	888.55	576.3	-1.56	down	3.8e-05	1550	DE
ENSSSCG00000003972	SLFNL1	98.65	97.25	102.7	15.16	57.45	18.84	-1.96	down	0.000356	106	DE
ENSSSCG00000003973	CTPS1	331.72	140.85	154.05	666.6	716.22	857.39	1.94	up	2.56e-07	1090	DE
ENSSSCG00000003975	KCNQ4	231.83	415.83	153.08	36.92	70.42	40.04	-2.39	down	0	248	DE
ENSSSCG00000003976	NFYC	2359	2290.42	2021.08	1127.48	1288.82	1297.07	-0.845	down	7.93e-05	2090	not DE
ENSSSCG00000003979	ZNF684	50.56	63.72	57.16	40.88	38.91	40.83	-0.498	down	0.305	62	not DE
ENSSSCG00000003980	EXO5	274.99	286.72	311.01	225.5	209.4	173.52	-0.528	down	0.0751	342	not DE
ENSSSCG00000003981	ZFP69B	335.42	508.05	345.89	249.89	235.34	215.13	-0.739	down	0.00992	379	not DE
ENSSSCG00000003983	SMAP2	697.96	561.71	724.72	2237.16	1691.86	1759.53	1.52	up	0	3390	DE
ENSSSCG00000003984		660.97	618.72	650.12	191.87	219.59	231.62	-1.59	down	0	671	DE
ENSSSCG00000003986		7.4	6.71	8.72	7.91	6.49	6.28	-0.147	down	0.911	12	not DE
ENSSSCG00000003987		321.85	228.04	140.49	96.92	159.36	56.53	-1.19	down	0.00156	261	DE
ENSSSCG00000003988		1.23	5.03	4.84	7.25	2.78	7.85	0.738	up	0.658	11	not DE
ENSSSCG00000003989		180.04	181.09	239.31	58.68	61.15	40.83	-1.91	down	1.57e-07	247	DE
ENSSSCG00000003990		112.22	100.6	110.45	50.77	42.62	32.98	-1.37	down	0.000292	114	DE
ENSSSCG00000003995	ZNF606	292.26	311.87	312.95	89.01	100.07	87.15	-1.73	down	0	323	DE
ENSSSCG00000003998	ZNF274	332.95	367.21	288.73	176.05	177.9	192.36	-0.849	down	0.00152	298	not DE
ENSSSCG00000004001		1.23	0	0	2.64	2.78	5.5	3.06	up	0.23	7	not DE
ENSSSCG00000004002	RPS5	6570.19	7821.98	5935.34	9352.81	10986.9	9917.28	0.58	up	0.00328	14200	not DE
ENSSSCG00000004004	ZNF584	75.22	31.86	49.41	69.23	89.87	69.88	0.592	up	0.29	105	not DE
ENSSSCG00000004008		22.2	38.56	29.07	7.25	15.75	6.28	-1.69	down	0.0119	30	DE
ENSSSCG00000004010	ERMARD	439	497.99	287.76	387.04	353.01	203.35	-0.391	down	0.144	587	not DE
ENSSSCG00000004012	THBS2	1393.45	2216.65	1307.98	14007.8	17545.9	8647.69	3.01	up	0	21200	DE
ENSSSCG00000004013	SMOC2	192.37	422.54	172.46	801.1	1134.09	601.43	1.76	up	0	1220	DE
ENSSSCG00000004016		7.4	15.09	13.56	1.32	4.63	3.14	-2.07	down	0.0543	14	not DE
ENSSSCG00000004017		13.56	11.74	1.94	1.32	3.71	0	-2.73	down	0.0638	11	not DE
ENSSSCG00000004018	AFDN	4604.56	4840.74	4420.01	1041.11	1762.28	1184.8	-1.83	down	0	4560	DE
ENSSSCG00000004020	SFT2D1	511.75	429.24	499.94	1341.11	1024.75	1144.75	1.28	up	2e-10	2030	DE
ENSSSCG00000004022	RPS6KA2	563.55	407.45	495.1	1177.59	935.81	1028.55	1.1	up	5.28e-08	1790	DE
ENSSSCG00000004023	CEP43	193.6	269.95	255.78	427.26	365.06	478.16	0.829	up	0.00359	648	not DE
ENSSSCG00000004024		716.46	779.68	646.24	6301.36	4370.49	3904.57	2.74	up	0	9560	DE
ENSSSCG00000004027	PDE10A	135.65	129.11	98.83	85.06	52.81	71.45	-0.8	down	0.0379	129	not DE
ENSSSCG00000004029	QKI	6721.87	4374.61	6542.82	3443.1	2823.17	3355.75	-0.854	down	2.61e-05	6750	not DE
ENSSSCG00000004032	PRKN	171.41	164.32	212.18	13.85	41.69	20.41	-2.98	down	1e-10	219	DE
ENSSSCG00000004033	AGPAT4	80.15	120.73	90.11	257.14	277.96	332.91	1.59	up	9.47e-08	424	DE
ENSSSCG00000004037	MAP3K4	578.34	818.25	548.38	489.23	466.98	429.48	-0.467	down	0.0856	742	not DE
ENSSSCG00000004038	PLG	3.7	10.06	2.91	0	0	0.79	-4.22	down	0.0555	6	not DE
ENSSSCG00000004039	SLC22A3	855.8	902.09	859.39	76.48	220.52	187.65	-2.56	down	0	887	DE
ENSSSCG00000004044	IGF2R	3860.97	3693.85	3984.02	5419.16	4641.04	5456.82	0.424	up	0.031	8220	not DE
ENSSSCG00000004045	MAS1	0	0	0	0.66	1.85	0	1.34	up	0.822	2	not DE
ENSSSCG00000004047	MRPL18	787.98	860.17	842.92	365.28	441.96	504.85	-0.936	down	2.66e-05	870	not DE
ENSSSCG00000004048	TCP1	1222.05	990.95	1132.62	1184.84	1124.82	1561.67	0.201	up	0.471	1990	not DE
ENSSSCG00000004049	ACAT2	77.69	87.19	63.95	216.27	201.99	305.42	1.65	up	2.81e-06	389	DE
ENSSSCG00000004050	WTAP	902.66	928.91	818.7	1090.56	986.77	1183.23	0.298	up	0.242	1650	not DE
ENSSSCG00000004052	FNDC1	901.43	1317.92	1134.55	2186.39	4193.52	1503.57	1.12	up	0.000614	4530	DE
ENSSSCG00000004053	TAGAP	73.99	50.3	82.35	636.27	451.23	734.12	3.14	up	0	965	DE
ENSSSCG00000004055	RSPH3	34.53	38.56	23.25	42.86	37.99	51.04	0.479	up	0.441	65	not DE
ENSSSCG00000004057	SYTL3	8.63	26.83	15.5	22.42	34.28	35.33	0.955	up	0.161	45	not DE
ENSSSCG00000004058	EZR	6102.83	6208.96	5626.27	3187.27	3578.3	3493.15	-0.807	down	2.25e-05	5810	not DE
ENSSSCG00000004063	TMEM242	344.05	258.22	340.08	158.9	166.78	196.29	-0.849	down	0.00181	351	not DE
ENSSSCG00000004064	ARID1B	1099.96	1259.23	912.68	1023.96	980.28	796.15	-0.22	down	0.366	1550	not DE
ENSSSCG00000004065	TIAM2	510.52	189.47	352.67	155.61	265.92	179.8	-0.75	down	0.152	414	not DE
ENSSSCG00000004070	SCAF8	815.11	742.79	805.14	791.87	615.22	723.13	-0.155	down	0.556	1200	not DE
ENSSSCG00000004071		921.16	481.22	1131.65	148.35	209.4	193.15	-2.14	down	5.6e-09	1170	DE
ENSSSCG00000004075	RGS17	1.23	3.35	12.6	9.89	9.27	14.13	1.33	up	0.291	18	not DE
ENSSSCG00000004076	MTRF1L	117.15	107.31	108.51	95.61	109.33	98.93	-0.136	down	0.748	145	not DE
ENSSSCG00000004077	FBXO5	20.96	10.06	23.25	120	96.36	109.14	2.6	up	8.2e-09	182	DE
ENSSSCG00000004081		22.2	13.41	25.19	5.93	9.27	10.21	-1.27	down	0.122	26	not DE
ENSSSCG00000004082		2305.98	2798.48	3165.32	1041.11	1193.38	893.51	-1.4	down	1.07e-08	3270	DE
ENSSSCG00000004087	CCDC170	23.43	43.6	33.91	71.21	55.59	92.65	1.14	up	0.0244	118	DE
ENSSSCG00000004088	ARMT1	245.4	152.58	206.37	245.94	252.95	333.69	0.472	up	0.163	425	not DE
ENSSSCG00000004089	RMND1	201	144.2	155.99	118.68	148.25	144.47	-0.281	down	0.486	184	not DE
ENSSSCG00000004090	ZBTB2	162.78	127.43	127.89	221.54	202.91	244.18	0.683	up	0.0245	336	not DE
ENSSSCG00000004092	MTHFD1L	162.78	115.69	80.42	410.11	328	327.41	1.62	up	6.01e-08	622	DE
ENSSSCG00000004093	IYD	7.4	8.38	1.94	1.32	4.63	1.57	-1.24	down	0.432	6	not DE
ENSSSCG00000004094	PPP1R14C	2725.25	2298.81	2863.03	121.32	592.99	397.29	-3.08	down	0	2960	DE
ENSSSCG00000004096		17.26	1.68	14.53	15.16	9.27	16.49	0.519	up	0.646	23	not DE
ENSSSCG00000004101	LRP11	452.56	380.62	439.87	271.65	320.58	259.89	-0.584	down	0.0333	454	not DE
ENSSSCG00000004103	PCMT1	1294.8	1376.6	1338.99	1031.22	1031.24	1166.74	-0.314	down	0.16	1560	not DE
ENSSSCG00000004104	KATNA1	339.11	367.21	290.66	480	448.45	442.83	0.467	up	0.065	728	not DE
ENSSSCG00000004105	NUP43	117.15	72.1	132.74	257.14	217.74	250.46	1.2	up	0.000131	390	DE
ENSSSCG00000004106	LATS1	473.53	392.36	602.64	402.2	328	389.44	-0.377	down	0.161	622	not DE
ENSSSCG00000004109	ZC3H12D	4.93	3.35	4.84	227.47	123.23	152.32	5.23	up	0	345	DE
ENSSSCG00000004110	TAB2	1218.35	900.41	1173.31	1247.48	948.78	1115.7	0.0118	up	0.967	1890	not DE
ENSSSCG00000004113	STXBP5	119.61	100.6	163.74	399.56	230.71	354.1	1.35	up	3.47e-06	606	DE
ENSSSCG00000004114	RAB32	450.1	171.03	250.94	1118.25	719.92	902.93	1.74	up	0	1700	DE
ENSSSCG00000004120	SHPRH	139.35	92.22	156.96	144.4	89.87	151.53	-0.0113	down	0.978	219	not DE
ENSSSCG00000004121	FBXO30	1273.84	1242.46	1230.47	383.74	431.77	477.37	-1.54	down	0	1270	DE
ENSSSCG00000004123	UTRN	2356.54	1398.4	2518.11	1192.76	1020.12	1053.68	-0.9	down	0.00067	2600	not DE
ENSSSCG00000004125	STX11	106.05	58.69	162.77	195.17	243.68	266.17	1.18	up	0.00301	339	DE
ENSSSCG00000004127	PLAGL1	452.56	561.71	553.23	395.61	364.13	348.61	-0.495	down	0.0624	600	not DE
ENSSSCG00000004132	PHACTR2	1069.14	944	1269.23	487.92	426.21	471.88	-1.24	down	4.4e-09	1310	DE
ENSSSCG00000004133	FUCA2	741.12	784.71	796.42	1090.56	1086.83	1275.09	0.57	up	0.00671	1650	not DE
ENSSSCG00000004134	PEX3	367.48	310.2	334.26	223.52	221.44	234.76	-0.572	down	0.0252	345	not DE
ENSSSCG00000004136	AIG1	408.17	372.24	343.95	297.36	357.64	394.93	-0.105	down	0.774	503	not DE
ENSSSCG00000004138	HIVEP2	573.41	620.39	714.06	433.85	365.06	460.1	-0.599	down	0.0113	737	not DE
ENSSSCG00000004139	ADGRG6	252.79	174.38	142.42	207.69	192.72	203.35	0.122	up	0.772	315	not DE
ENSSSCG00000004140	VTA1	559.85	524.82	635.58	686.38	679.15	630.48	0.217	up	0.431	1040	not DE
ENSSSCG00000004142	CITED2	2793.07	3620.08	4087.69	1039.79	1215.62	895.08	-1.73	down	0	4220	DE
ENSSSCG00000004143	TXLNB	2915.15	3090.23	3225.39	84.4	399.34	236.33	-3.93	down	0	3330	DE
ENSSSCG00000004144	HECA	690.56	736.09	687.9	948.14	675.45	675.23	0.103	up	0.757	1440	not DE
ENSSSCG00000004145	ABRACL	2.47	6.71	8.72	221.54	125.08	203.35	4.96	up	0	336	DE
ENSSSCG00000004146	REPS1	398.31	385.65	362.36	820.88	546.66	716.85	0.847	up	0.000817	1240	not DE
ENSSSCG00000004148	CCDC28A	192.37	271.63	244.16	253.19	286.3	228.48	0.124	up	0.728	384	not DE
ENSSSCG00000004149	NHSL1	1148.06	1265.94	1116.15	196.48	358.57	229.27	-2.22	down	0	1150	DE
ENSSSCG00000004150		117.15	114.02	112.39	114.07	174.19	124.84	0.238	up	0.56	188	not DE
ENSSSCG00000004154	TNFAIP3	261.43	169.35	299.38	610.55	266.84	525.27	0.903	up	0.000706	926	not DE
ENSSSCG00000004156	IFNGR1	1028.44	731.06	1161.68	1657.59	1317.54	1483.94	0.629	up	0.00739	2510	not DE
ENSSSCG00000004157	IL20RA	4.93	36.89	0	4.62	12.05	4.71	0.219	up	0.898	22	not DE
ENSSSCG00000004159	SLC35D3	2.47	6.71	0.97	0	2.78	5.5	-0.867	down	0.721	7	not DE
ENSSSCG00000004160	PEX7	209.63	212.95	204.43	125.93	163.07	156.25	-0.503	down	0.0969	211	not DE
ENSSSCG00000004163	BCLAF1	2239.39	1753.87	1743.01	2548.37	1973.53	2154.46	0.221	up	0.321	3860	not DE
ENSSSCG00000004164	MTFR2	13.56	1.68	17.44	133.85	88.02	146.82	3.59	up	0	203	DE
ENSSSCG00000004165	PDE7B	717.69	397.39	747	514.95	597.62	386.3	-0.289	down	0.534	781	not DE
ENSSSCG00000004166	AHI1	358.84	191.15	547.42	232.09	249.24	387.08	-0.262	down	0.511	565	not DE
ENSSSCG00000004167	MYB	3.7	3.35	41.66	24.4	24.09	37.69	1.61	up	0.0883	48	not DE
ENSSSCG00000004169	HBS1L	977.88	824.96	995.04	715.39	736.6	816.56	-0.301	down	0.207	1080	not DE
ENSSSCG00000004170		29.6	25.15	42.63	108.79	88.02	139.76	1.8	up	2.09e-06	178	DE
ENSSSCG00000004172	SLC2A12	53.03	85.51	70.73	13.19	15.75	9.42	-2.44	down	7.08e-07	73	DE
ENSSSCG00000004177	RPS12	5687.26	6027.87	4794.97	10215.2	11437.2	10249.4	0.955	up	3.33e-07	15500	not DE
ENSSSCG00000004178	SLC18B1	97.42	45.27	68.79	179.34	164.92	96.57	1.05	up	0.0146	272	DE
ENSSSCG00000004179		2.47	3.35	4.84	48.13	31.5	51.82	3.63	up	3.33e-06	73	DE
ENSSSCG00000004180		1.23	1.68	2.91	0.66	3.71	3.14	0.182	up	0.938	4	not DE
ENSSSCG00000004181	VNN1	2.47	10.06	8.72	10.55	7.41	10.21	0.542	up	0.681	16	not DE
ENSSSCG00000004190	STX7	331.72	216.3	317.79	368.57	227	359.6	0.135	up	0.658	559	not DE
ENSSSCG00000004191	MOXD1	3.7	46.95	3.88	25.06	15.75	8.64	0.706	up	0.58	38	not DE
ENSSSCG00000004192	CCN2	1574.73	1799.14	1048.32	4409.7	3969.3	3683.94	1.48	up	2e-10	6690	DE
ENSSSCG00000004193	ENPP1	1225.75	1685.12	1305.08	10479	7621.72	14250.5	2.91	up	0	18200	DE
ENSSSCG00000004195	ARG1	8.63	6.71	7.75	516.93	325.22	983.01	6.27	up	0	1250	DE
ENSSSCG00000004196	MED23	474.76	412.48	529.01	503.08	428.99	434.19	-0.0496	down	0.879	763	not DE
ENSSSCG00000004199	EPB41L2	1870.68	2464.81	1721.69	6520.92	5002.39	4507.57	1.4	up	1.35e-08	9890	DE
ENSSSCG00000004201	TMEM200A	1.23	1.68	0.97	30.99	30.58	65.95	5.08	up	3.41e-06	84	DE
ENSSSCG00000004202	SAMD3	1.23	5.03	10.66	5.93	4.63	3.14	-0.0377	down	0.984	11	not DE
ENSSSCG00000004203	L3MBTL3	175.11	145.88	136.61	236.7	195.5	233.19	0.545	up	0.0685	359	not DE
ENSSSCG00000004205	ARHGAP18	585.74	404.09	409.83	1478.91	976.57	1556.96	1.51	up	1.4e-09	2240	DE
ENSSSCG00000004207		4898.05	5524.85	4209.77	918.47	2177.37	1100	-1.9	down	0	4340	DE
ENSSSCG00000004209	PTPRK	923.62	1292.77	980.5	480	433.62	405.14	-1.26	down	1.91e-07	1010	DE
ENSSSCG00000004216	ECHDC1	344.05	405.77	331.36	186.59	197.35	217.49	-0.841	down	0.00119	342	not DE
ENSSSCG00000004217	RNF146	1114.76	1161.98	1028.95	683.08	774.59	768.67	-0.571	down	0.00834	1060	not DE
ENSSSCG00000004218	RSPO3	9.87	35.21	7.75	5.93	6.49	3.93	-1.41	down	0.143	21	not DE
ENSSSCG00000004220	TRMT11	57.96	67.07	54.26	117.36	90.8	102.07	0.796	up	0.041	178	not DE
ENSSSCG00000004221	HINT3	411.87	259.89	340.08	160.88	150.1	233.98	-0.896	down	0.00376	351	not DE
ENSSSCG00000004222	NCOA7	371.18	177.73	249	848.58	429.91	869.17	1.43	up	3.32e-08	1290	DE
ENSSSCG00000004223	HEY2	1154.22	630.45	586.17	87.03	164.92	175.09	-2.45	down	2.94e-08	936	DE
ENSSSCG00000004224	HDDC2	128.25	77.13	101.73	117.36	83.39	145.25	0.168	up	0.707	185	not DE
ENSSSCG00000004225	TPD52L1	3.7	3.35	1.94	7.25	28.72	31.41	2.71	up	0.0117	40	DE
ENSSSCG00000004233	SMPDL3A	138.11	137.49	114.33	7261.37	5457.32	8124.78	5.73	up	0	11000	DE
ENSSSCG00000004234	FABP7	3.7	15.09	15.5	5.93	1.85	4.71	-1.35	down	0.3	16	not DE
ENSSSCG00000004236	PKIB	57.96	36.89	93.98	75.82	39.84	65.95	-0.0158	down	0.979	115	not DE
ENSSSCG00000004237	SERINC1	2982.98	2791.77	2834.93	2134.3	2071.74	2092.44	-0.451	down	0.0201	3240	not DE
ENSSSCG00000004238	HSF2	335.42	308.52	293.57	123.3	167.7	149.18	-1.1	down	8.57e-05	303	DE
ENSSSCG00000004241	GJA1	8598.71	7307.22	9258.58	2245.07	4336.21	3710.64	-1.34	down	9.76e-06	9560	DE
ENSSSCG00000004242	TBC1D32	131.95	102.28	135.64	31.65	58.37	53.39	-1.41	down	0.000828	140	DE
ENSSSCG00000004244	MAN1A1	125.78	97.25	93.98	619.13	359.5	615.56	2.31	up	0	939	DE
ENSSSCG00000004245	FAM184A	0	0	0	0	5.56	3.93	2.98	up	0.469	6	not DE
ENSSSCG00000004246		11.1	13.41	11.63	36.26	24.09	41.61	1.49	up	0.0239	55	DE
ENSSSCG00000004247	ASF1A	266.36	249.83	280.01	176.7	176.04	229.27	-0.46	down	0.102	292	not DE
ENSSSCG00000004249	CEP85L	166.47	157.61	116.27	156.26	118.6	173.52	0.0296	up	0.952	237	not DE
ENSSSCG00000004250	SLC35F1	70.29	67.07	74.6	18.46	35.21	6.28	-2.07	down	0.0013	77	DE
ENSSSCG00000004253		448.86	360.5	477.66	463.52	461.42	528.41	0.18	up	0.528	703	not DE
ENSSSCG00000004254	DCBLD1	316.92	263.25	377.86	700.22	698.61	835.4	1.23	up	3.42e-08	1060	DE
ENSSSCG00000004255	VGLL2	0	0	1.94	0	0	0.79	-1.03	down	0.864	2	not DE
ENSSSCG00000004262	KPNA5	135.65	120.73	183.12	79.78	55.59	76.16	-1.05	down	0.00167	189	DE
ENSSSCG00000004263	ZUP1	91.25	57.01	91.07	137.8	88.02	127.98	0.567	up	0.109	209	not DE
ENSSSCG00000004272	LMBRD1	311.99	331.99	340.08	369.89	315.95	343.9	0.0647	up	0.846	561	not DE
ENSSSCG00000004274	COL9A1	0	1.68	7.75	0	10.19	0	-1.15	down	0.73	11	not DE
ENSSSCG00000004275	FAM135A	366.24	288.4	351.7	284.84	168.63	263.03	-0.513	down	0.0626	432	not DE
ENSSSCG00000004276	SMAP1	471.06	446.01	508.66	431.21	432.69	486.01	-0.0793	down	0.787	654	not DE
ENSSSCG00000004279	OGFRL1	414.34	598.6	434.06	2448.15	1522.31	1499.64	1.9	up	9e-10	3710	DE
ENSSSCG00000004280	RIMS1	215.8	238.1	157.93	22.42	37.06	18.84	-3	down	0	175	DE
ENSSSCG00000004281	KCNQ5	13.56	26.83	23.25	35.6	24.09	22.77	0.388	up	0.638	54	not DE
ENSSSCG00000004289	CEP162	97.42	75.45	104.64	121.98	100.07	140.54	0.385	up	0.286	185	not DE
ENSSSCG00000004290	TBX18	186.2	293.43	153.08	406.82	360.42	266.95	0.742	up	0.0174	617	not DE
ENSSSCG00000004291	NT5E	99.88	169.35	93.98	755.61	685.64	420.06	2.36	up	0	1150	DE
ENSSSCG00000004293	SNX14	469.83	337.02	380.77	888.14	731.04	835.4	1.06	up	8.97e-07	1350	DE
ENSSSCG00000004294	SYNCRIP	1393.45	1004.37	1148.12	2864.2	2265.39	3193.22	1.23	up	5.3e-09	4340	DE
ENSSSCG00000004300	SMIM8	147.98	166	161.8	36.26	50.96	72.23	-1.62	down	7e-06	167	DE
ENSSSCG00000004301	C6orf163	8.63	5.03	12.6	7.91	9.27	7.85	-0.0334	down	0.98	13	not DE
ENSSSCG00000004303	RARS2	282.39	216.3	257.72	303.96	231.64	263.81	0.0792	up	0.811	461	not DE
ENSSSCG00000004304	SLC35A1	371.18	352.12	349.76	341.54	308.54	299.93	-0.177	down	0.535	518	not DE
ENSSSCG00000004306	ORC3	210.87	154.26	197.65	317.15	246.46	266.95	0.563	up	0.0378	481	not DE
ENSSSCG00000004307		1138.19	1046.28	1120.02	1529.02	1273.07	1425.84	0.353	up	0.0992	2320	not DE
ENSSSCG00000004309	CNR1	2.47	3.35	2.91	3.3	0.93	0	-1.72	down	0.47	5	not DE
ENSSSCG00000004311	RNGTT	524.09	489.61	568.73	362.64	328	402	-0.536	down	0.0183	587	not DE
ENSSSCG00000004314	PM20D2	393.37	253.19	384.64	97.58	96.36	80.09	-1.9	down	6e-10	397	DE
ENSSSCG00000004317	UBE2J1	420.5	477.87	466.03	1109.68	879.29	1164.38	1.2	up	3.33e-07	1680	DE
ENSSSCG00000004318	RRAGD	1720.24	1359.83	1862.18	101.54	315.02	218.27	-3.09	down	0	1920	DE
ENSSSCG00000004322	ANKRD6	415.57	182.76	285.82	26.37	72.27	46.32	-2.64	down	5.53e-07	337	DE
ENSSSCG00000004324		298.42	258.22	372.05	162.86	152.88	158.6	-0.957	down	0.000437	384	not DE
ENSSSCG00000004328	MDN1	646.17	625.42	521.26	1030.56	813.5	829.91	0.576	up	0.0109	1560	not DE
ENSSSCG00000004330	GJA10	2.47	3.35	0	7.91	7.41	4.71	2.18	up	0.193	12	not DE
ENSSSCG00000004331	CASP8AP2	138.11	77.13	190.87	222.86	152.88	202.57	0.571	up	0.122	338	not DE
ENSSSCG00000004332	BACH2	103.58	114.02	192.81	54.07	84.32	49.46	-1.11	down	0.0149	199	DE
ENSSSCG00000004334	MAP3K7	611.64	348.76	596.83	648.8	547.59	661.89	0.289	up	0.325	984	not DE
ENSSSCG00000004336	EPHA7	334.18	358.82	448.59	176.05	238.12	214.35	-0.863	down	0.000959	463	not DE
ENSSSCG00000004339	UFL1	813.88	583.5	685	479.34	485.51	522.91	-0.475	down	0.0658	727	not DE
ENSSSCG00000004340	FHL5	115.92	162.64	120.14	43.52	29.65	64.38	-1.57	down	0.000538	124	DE
ENSSSCG00000004342	NDUFAF4	217.03	186.12	248.03	86.37	85.24	158.6	-1.03	down	0.00125	256	DE
ENSSSCG00000004344	MMS22L	38.23	11.74	27.13	123.96	82.46	117.77	2.14	up	1.41e-06	188	DE
ENSSSCG00000004347	FBXL4	313.22	306.84	318.76	165.5	153.81	140.54	-1.03	down	4.59e-05	329	DE
ENSSSCG00000004349	FAXC	443.93	481.22	471.84	133.19	157.51	160.17	-1.64	down	0	487	DE
ENSSSCG00000004351	USP45	156.61	139.17	256.75	110.11	109.33	139.76	-0.586	down	0.0709	265	not DE
ENSSSCG00000004353	CCNC	274.99	229.71	238.34	514.95	420.65	528.41	0.977	up	3.4e-05	781	not DE
ENSSSCG00000004355		0	0	9.69	0	0	7.07	-0.691	down	0.849	10	not DE
ENSSSCG00000004358	ASCC3	475.99	296.78	411.77	772.75	668.04	729.41	0.894	up	0.000272	1170	not DE
ENSSSCG00000004361	GRIK2	0	1.68	1.94	1.98	6.49	2.36	1.66	up	0.451	7	not DE
ENSSSCG00000004364	HACE1	241.7	179.41	208.31	286.82	264.99	290.51	0.427	up	0.133	435	not DE
ENSSSCG00000004366	BVES	2942.28	2528.52	3424.98	152.31	711.58	522.91	-2.92	down	2e-10	3540	DE
ENSSSCG00000004367	POPDC3	665.9	617.04	716.97	31.65	153.81	111.49	-2.99	down	2e-10	740	DE
ENSSSCG00000004368	PREP	1170.25	1168.69	1241.13	938.91	1032.17	1147.9	-0.203	down	0.397	1460	not DE
ENSSSCG00000004369	PRDM1	45.63	53.66	93.01	608.58	381.73	688.58	3.15	up	0	923	DE
ENSSSCG00000004370	ATG5	260.19	211.27	261.6	392.31	356.72	455.39	0.716	up	0.00332	595	not DE
ENSSSCG00000004371	CRYBG1	39.46	36.89	52.32	371.87	201.99	310.14	2.76	up	0	564	DE
ENSSSCG00000004373	RTN4IP1	971.72	771.3	948.53	259.12	304.83	298.36	-1.64	down	0	979	DE
ENSSSCG00000004374	QRSL1	757.15	650.57	786.73	251.21	279.82	344.68	-1.33	down	7.3e-09	812	DE
ENSSSCG00000004379	SOBP	254.03	283.37	153.08	246.6	256.65	180.59	0.0161	up	0.966	374	not DE
ENSSSCG00000004382	SEC63	965.55	814.89	883.62	1416.27	1256.39	1564.81	0.668	up	0.00142	2150	not DE
ENSSSCG00000004383	OSTM1	345.28	283.37	340.08	977.81	837.59	1080.37	1.58	up	0	1480	DE
ENSSSCG00000004384	NR2E1	6.17	11.74	14.53	9.23	4.63	16.49	-0.141	down	0.908	21	not DE
ENSSSCG00000004385	SNX3	3070.53	2570.44	3115.91	2307.71	2120.85	2512.49	-0.333	down	0.104	3500	not DE
ENSSSCG00000004387		3438.01	4045.97	3312.59	1378.69	1941.1	1058.39	-1.34	down	2.4e-09	3420	DE
ENSSSCG00000004388	ARMC2	198.54	152.58	280.97	41.54	52.81	48.68	-2.12	down	2.2e-09	290	DE
ENSSSCG00000004390	SESN1	1996.46	2816.92	1726.54	705.5	996.96	385.51	-1.72	down	0	1780	DE
ENSSSCG00000004391	CEP57L1	14.8	6.71	19.38	30.33	18.53	26.7	0.933	up	0.212	46	not DE
ENSSSCG00000004392	AMD1	2010.02	955.74	1984.26	1207.92	994.18	1446.25	-0.381	down	0.196	2050	not DE
ENSSSCG00000004393	GTF3C6	656.03	451.04	578.42	554.51	490.14	592.79	-0.0309	down	0.923	841	not DE
ENSSSCG00000004394	RPF2	162.78	85.51	119.17	313.19	266.84	395.72	1.43	up	4.17e-06	504	DE
[truncated: 15,605 more rows]

## Sheet: Thresholds & Abbreviations
param	condition	value
padj	<=	0.05
|log2FoldChange|	>=	1
max_count	>=	30
baseMean	>=	0
baseMean_max	>=	0
Abbreviation	full term
IZ	Infarct Zone
RZ	Remote Zone
