# Supplementary material for: Cold and hot fibrosis define clinically distinct cardiac pathologies
Source: Cell Syst. 2025 Mar 19;16(3):None. doi: 10.1016/j.cels.2025.101198 (PMC11922821; doi:10.1016/j.cels.2025.101198)
Supplement: Table S3. Pig RNA-sequencing DE genes between remote and infarct zones of rhAgrin-treated hearts 28 days post-MI, related to Figure 3 [file mmc5.xlsx]

## Sheet: DEoutput
		Normalized Counts
Gene	Gene_name	519RZ	522RZ	544RZ	548RZ	519IZ	522IZ	544IZ	548IZ	log2FoldChange	Direction	padj	max_count	pass
ENSSSCG00000000002	GTSE1	850.49	885.87	1056.25	1059.87	814.26	885.8	1017.54	915.17	-0.0823	down	1	1160	not DE
ENSSSCG00000000003	TTC38	343.27	399.35	433.39	409.11	333.28	394.79	487.34	413.27	0.0323	up	1	517	not DE
ENSSSCG00000000005	CDPF1	1064.65	1196.28	1124.32	1208.25	1101.79	956.81	1227.82	1152.08	-0.0546	down	1	1340	not DE
ENSSSCG00000000006	PPARA	1455.05	1305.68	1388.66	1519.86	1470.36	1082.81	885.98	539.62	-0.594	down	1	1470	not DE
ENSSSCG00000000007	TRMU	278.71	334.43	392.55	412.29	300.61	303.92	328.88	397.48	-0.0871	down	1	453	not DE
ENSSSCG00000000010	FBLN1	4667.43	3619.1	4915.91	7439.24	4654.19	7608.7	6325.47	10801.3	0.492	up	0.254	12300	not DE
ENSSSCG00000000014	FAM118A	70.7	68.49	90.76	82.67	116.32	82.47	89.69	57.91	0.117	up	1	108	not DE
ENSSSCG00000000018	KIAA0930	3053.56	2826.61	2815.9	2699.49	2710.7	2642.12	1885.58	1709.25	-0.376	down	0.296	3460	not DE
ENSSSCG00000000019	NUP50	1351.56	1383.95	1199.2	1238.99	1424.62	1396.66	1220.84	1172.26	0.00868	up	1	1830	not DE
ENSSSCG00000000020	PHF21B	11.27	18.68	4.54	5.3	19.6	18.33	6.98	4.39	0.287	up	1	24	not DE
ENSSSCG00000000021		22.54	13.34	7.94	7.42	10.46	29.02	18.94	16.67	0.631	up	1	38	not DE
ENSSSCG00000000022	RTL6	2016.58	1791.31	1817.51	1893.99	1940.88	1754.8	1609.52	1647.83	-0.115	down	1	2300	not DE
ENSSSCG00000000024	PARVB	1282.9	1357.27	1717.68	1539.99	1587.99	1361.53	1879.6	1202.09	0.0212	up	1	1890	not DE
ENSSSCG00000000025		61.48	123.63	162.24	120.83	75.81	178.69	170.42	153.55	0.314	up	1	234	not DE
ENSSSCG00000000026	SULT4A1	1.02	0	0	0	0	0	0	1.75	0.0715	up	1	2	not DE
ENSSSCG00000000028		3.07	7.12	1.13	1.06	2.61	9.93	3.99	5.26	0.984	up	1	13	not DE
ENSSSCG00000000029	SCUBE1	108.62	154.76	147.49	211.97	186.9	109.2	73.75	315	-0.0245	down	1	359	not DE
ENSSSCG00000000031	MCAT	372.98	362.89	324.48	286.17	317.6	345.16	367.75	337.81	0.0289	up	1	452	not DE
ENSSSCG00000000033	TSPO	1088.21	1205.18	678.45	912.55	660.03	1696.76	1240.78	1734.69	0.404	up	1	2220	not DE
ENSSSCG00000000034	TTLL12	3122.21	2728.77	3781.38	4029.63	3030.91	2785.68	3937.6	4058.15	0.0141	up	1	4620	not DE
ENSSSCG00000000035	TTLL1	757.24	1052.2	878.13	870.16	790.73	1004.16	919.87	959.04	0.0495	up	1	1320	not DE
ENSSSCG00000000036	PACSIN2	2497.15	2493.97	2027.4	2473.74	2161.76	2291.62	1962.32	1987.4	-0.173	down	1	3000	not DE
ENSSSCG00000000037	ARFGAP3	895.57	949.02	949.6	1069.41	835.17	1012.56	1087.3	1061.7	0.0455	up	1	1330	not DE
ENSSSCG00000000038	CYB5R3	1278.8	1318.14	2381.38	2599.87	1283.47	1417.28	2460.63	2588.44	0.0377	up	1	2950	not DE
ENSSSCG00000000039	POLDIP3	1775.78	1907.83	2168.08	1990.44	1840.24	1893.01	2100.85	2133.05	0.0235	up	1	2480	not DE
ENSSSCG00000000040	SEPTIN3	16.39	32.91	29.5	31.8	19.6	32.07	24.92	28.96	-0.0523	down	1	42	not DE
ENSSSCG00000000045	NDUFA6	1726.59	2012.78	1749.44	1715.93	1902.98	1708.22	1829.77	1501.3	-0.0569	down	1	2260	not DE
ENSSSCG00000000046	CYP2D25	4.1	3.56	2.27	2.12	2.61	7.64	5.98	5.26	0.824	up	1	10	not DE
ENSSSCG00000000050	NAGA	547.18	567.46	610.38	605.19	556.78	592.57	641.82	711.6	0.0995	up	1	811	not DE
ENSSSCG00000000058	SNU13	1894.64	1866.03	1640.53	1626.9	1901.67	1855.59	1818.81	1702.23	0.0525	up	1	2430	not DE
ENSSSCG00000000059	XRCC6	640.43	653.73	487.85	522.52	649.57	676.57	576.04	552.79	0.0964	up	1	886	not DE
ENSSSCG00000000061	PMM1	177.27	193.9	238.25	235.29	125.47	250.47	304.96	289.55	0.15	up	1	330	not DE
ENSSSCG00000000062	CSDC2	730.6	589.69	256.4	267.09	334.59	969.8	299.98	264.99	-0.0399	down	1	1270	not DE
ENSSSCG00000000063	POLR3H	501.07	478.51	479.91	397.45	457.45	545.99	560.09	373.79	0.0514	up	1	715	not DE
ENSSSCG00000000064	ACO2	50849.9	47358.7	64314.2	52783.8	58367.6	43221.6	56039.3	39081.1	-0.141	down	1	56700	not DE
ENSSSCG00000000066	L3MBTL2	638.38	642.17	678.45	709.05	593.37	636.09	689.65	653.69	-0.0527	down	1	833	not DE
ENSSSCG00000000067	CHADL	121.94	115.63	173.58	129.3	213.04	153.49	156.47	264.99	0.526	up	0.827	302	not DE
ENSSSCG00000000068	EP300	2096.5	1950.52	1915.08	2049.79	2223.19	1838.79	1660.35	1739.08	-0.111	down	1	2410	not DE
ENSSSCG00000000071	ST13	3409.12	3616.43	4034.38	3986.18	3741.92	3395.05	3878.8	3700.15	-0.0307	down	1	4450	not DE
ENSSSCG00000000072	SLC25A17	212.11	218.8	157.7	163.22	223.5	239.01	174.41	198.3	0.157	up	1	313	not DE
ENSSSCG00000000074	MCHR1	0	0	0	0	0	0	0	0				0	not DE
ENSSSCG00000000075	MRTFA	409.87	410.03	507.13	465.28	487.51	390.97	544.15	489.61	0.0877	up	1	558	not DE
ENSSSCG00000000076	SGSM3	519.51	550.56	496.92	553.25	473.13	539.11	529.2	554.54	-0.0171	down	1	706	not DE
ENSSSCG00000000077	ADSL	725.48	718.66	876.99	764.17	874.38	668.93	857.08	752.84	0.0265	up	1	876	not DE
ENSSSCG00000000078	TNRC6B	394.5	394.02	378.93	364.6	398.63	403.19	372.73	322.02	-0.0378	down	1	528	not DE
ENSSSCG00000000079	FAM83F	1.02	1.78	1.13	0	3.92	2.29	0	4.39	1.16	up	1	5	not DE
ENSSSCG00000000081	ENTHD1	0	0	3.4	11.66	6.53	0	1.99	3.51	0.121	up	1	11	not DE
ENSSSCG00000000082	CACNA1I	9.22	3.56	9.08	11.66	9.15	9.16	4.98	24.57	0.426	up	1	28	not DE
ENSSSCG00000000084	ATF4	3302.55	3686.69	3189.16	3650.2	3287.08	3682.17	3539.95	3934.43	0.0625	up	1	4820	not DE
ENSSSCG00000000087	TAB1	1464.27	1465.78	1600.82	1608.89	1561.85	1422.62	1746.06	1734.69	0.0707	up	1	1980	not DE
ENSSSCG00000000091	APOBEC3B	104.52	155.65	127.07	115.53	117.63	141.27	126.57	133.37	0.0528	up	1	185	not DE
ENSSSCG00000000092	NPTXR	44.06	26.68	28.36	36.04	16.99	36.65	43.85	37.73	-0.0158	down	1	48	not DE
ENSSSCG00000000093	DNAL4	178.29	146.76	176.99	157.92	179.06	148.91	146.5	169.35	-0.0348	down	1	195	not DE
ENSSSCG00000000094	SUN2	4568.04	4409.8	6115.11	5526.17	3975.87	4644.33	5078.71	3787.02	-0.235	down	0.997	6080	not DE
ENSSSCG00000000095	GTPBP1	1271.63	1295.9	1341.01	1413.87	1359.27	1192.01	1268.68	1483.75	-0.00908	down	1	1690	not DE
ENSSSCG00000000097		2015.55	2019.9	1782.34	1838.88	2169.6	1844.14	1991.22	1771.55	0.0196	up	1	2420	not DE
ENSSSCG00000000103	DMC1	5.12	6.23	0	0	1.31	10.69	1	0	0.145	up	1	14	not DE
ENSSSCG00000000104	DDX17	7870.59	9037.51	7384.65	7947.98	8456.23	7776.69	7080.9	8638.37	-0.0135	down	1	10200	not DE
ENSSSCG00000000105	KDELR3	334.05	308.63	341.49	354	299.3	425.34	355.79	492.24	0.216	up	1	561	not DE
ENSSSCG00000000106	KCNJ4	9173.99	8240.58	8548.67	9072.51	8236.66	8280.68	7882.17	4581.98	-0.31	down	1	10800	not DE
ENSSSCG00000000107		2098.55	2019.9	1797.09	2176.98	2217.96	2010.61	1903.52	2201.49	0.0427	up	1	2630	not DE
ENSSSCG00000000108	TMEM184B	1401.77	1534.27	1738.1	1800.72	1429.85	1615.82	1741.07	1776.81	0.0216	up	1	2120	not DE
ENSSSCG00000000110	PLA2G6	418.07	453.61	357.38	429.25	406.47	454.35	402.63	486.1	0.0782	up	1	595	not DE
ENSSSCG00000000111	BAIAP2L2	173.17	217.91	268.88	251.19	317.6	152.72	246.16	332.55	0.159	up	1	379	not DE
ENSSSCG00000000113	SLC16A8	22.54	21.35	27.23	25.44	27.45	16.04	20.93	46.5	0.106	up	1	53	not DE
ENSSSCG00000000114	PICK1	967.3	950.8	932.58	874.39	1010.3	878.93	979.67	925.7	0.0249	up	1	1150	not DE
ENSSSCG00000000116	POLR2F	972.42	1107.34	1074.4	1047.15	1109.64	1003.39	1226.82	1125.75	0.0848	up	1	1310	not DE
ENSSSCG00000000117	C22orf23	93.25	89.83	70.34	96.45	96.72	116.07	98.66	96.52	0.227	up	1	152	not DE
ENSSSCG00000000118	MICALL1	1589.28	1421.31	2008.12	2221.49	1686.02	1602.07	1971.29	1525.86	-0.0775	down	1	2100	not DE
ENSSSCG00000000119	EIF3L	5637.81	6274.05	5341.36	5083.15	5891.92	5830.99	5870.02	5698.96	0.0645	up	1	7640	not DE
ENSSSCG00000000120	ANKRD54	386.31	399.35	473.1	414.41	388.18	397.85	434.52	443.98	-0.00542	down	1	521	not DE
ENSSSCG00000000121	GALR3	5.12	3.56	6.81	19.08	10.46	6.11	13.95	21.94	0.721	up	1	25	not DE
ENSSSCG00000000130	CYTH4	187.52	208.13	213.29	250.13	132.01	251.23	237.19	303.59	0.0652	up	1	346	not DE
ENSSSCG00000000131	ELFN2	57.38	31.13	80.55	86.91	35.29	25.96	22.92	28.08	-1.11	down	0.31	82	not DE
ENSSSCG00000000133	TST	923.24	1054.87	990.44	1001.58	1155.38	808.67	726.53	1023.97	-0.119	down	1	1190	not DE
ENSSSCG00000000135	KCTD17	70.7	75.6	71.48	94.33	69.27	78.65	119.59	137.76	0.337	up	1	157	not DE
ENSSSCG00000000136	CSF2RB	387.33	216.13	339.22	350.82	352.89	355.85	438.51	338.69	0.226	up	1	466	not DE
ENSSSCG00000000137	NCF4	204.94	207.24	209.89	193.96	235.26	227.56	248.16	236.03	0.214	up	1	298	not DE
ENSSSCG00000000139	IFT27	168.05	190.34	197.41	216.21	192.13	188.61	187.36	203.57	0.00162	up	1	247	not DE
ENSSSCG00000000141	EIF3D	2951.09	3335.37	3186.89	3026.99	2981.25	3337.01	3711.37	3686.99	0.13	up	1	4370	not DE
ENSSSCG00000000142	FOXRED2	193.67	162.77	149.76	214.09	226.11	161.12	170.42	188.65	0.05	up	1	215	not DE
ENSSSCG00000000144		1460.17	1627.66	1778.94	1784.82	1504.35	1566.18	1962.32	1755.75	0.026	up	1	2050	not DE
ENSSSCG00000000145		804.38	786.26	783.96	715.41	761.98	730.78	663.74	570.33	-0.187	down	1	957	not DE
ENSSSCG00000000146	MYH11	1330.04	1130.47	1690.45	1626.9	1900.36	1111.83	1673.3	3024.53	0.343	up	0.949	3450	not DE
ENSSSCG00000000148		162.92	177	121.39	131.42	113.71	183.27	128.56	157.06	-0.0258	down	1	240	not DE
ENSSSCG00000000152	RBFOX2	2308.61	2237.81	2748.96	2421.81	2212.74	2245.04	3264.89	2982.41	0.124	up	1	3400	not DE
ENSSSCG00000000156	FBXO7	1133.3	1009.5	1128.86	994.16	985.47	1125.57	1234.8	987.99	0.0205	up	1	1470	not DE
ENSSSCG00000000158	RTCB	651.7	709.77	727.23	657.12	735.84	725.44	706.6	709.85	0.0684	up	1	950	not DE
ENSSSCG00000000160	PRDM4	525.66	499.86	495.79	543.71	517.57	458.17	523.22	501.89	-0.0475	down	1	600	not DE
ENSSSCG00000000161	PWP1	452.91	467.84	423.18	397.45	449.6	461.99	490.33	482.59	0.115	up	1	605	not DE
ENSSSCG00000000162	BTBD11	18.44	37.36	57.86	32.86	32.67	27.49	41.86	20.18	-0.227	down	1	51	not DE
ENSSSCG00000000164	CRY1	251.05	193.01	420.91	268.15	207.81	178.69	415.59	237.79	-0.14	down	1	417	not DE
ENSSSCG00000000167	RIC8B	510.29	450.05	407.3	440.91	530.64	448.24	409.61	419.42	-0.00342	down	1	587	not DE
ENSSSCG00000000169	POLR3B	164.97	184.11	182.66	177	177.75	187.09	209.29	189.53	0.105	up	1	245	not DE
ENSSSCG00000000171	CKAP4	463.16	410.03	416.37	423.95	347.66	552.86	494.32	498.38	0.131	up	1	724	not DE
ENSSSCG00000000174	TEX49	3.07	5.34	7.94	4.24	7.84	5.35	5.98	5.26	0.278	up	1	7	not DE
ENSSSCG00000000175	ADCY6	17370.4	19357.6	21811.3	20396.2	18836.3	15413.6	17418.7	19043.9	-0.159	down	1	21800	not DE
ENSSSCG00000000176	DDX23	1108.71	1013.95	1060.78	986.74	1124.01	1018.67	1245.76	1182.79	0.13	up	1	1350	not DE
ENSSSCG00000000179	CCDC65	6.15	12.45	5.67	9.54	5.23	11.45	7.97	7.9	-0.0417	down	1	15	not DE
ENSSSCG00000000182	WNT10B	21.52	8	14.75	21.2	18.3	11.45	14.95	16.67	-0.0298	down	1	21	not DE
ENSSSCG00000000184	DDN	71.73	102.28	82.82	61.47	62.74	90.87	43.85	35.1	-0.507	down	1	119	not DE
ENSSSCG00000000185	PRKAG1	744.94	737.34	610.38	594.59	814.26	698.71	654.77	561.56	0.0167	up	1	915	not DE
ENSSSCG00000000186	RHEBL1	1.02	4.45	0	2.12	5.23	2.29	1	3.51	0.896	up	1	5	not DE
ENSSSCG00000000188	DHH	13.32	8	17.02	14.84	10.46	20.62	21.93	15.79	0.38	up	1	27	not DE
ENSSSCG00000000189	LMBR1L	179.32	196.56	180.39	231.05	209.12	184.8	203.31	230.77	0.072	up	1	263	not DE
ENSSSCG00000000190	TUBA1B	4851.87	6230.47	7124.84	6829.82	4737.84	6976.42	8700.39	8006.62	0.162	up	1	9140	not DE
ENSSSCG00000000194		504.14	99.62	171.31	132.48	545.02	109.96	139.53	119.33	-0.0409	down	1	492	not DE
ENSSSCG00000000195	PRPH	7.17	1.78	0	6.36	13.07	6.11	2.99	5.26	1.15	up	1	10	not DE
ENSSSCG00000000197	C1QL4	3.07	0	0	0	3.92	1.53	0	0.88	1.42	up	1	3	not DE
ENSSSCG00000000198	DNAJC22	12.3	4.45	5.67	1.06	3.92	6.87	3.99	6.14	0.122	up	1	12	not DE
ENSSSCG00000000199	SPATS2	184.44	230.36	255.27	260.73	156.84	259.63	272.07	390.46	0.165	up	1	445	not DE
ENSSSCG00000000202	MCRS1	1278.8	1108.23	1083.47	1072.59	1322.67	1195.06	1307.55	1475.85	0.222	up	0.984	1680	not DE
ENSSSCG00000000203	KCNH3	2.05	8.89	7.94	8.48	2.61	4.58	9.97	21.06	0.28	up	1	24	not DE
ENSSSCG00000000204	PRPF40B	588.17	725.78	804.38	757.81	677.02	609.37	759.42	838.83	0.00183	up	1	956	not DE
ENSSSCG00000000205	FAM186B	75.83	96.06	62.4	78.43	66.66	94.69	54.81	80.72	-0.082	down	1	124	not DE
ENSSSCG00000000206	FAIM2	203.91	211.68	156.56	111.29	235.26	171.05	229.22	158.82	0.233	up	1	238	not DE
ENSSSCG00000000207		11.27	14.23	10.21	14.84	10.46	7.64	12.96	12.28	-0.242	down	1	16	not DE
ENSSSCG00000000209	NCKAP5L	774.66	839.62	697.74	960.24	814.26	773.55	790.31	929.21	0.0194	up	1	1060	not DE
ENSSSCG00000000211	AQP5	2.05	4.45	2.27	2.12	9.15	7.64	6.98	3.51	1.3	up	1	10	not DE
ENSSSCG00000000214	GPD1	691.66	807.6	1202.6	783.25	741.06	835.4	1097.27	449.25	-0.193	down	1	1100	not DE
ENSSSCG00000000215	SMARCD1	720.35	650.17	753.33	699.52	712.31	649.84	729.52	781.8	0.0248	up	1	891	not DE
ENSSSCG00000000216	ASIC1	3.07	3.56	0	3.18	3.92	1.53	0	13.16	0.37	up	1	15	not DE
ENSSSCG00000000217	RACGAP1	232.6	163.66	152.03	168.52	226.11	180.21	183.38	121.96	-0.0215	down	1	236	not DE
ENSSSCG00000000220	POU6F1	229.53	284.62	270.02	236.35	305.84	248.18	300.98	293.06	0.167	up	1	334	not DE
ENSSSCG00000000223	BIN2	81.97	116.52	145.22	117.65	56.2	193.96	201.31	158.82	0.312	up	1	254	not DE
ENSSSCG00000000228	SCN8A	18.44	14.23	2.27	6.36	3.92	6.11	4.98	6.14	-0.689	down	1	18	not DE
ENSSSCG00000000231		0	0	0	0	0	0	0	0				0	not DE
ENSSSCG00000000232	ACVRL1	585.09	774.69	925.78	1059.87	714.92	820.13	1020.53	1002.03	0.104	up	1	1140	not DE
ENSSSCG00000000233	ACVR1B	278.71	254.38	313.13	244.83	260.09	268.03	306.96	354.48	0.122	up	1	404	not DE
ENSSSCG00000000234	TAMALIN	182.39	151.2	124.8	192.9	179.06	178.69	147.5	223.75	0.168	up	1	255	not DE
ENSSSCG00000000252	KRT8	174.2	294.4	54.46	142.02	66.66	2204.57	854.09	856.38	2.27	up	0.688	2890	not DE
ENSSSCG00000000253	KRT18	10.25	2.67	6.81	1.06	6.53	35.13	30.89	7.02	1.97	up	0.674	46	not DE
ENSSSCG00000000257	ITGB7	40.99	145.87	204.22	134.6	54.89	132.11	232.21	139.51	0.102	up	1	233	not DE
ENSSSCG00000000258	RARG	338.15	503.42	448.14	596.71	345.05	600.2	497.31	691.42	0.166	up	1	788	not DE
ENSSSCG00000000259	CSAD	113.74	139.64	139.55	164.28	142.46	130.58	149.49	145.65	0.0319	up	1	171	not DE
ENSSSCG00000000260	SOAT2	6.15	5.34	0	3.18	2.61	3.82	0	0.88	-0.997	down	1	6	not DE
ENSSSCG00000000261		721.38	496.3	625.13	551.13	478.36	592.57	593.98	873.05	0.0666	up	1	995	not DE
ENSSSCG00000000262	SPRYD3	1097.44	927.68	930.31	871.21	1012.92	952.23	1040.46	1073.11	0.0962	up	1	1250	not DE
ENSSSCG00000000263	TNS2	4799.62	5156.03	4207.97	4536.25	5505.05	4264.05	3955.54	4306.46	-0.0604	down	1	5800	not DE
ENSSSCG00000000264	MFSD5	431.39	469.62	493.52	457.86	504.5	493.3	559.1	504.53	0.153	up	1	646	not DE
ENSSSCG00000000265	ESPL1	103.49	71.15	76.01	63.59	79.73	88.58	60.79	52.65	-0.156	down	1	116	not DE
ENSSSCG00000000267	MYG1	246.95	229.47	203.08	175.94	260.09	197.78	225.23	187.77	0.023	up	1	259	not DE
ENSSSCG00000000268	AAAS	215.18	225.92	250.73	292.52	258.78	258.1	249.15	300.96	0.121	up	1	343	not DE
ENSSSCG00000000271	AMHR2	5.12	10.67	6.81	7.42	11.76	12.98	6.98	8.77	0.428	up	1	17	not DE
ENSSSCG00000000272	SP1	410.9	366.45	340.36	397.45	397.33	316.9	252.14	247.44	-0.341	down	0.861	415	not DE
ENSSSCG00000000273	PRR13	949.88	1027.29	933.72	811.86	977.63	1080.52	1132.15	880.07	0.127	up	1	1420	not DE
ENSSSCG00000000274	PCBP2	7122.57	7130.57	7225.81	5967.08	6551.95	7044.38	8016.71	6186.81	0.0161	up	1	9220	not DE
ENSSSCG00000000275	MAP3K12	90.17	66.71	55.59	78.43	109.79	97.74	67.77	100.91	0.375	up	1	128	not DE
ENSSSCG00000000276	TARBP2	419.1	388.68	390.28	372.02	413.01	391.74	478.37	441.35	0.133	up	1	513	not DE
ENSSSCG00000000277	NPFF	7.17	5.34	5.67	7.42	2.61	11.45	3.99	7.02	-0.149	down	1	15	not DE
ENSSSCG00000000278	ATF7	1482.72	1460.45	1575.86	1696.86	1599.76	1350.84	1438.11	1818.93	-0.0087	down	1	2070	not DE
ENSSSCG00000000288	HNRNPA1	5154.16	4958.58	4618.67	3750.89	5488.05	4567.2	5147.48	4516.17	0.0987	up	1	5980	not DE
ENSSSCG00000000289	NFE2	1.02	8	2.27	8.48	3.92	14.51	2.99	10.53	0.769	up	1	19	not DE
ENSSSCG00000000290	COPZ1	1635.39	1771.75	2119.3	1696.86	1808.88	1834.98	2093.87	1710.13	0.0469	up	1	2400	not DE
ENSSSCG00000000291		6.15	8	1.13	13.78	20.91	13.75	6.98	10.53	1.01	up	1	18	not DE
ENSSSCG00000000292	ZNF385A	265.39	282.84	340.36	388.97	241.79	277.96	449.47	589.64	0.219	up	1	672	not DE
ENSSSCG00000000293	ITGA5	13237.9	12263.5	12752.1	12818.1	15792.4	11824.6	11097.2	7583.69	-0.188	down	1	15500	not DE
ENSSSCG00000000295	NCKAP1L	254.12	262.38	294.98	282.99	220.88	304.68	332.87	351.85	0.132	up	1	401	not DE
ENSSSCG00000000297	PDE1B	74.8	105.84	115.72	135.66	92.8	107.67	115.61	143.02	0.0956	up	1	163	not DE
ENSSSCG00000000298	PPP1R1A	278.71	450.05	450.41	461.04	388.18	284.83	400.64	533.48	-0.0376	down	1	608	not DE
ENSSSCG00000000299	TESPA1	5.12	8	5.67	6.36	2.61	8.4	10.96	4.39	-0.0555	down	1	11	not DE
ENSSSCG00000000359		1250.11	1351.94	1474.89	1253.83	1371.03	1262.26	1478.97	1288.96	0.0186	up	1	1650	not DE
ENSSSCG00000000361	CD63	3946.05	4040.69	4432.6	3790.1	3717.08	4664.18	4712.96	4448.61	0.111	up	1	6110	not DE
ENSSSCG00000000362	RDH5	7.17	3.56	4.54	11.66	0	14.51	4.98	22.81	0.237	up	1	26	not DE
ENSSSCG00000000363	GDF11	54.31	49.81	55.59	77.37	40.52	70.25	49.83	71.95	-0.0335	down	1	92	not DE
ENSSSCG00000000364	SARNP	71.73	87.16	93.03	62.53	82.34	73.31	88.7	70.2	0.00495	up	1	98	not DE
ENSSSCG00000000365	ORMDL2	25.62	30.24	29.5	27.56	23.53	26.73	18.94	25.45	-0.26	down	1	35	not DE
ENSSSCG00000000366	DNAJC14	1129.2	1138.47	1358.03	1089.55	1239.03	1168.34	1415.18	1239.82	0.104	up	1	1530	not DE
ENSSSCG00000000367		235.68	297.07	282.5	373.08	284.92	293.23	328.88	393.09	0.133	up	1	448	not DE
ENSSSCG00000000368	MMP19	98.37	117.4	121.39	154.74	169.91	139.74	214.27	205.32	0.561	up	0.366	234	not DE
ENSSSCG00000000370	DGKA	99.39	150.31	133.87	147.32	133.31	131.34	151.48	184.26	0.176	up	1	210	not DE
ENSSSCG00000000371	PMEL	5.12	5.34	3.4	2.12	3.92	5.35	5.98	6.14	0.462	up	1	7	not DE
ENSSSCG00000000376	SUOX	650.67	679.53	656.89	693.16	760.67	529.95	525.21	638.77	-0.144	down	1	764	not DE
ENSSSCG00000000377		2593.47	2569.57	2560.63	2316.88	2570.85	2423.73	2926.04	2812.19	0.0937	up	1	3200	not DE
ENSSSCG00000000379	ESYT1	857.66	949.91	1048.3	1017.48	1035.14	927.8	967.71	933.59	-0.00192	down	1	1220	not DE
ENSSSCG00000000382	SMARCC2	2221.51	2458.39	2439.24	2377.29	2518.57	2292.38	2623.07	2821.84	0.108	up	1	3220	not DE
ENSSSCG00000000383	RNF41	615.83	606.59	393.68	510.86	460.06	655.95	480.37	428.19	-0.0682	down	1	859	not DE
ENSSSCG00000000384	NABP2	1456.07	1416.86	1143.6	1452.02	1283.47	1423.39	1344.42	1309.14	-0.0232	down	1	1860	not DE
ENSSSCG00000000385	SLC39A5	2.05	4.45	0	7.42	5.23	6.11	1.99	7.9	0.917	up	1	9	not DE
ENSSSCG00000000386	ANKRD52	1420.21	1519.15	1347.82	1661.88	1525.26	1307.32	1322.5	1257.37	-0.137	down	1	1710	not DE
ENSSSCG00000000393	PAN2	717.28	820.06	732.91	789.6	824.71	705.58	717.56	919.55	0.0426	up	1	1050	not DE
ENSSSCG00000000394		410.9	434.93	427.72	380.49	415.62	468.86	488.34	624.74	0.259	up	1	712	not DE
ENSSSCG00000000396	STAT2	403.73	515.87	378.93	384.73	441.76	514.68	444.49	501.02	0.183	up	1	674	not DE
ENSSSCG00000000399	TIMELESS	49.18	27.57	89.63	41.34	47.05	34.36	82.72	30.71	-0.0747	down	1	83	not DE
ENSSSCG00000000401	GLS2	7.17	1.78	3.4	1.06	2.61	1.53	3.99	5.26	0.147	up	1	7	not DE
ENSSSCG00000000402	RBMS2	1119.98	1278.11	1226.43	1210.37	998.54	1102.67	1134.14	1417.06	-0.0655	down	1	1620	not DE
ENSSSCG00000000403	BAZ2A	1703.02	1512.03	1578.13	1477.46	1471.67	1378.33	1367.35	1304.75	-0.182	down	0.887	1800	not DE
ENSSSCG00000000405		59834.3	58523.7	68203.3	61095.3	63804.7	51689.3	61781.7	52521.7	-0.112	down	1	67700	not DE
ENSSSCG00000000406	PTGES3	1548.3	1637.44	1758.52	1698.98	1574.92	1502.04	1733.1	1706.62	-0.0291	down	1	1970	not DE
ENSSSCG00000000411	NAB2	253.1	213.46	233.71	260.73	267.93	302.39	295	277.27	0.254	up	1	396	not DE
ENSSSCG00000000418	TAC3	0	0.89	2.27	0	0	2.29	2.99	0.88	1.06	up	1	3	not DE
ENSSSCG00000000419	RDH16	7.17	9.78	7.94	12.72	28.75	17.56	16.94	14.92	1.03	up	1	23	not DE
ENSSSCG00000000431	MBD6	1092.31	1118.9	935.99	1131.94	1110.94	921.69	944.78	1245.08	-0.0266	down	1	1420	not DE
ENSSSCG00000000433	B4GALNT1	210.06	216.13	211.02	242.71	249.64	218.39	231.21	266.74	0.131	up	1	304	not DE
ENSSSCG00000000435		333.02	365.56	356.24	386.85	373.8	364.25	394.66	535.24	0.195	up	1	610	not DE
ENSSSCG00000000436	PIP4K2C	7.17	10.67	14.75	6.36	2.61	9.93	7.97	3.51	-0.759	down	1	13	not DE
ENSSSCG00000000437	ARHGAP9	30.74	68.49	85.09	69.95	30.06	84.76	81.72	80.72	0.119	up	1	111	not DE
ENSSSCG00000000439	KIF5A	12.3	28.46	24.96	16.96	11.76	19.09	21.93	21.06	-0.143	down	1	32	not DE
ENSSSCG00000000443	GLI1	9.22	14.23	35.17	25.44	27.45	42.76	28.9	37.73	0.827	up	1	56	not DE
ENSSSCG00000000444	DCTN2	3583.32	4019.34	3831.3	3685.18	3511.88	3735.62	3978.46	3965.14	0.00622	up	1	4890	not DE
ENSSSCG00000000449	DTX3	783.88	949.91	717.02	971.9	768.51	948.41	939.8	1244.21	0.179	up	1	1420	not DE
ENSSSCG00000000453	ATP23	135.26	104.95	106.65	99.63	138.54	116.83	120.59	101.78	0.0998	up	1	153	not DE
ENSSSCG00000000455	LRIG3	144.48	128.97	103.24	139.9	128.09	175.63	97.67	175.49	0.141	up	1	230	not DE
ENSSSCG00000000456	SLC16A7	1461.2	1468.45	1289.96	1410.69	1066.5	1164.52	1205.9	773.02	-0.437	down	0.23	1650	not DE
ENSSSCG00000000457	USP15	949.88	791.59	747.65	790.66	905.74	921.69	651.78	628.25	-0.0925	down	1	1210	not DE
ENSSSCG00000000458	MON2	549.23	507.87	535.5	533.12	533.25	465.04	522.22	557.17	-0.0357	down	1	635	not DE
ENSSSCG00000000462	RXYLT1	153.7	144.98	128.2	145.2	176.44	151.96	143.51	124.6	0.0521	up	1	199	not DE
ENSSSCG00000000464	C12orf56	0	0	0	1.06	1.31	0.76	0	0.88	1.21	up	1	1	not DE
ENSSSCG00000000466	XPOT	184.44	160.99	171.31	115.53	169.91	167.23	174.41	154.43	0.0925	up	1	219	not DE
ENSSSCG00000000469	LEMD3	371.96	276.61	312	269.21	295.38	281.01	270.08	236.03	-0.175	down	1	368	not DE
ENSSSCG00000000473		740.85	619.93	641.01	576.57	669.18	601.73	591.99	476.45	-0.144	down	1	788	not DE
ENSSSCG00000000475	IRAK3	187.52	243.7	217.83	89.03	218.27	188.61	156.47	99.15	-0.129	down	1	274	not DE
ENSSSCG00000000477	HELB	103.49	98.73	80.55	126.12	104.56	105.38	87.7	105.29	-0.0106	down	1	138	not DE
ENSSSCG00000000478	GRIP1	8.2	5.34	5.67	19.08	9.15	17.56	10.96	21.06	0.722	up	1	24	not DE
ENSSSCG00000000483	MDM1	51.23	51.59	46.52	39.22	65.35	63.38	57.8	54.4	0.357	up	1	83	not DE
ENSSSCG00000000486	NUP107	297.16	269.5	258.67	255.43	267.93	229.09	231.21	283.41	-0.0986	down	1	323	not DE
ENSSSCG00000000487	SLC35E3	75.83	72.93	78.28	61.47	66.66	71.78	97.67	74.58	0.1	up	1	98	not DE
ENSSSCG00000000488	MDM2	665.02	562.12	546.84	565.97	661.34	623.11	525.21	531.73	-0.000483	down	1	816	not DE
ENSSSCG00000000493	FRS2	139.36	100.51	129.34	122.95	138.54	107.67	81.72	74.58	-0.316	down	1	141	not DE
ENSSSCG00000000496	CCT2	29.72	32.91	17.02	20.14	31.37	32.84	20.93	22.81	0.129	up	1	43	not DE
ENSSSCG00000000499	BEST3	28.69	9.78	2.27	21.2	10.46	22.14	4.98	51.77	0.536	up	1	59	not DE
ENSSSCG00000000500		300.23	377.12	216.69	296.76	277.08	395.55	224.24	336.06	0.0479	up	1	518	not DE
ENSSSCG00000000502	CNOT2	746.99	774.69	715.89	732.37	784.19	702.53	700.62	821.28	0.0153	up	1	936	not DE
ENSSSCG00000000504	PTPRB	2319.88	2112.4	2264.52	2275.55	2122.55	1642.54	1568.66	1159.1	-0.497	down	0.105	2380	not DE
ENSSSCG00000000509	ZFC3H1	590.22	650.17	760.13	651.82	643.04	552.86	632.85	579.99	-0.138	down	1	731	not DE
ENSSSCG00000000510	TMEM19	1954.07	1953.19	2075.05	1917.31	1750.06	1826.58	1884.59	1532.88	-0.179	down	0.997	2390	not DE
ENSSSCG00000000512	TBC1D15	410.9	387.79	344.9	356.12	376.41	437.55	312.93	332.55	-0.0444	down	1	573	not DE
ENSSSCG00000000515	TRHDE	18.44	8	21.56	25.44	18.3	7.64	30.89	7.9	-0.284	down	1	31	not DE
ENSSSCG00000000517	CAPS2	0	0	2.27	0	1.31	5.35	3.99	0.88	2.65	up	1	7	not DE
ENSSSCG00000000519	GLIPR1	185.47	200.12	221.23	222.57	245.71	222.21	198.32	248.31	0.139	up	1	291	not DE
ENSSSCG00000000521	PHLDA1	228.5	194.79	156.56	229.99	147.69	368.83	208.29	240.42	0.202	up	1	483	not DE
ENSSSCG00000000522	NAP1L1	2469.49	2817.72	2567.44	2512.96	2508.12	2841.43	2764.59	2879.75	0.0845	up	1	3720	not DE
ENSSSCG00000000523	BBS10	80.95	101.4	97.57	78.43	87.57	103.09	85.71	92.13	0.0446	up	1	135	not DE
ENSSSCG00000000528	PKP2	6257.74	6137.08	5588.69	6008.42	6949.27	6220.44	4953.14	5698.96	-0.0198	down	1	8150	not DE
ENSSSCG00000000530		1666.13	1548.5	1673.43	1605.71	1540.94	1612.76	1514.84	1257.37	-0.137	down	1	2110	not DE
ENSSSCG00000000531	BICD1	67.63	36.47	39.71	43.45	56.2	36.65	46.84	51.77	0.0545	up	1	66	not DE
ENSSSCG00000000534	IPO8	529.76	546.11	591.09	522.52	585.53	511.62	490.33	512.42	-0.0624	down	1	670	not DE
ENSSSCG00000000536	ERGIC2	1110.76	913.45	894.01	824.58	942.34	899.54	850.11	826.55	-0.0818	down	1	1180	not DE
ENSSSCG00000000541	FAR2	688.59	542.55	419.78	338.1	202.58	438.32	404.62	491.37	-0.379	down	1	672	not DE
ENSSSCG00000000545	KLHL42	140.38	132.53	95.3	124.01	111.09	94.69	88.7	129.86	-0.217	down	1	149	not DE
ENSSSCG00000000546	MANSC4	9.22	14.23	22.69	33.92	6.53	19.09	11.96	24.57	-0.349	down	1	32	not DE
ENSSSCG00000000547	MRPS35	356.59	337.98	299.52	302.06	314.98	313.08	255.13	274.64	-0.163	down	1	410	not DE
ENSSSCG00000000549	PPFIBP1	5389.83	5510.03	4877.34	5545.25	6797.66	5086.46	4745.85	5920.07	0.0684	up	1	6750	not DE
ENSSSCG00000000551	ARNTL2	7.17	7.12	9.08	9.54	7.84	6.11	11.96	16.67	0.298	up	1	19	not DE
ENSSSCG00000000553	TM7SF3	309.45	381.57	381.2	380.49	304.53	351.26	369.74	350.1	-0.0781	down	1	460	not DE
ENSSSCG00000000554	FGFR1OP2	225.43	225.92	204.22	208.79	211.73	259.63	199.32	193.04	-0.00563	down	1	340	not DE
ENSSSCG00000000555	ITPR2	251.05	295.29	287.04	345.52	316.29	285.59	244.17	322.9	-0.0135	down	1	374	not DE
ENSSSCG00000000559	RASSF8	1046.2	658.18	726.1	736.61	602.52	869.76	752.44	577.35	-0.171	down	1	1140	not DE
ENSSSCG00000000563	IRAG2	54.31	54.26	55.59	55.11	23.53	60.33	41.86	69.32	-0.241	down	1	79	not DE
ENSSSCG00000000567	SOX5	12.3	18.68	14.75	16.96	14.38	19.85	4.98	10.53	-0.431	down	1	26	not DE
ENSSSCG00000000570	C2CD5	731.62	843.18	847.49	825.64	840.4	769.73	764.4	934.47	0.0238	up	1	1060	not DE
ENSSSCG00000000571	ABCC9	522.59	475.85	578.61	492.84	521.49	458.93	519.23	515.93	-0.0366	down	1	601	not DE
ENSSSCG00000000573	KCNJ8	2607.82	2682.52	2918.01	2570.19	2968.18	2630.67	3201.1	3036.81	0.133	up	1	3460	not DE
ENSSSCG00000000576		46961.2	34229.8	29854	34355.8	32674.8	38070.2	35606.8	41068.5	0.037	up	1	49900	not DE
ENSSSCG00000000577	GYS2	0	0	1.13	4.24	0	1.53	0	0	-1.17	down	1	4	not DE
ENSSSCG00000000579	GOLT1B	391.43	335.32	315.4	289.35	316.29	362.72	341.84	317.63	0.0159	up	1	475	not DE
ENSSSCG00000000580	RECQL	185.47	110.29	172.45	173.82	182.98	119.89	133.55	166.71	-0.0817	down	1	190	not DE
ENSSSCG00000000583	PYROXD1	148.58	164.54	140.68	134.6	139.85	180.98	174.41	147.41	0.125	up	1	237	not DE
ENSSSCG00000000584	SLCO1A2	1.02	2.67	124.8	2.12	2.61	5.35	92.68	4.39	0.354	up	1	110	not DE
ENSSSCG00000000587	AEBP2	490.82	464.28	467.43	410.17	453.53	442.14	384.69	429.07	-0.0992	down	1	579	not DE
ENSSSCG00000000588	PLEKHA5	537.96	585.25	530.96	599.89	641.73	565.08	448.47	577.35	-0.0235	down	1	740	not DE
ENSSSCG00000000599	DERA	183.42	188.56	162.24	165.34	169.91	169.52	160.45	182.51	-0.035	down	1	222	not DE
ENSSSCG00000000600	EPS8	520.54	440.27	403.89	512.98	653.5	408.54	400.64	488.73	0.0348	up	1	557	not DE
ENSSSCG00000000601	PTPRO	16.39	38.25	12.48	36.04	20.91	69.49	38.87	51.77	0.83	up	0.858	91	not DE
ENSSSCG00000000602	RERG	54.31	22.24	27.23	58.29	39.21	43.53	65.78	83.36	0.569	up	1	95	not DE
ENSSSCG00000000605	ERP27	2.05	0.89	1.13	3.18	1.31	1.53	0	0.88	-1.02	down	1	3	not DE
ENSSSCG00000000607	ART4	462.13	418.92	374.39	684.68	944.95	323.01	515.25	1048.54	0.438	up	0.937	1200	not DE
ENSSSCG00000000611		1749.13	1707.71	1655.28	1594.05	1772.28	1529.53	1854.69	1625.89	0.0127	up	1	2000	not DE
ENSSSCG00000000612	ATF7IP	910.94	848.52	808.92	921.03	969.79	778.13	815.23	966.06	0.0109	up	1	1100	not DE
ENSSSCG00000000614	GRIN2B	0	2.67	2.27	7.42	0	12.22	9.97	5.26	1.16	up	1	16	not DE
ENSSSCG00000000619	FAM234B	125.01	145.87	125.93	127.18	154.22	132.87	108.63	136.88	0.0144	up	1	174	not DE
ENSSSCG00000000623	BCL2L14	15.37	17.79	17.02	16.96	18.3	13.75	19.93	14.92	-0.0245	down	1	20	not DE
ENSSSCG00000000625	LRP6	531.81	538.11	546.84	586.11	499.27	467.33	422.56	343.96	-0.358	down	0.692	612	not DE
ENSSSCG00000000633	YBX3	26854.9	25060.6	20967.2	31160.2	25155.7	23845.5	23286.7	29606.5	-0.0222	down	1	33700	not DE
ENSSSCG00000000634	STYK1	5.12	4.45	2.27	0	2.61	1.53	1	5.26	-0.194	down	1	6	not DE
ENSSSCG00000000635	MAGOHB	94.27	96.06	62.4	66.77	90.18	63.38	88.7	75.46	-0.00305	down	1	108	not DE
ENSSSCG00000000636		1.02	1.78	5.67	0	0	0	5.98	0.88	-0.822	down	1	6	not DE
ENSSSCG00000000639		1.02	1.78	2.27	3.18	1.31	1.53	1	7.9	0.16	up	1	9	not DE
ENSSSCG00000000640		0	8	7.94	8.48	2.61	4.58	5.98	4.39	-0.197	down	1	9	not DE
ENSSSCG00000000645	GABARAPL1	4061.84	3273.11	3367.28	2615.76	3232.19	3614.97	3713.36	2770.95	0.0101	up	1	4730	not DE
ENSSSCG00000000647	OLR1	531.81	574.57	553.65	419.71	531.95	613.19	657.76	727.4	0.283	up	1	829	not DE
ENSSSCG00000000648	CLEC7A	3.07	5.34	2.27	5.3	5.23	21.38	15.95	10.53	1.65	up	0.856	28	not DE
ENSSSCG00000000649	CLEC1A	343.27	232.14	319.94	249.07	314.98	237.49	268.09	193.91	-0.175	down	1	335	not DE
ENSSSCG00000000651	CLEC12B	1.02	0	2.27	2.12	0	0.76	2.99	0.88	-0.185	down	1	3	not DE
ENSSSCG00000000653	CD69	25.62	20.46	27.23	22.26	32.67	33.6	34.88	24.57	0.396	up	1	44	not DE
ENSSSCG00000000656	CLEC2B	39.96	48.03	36.3	39.22	36.6	47.34	32.89	21.06	-0.283	down	1	62	not DE
ENSSSCG00000000657		338.15	547	349.43	447.27	372.49	507.81	390.67	516.81	0.0971	up	1	665	not DE
ENSSSCG00000000660	A2M	1457.1	1753.96	1521.4	1519.86	1339.67	1242.41	1362.36	1170.5	-0.29	down	0.493	1970	not DE
ENSSSCG00000000661	PHC1	653.75	637.72	647.82	617.91	663.95	634.57	678.69	697.56	0.0643	up	1	831	not DE
ENSSSCG00000000663	KLRG1	1.02	11.56	12.48	8.48	1.31	3.05	12.96	7.02	-0.549	down	1	13	not DE
ENSSSCG00000000664	A2ML1	1.02	1.78	1.13	5.3	3.92	2.29	3.99	6.14	0.972	up	1	7	not DE
ENSSSCG00000000665	RIMKLB	127.06	136.97	136.14	175.94	128.09	164.94	162.45	222.87	0.225	up	1	254	not DE
ENSSSCG00000000672	CLSTN3	62.51	75.6	23.83	99.63	56.2	178.69	19.93	140.39	0.398	up	1	234	not DE
ENSSSCG00000000679	LRRC23	3.07	4.45	4.54	28.62	6.53	6.11	5.98	18.43	0.218	up	1	27	not DE
ENSSSCG00000000680	GPR162	2.05	6.23	4.54	1.06	3.92	3.82	7.97	7.02	0.817	up	1	8	not DE
ENSSSCG00000000681	P3H3	437.54	466.95	469.69	572.33	440.46	684.97	513.25	1118.73	0.42	up	0.692	1280	not DE
ENSSSCG00000000682	GNB3	238.75	194.79	214.43	288.29	133.31	167.23	170.42	137.76	-0.611	down	0.296	272	not DE
ENSSSCG00000000683	CDCA3	104.52	107.62	87.36	124.01	86.26	134.4	101.65	60.54	-0.183	down	1	176	not DE
ENSSSCG00000000684	USP5	1897.71	1705.93	1932.1	1846.3	1863.77	1773.89	2105.83	1748.73	0.0193	up	1	2320	not DE
ENSSSCG00000000685	TPI1	13245	13471.3	17278.9	14330.5	15165	12401.2	16396.2	12899.2	-0.0381	down	1	16500	not DE
ENSSSCG00000000687	CD4	166	141.42	131.61	104.93	147.69	96.22	104.64	86.87	-0.334	down	1	162	not DE
ENSSSCG00000000688	LAG3	0	7.12	5.67	4.24	1.31	6.87	7.97	7.02	0.612	up	1	9	not DE
ENSSSCG00000000690	MLF2	3963.47	3748.95	4148.97	4024.33	4115.71	3951.73	4445.87	4200.29	0.073	up	1	5180	not DE
ENSSSCG00000000691	COPS7A	1408.94	1348.38	1514.6	1366.18	1454.68	1309.61	1478.97	1397.76	0.000364	up	1	1720	not DE
ENSSSCG00000000693	NCAPD2	362.74	295.29	290.44	311.6	320.21	270.32	299.98	282.53	-0.101	down	1	354	not DE
ENSSSCG00000000694		13937.7	15565	18124.1	12821.3	16882.4	14257.5	15292	10724.9	-0.0886	down	1	18700	not DE
ENSSSCG00000000695	IFFO1	761.34	792.48	757.87	691.04	772.43	850.67	860.07	957.28	0.194	up	1	1110	not DE
ENSSSCG00000000696		584.07	582.58	475.37	505.56	590.76	577.3	583.02	556.3	0.107	up	1	756	not DE
ENSSSCG00000000697		4094.63	4254.15	4786.58	4100.65	3968.02	4270.16	4925.24	4127.47	0.00284	up	1	5590	not DE
ENSSSCG00000000699	LPAR5	16.39	32.91	31.77	15.9	18.3	33.6	57.8	30.71	0.505	up	1	58	not DE
ENSSSCG00000000700	ACRBP	65.58	79.16	88.49	94.33	84.95	90.87	102.65	116.7	0.271	up	1	133	not DE
ENSSSCG00000000702	ZNF384	837.17	897.44	830.47	917.85	841.7	854.49	866.05	967.81	0.0181	up	1	1120	not DE
ENSSSCG00000000703		58.41	53.37	64.67	45.57	96.72	49.64	56.81	57.91	0.196	up	1	74	not DE
ENSSSCG00000000705	CD27	55.33	54.26	49.92	38.16	47.05	42.76	52.82	33.34	-0.174	down	1	61	not DE
ENSSSCG00000000706	LTBR	1136.37	1158.93	1220.75	1220.97	1121.4	1216.44	1242.77	1280.18	0.0368	up	1	1590	not DE
ENSSSCG00000000707	SCNN1A	16.39	24.01	17.02	26.5	18.3	25.96	21.93	34.22	0.252	up	1	39	not DE
ENSSSCG00000000708	TNFRSF1A	1467.35	1417.75	1473.75	1616.31	1371.03	1562.36	1638.42	1728.55	0.074	up	1	2050	not DE
ENSSSCG00000000709	PLEKHG6	3.07	10.67	12.48	7.42	7.84	16.04	14.95	10.53	0.618	up	1	21	not DE
ENSSSCG00000000712	VWF	4871.34	6850.4	5908.63	6782.12	6050.06	5391.91	4827.57	6148.21	-0.117	down	1	7700	not DE
ENSSSCG00000000719	NDUFA9	6352.01	6592.46	7004.58	6833	7303.47	5472.86	6644.39	6042.04	-0.0805	down	1	7410	not DE
ENSSSCG00000000720	AKAP3	54.31	46.25	32.9	52.99	33.98	38.94	38.87	69.32	-0.0652	down	1	79	not DE
ENSSSCG00000000721	DYRK4	3.07	7.12	2.27	15.9	3.92	3.05	1	21.94	-0.272	down	1	25	not DE
ENSSSCG00000000722	RAD51AP1	36.89	31.13	38.57	46.63	36.6	35.89	41.86	37.73	-0.000222	down	1	47	not DE
ENSSSCG00000000723	C12orf4	348.39	373.56	325.61	346.58	372.49	369.59	305.96	387.83	0.0389	up	1	484	not DE
ENSSSCG00000000728	PARP11	47.14	30.24	40.84	34.98	48.36	33.6	34.88	24.57	-0.13	down	1	46	not DE
ENSSSCG00000000730	PRMT8	423.19	444.72	701.14	434.55	547.63	462.75	537.17	354.48	-0.0639	down	1	618	not DE
ENSSSCG00000000732	CRACR2A	75.83	88.94	98.7	84.79	88.88	80.18	60.79	56.16	-0.302	down	1	105	not DE
ENSSSCG00000000734	TSPAN11	626.08	820.06	841.82	1006.88	673.1	835.4	886.98	1336.34	0.156	up	1	1520	not DE
ENSSSCG00000000735	TSPAN9	5654.2	4620.6	6465.68	4904.03	3446.54	5150.61	8177.17	3699.28	-0.155	down	1	8200	not DE
ENSSSCG00000000736	TEAD4	609.69	481.18	620.59	612.61	454.83	465.04	653.77	419.42	-0.234	down	1	656	not DE
ENSSSCG00000000737	TULP3	289.99	255.27	199.68	244.83	286.23	269.56	274.07	323.77	0.228	up	1	369	not DE
ENSSSCG00000000738	RHNO1	118.86	224.14	112.32	131.42	121.55	229.85	98.66	91.25	-0.154	down	1	301	not DE
ENSSSCG00000000739	FOXM1	48.16	34.69	35.17	26.5	53.59	40.47	20.93	27.2	-0.0632	down	1	53	not DE
ENSSSCG00000000741	NRIP2	164.97	217.02	209.89	196.08	206.5	144.32	185.37	164.96	-0.178	down	1	244	not DE
ENSSSCG00000000742	ITFG2	365.81	306.85	327.88	323.26	275.78	325.3	374.72	350.1	5.74e-05	up	1	426	not DE
ENSSSCG00000000743	FKBP4	3610.98	4054.92	5151.89	4416.49	4348.36	3563.81	5156.45	4789.05	0.0496	up	1	5460	not DE
ENSSSCG00000000745	DDX11	69.68	62.26	55.59	47.69	61.43	57.27	57.8	54.4	-0.0169	down	1	75	not DE
ENSSSCG00000000746	WASHC1	726.5	729.33	675.04	606.25	761.98	738.42	770.38	718.62	0.13	up	1	967	not DE
ENSSSCG00000000749	SLC6A12	7.17	13.34	11.35	8.48	10.46	10.69	14.95	18.43	0.423	up	1	21	not DE
ENSSSCG00000000751	CCDC77	156.78	162.77	153.16	144.14	147.69	145.09	116.6	178.12	-0.0818	down	1	203	not DE
ENSSSCG00000000753	WNK1	4687.92	4292.39	5238.12	4769.42	4848.94	4099.11	3742.26	2540.18	-0.352	down	0.84	5370	not DE
ENSSSCG00000000754	RAD52	199.81	223.25	197.41	280.87	218.27	222.21	222.24	276.39	0.0638	up	1	315	not DE
ENSSSCG00000000755	ERC1	1134.32	1299.46	1574.73	1529.4	1406.32	1259.97	1327.48	1310.01	-0.0526	down	1	1650	not DE
ENSSSCG00000000757	ADIPOR2	3785.18	3261.54	2987.21	2665.58	4067.36	3100.29	2830.37	2350.66	-0.0568	down	1	4060	not DE
ENSSSCG00000000759	WNT5B	101.44	155.65	207.62	174.88	192.13	192.43	250.15	309.74	0.572	up	0.286	353	not DE
ENSSSCG00000000760	LRTM2	6.15	0.89	0	2.12	2.61	0.76	1.99	5.26	0.605	up	1	6	not DE
ENSSSCG00000000764	HDHD5	358.64	300.63	287.04	330.68	369.88	325.3	326.89	286.04	0.034	up	1	426	not DE
ENSSSCG00000000765	IL17RA	493.9	498.08	482.17	458.92	477.05	550.57	593.98	515.93	0.142	up	1	721	not DE
ENSSSCG00000000766	CECR2	691.66	693.76	763.54	655	707.08	675.8	723.54	668.61	-0.0139	down	1	885	not DE
ENSSSCG00000000767	ATP6V1E1	1994.03	1668.57	1801.63	1661.88	1780.12	1797.56	1712.17	1426.71	-0.0867	down	1	2350	not DE
ENSSSCG00000000769		178.29	209.02	214.43	211.97	209.12	222.21	208.29	222.87	0.0857	up	1	291	not DE
ENSSSCG00000000770	MICAL3	3006.42	3013.39	2798.88	3002.62	2514.65	3171.31	2915.08	2484.9	-0.099	down	1	4150	not DE
ENSSSCG00000000774	USP18	264.37	193.9	128.2	156.86	284.92	175.63	108.63	158.82	-0.0578	down	1	258	not DE
ENSSSCG00000000778	CPNE8	15.37	5.34	9.08	10.6	9.15	14.51	11.96	7.02	0.121	up	1	19	not DE
ENSSSCG00000000779	KIF21A	152.68	185	222.37	192.9	231.34	173.34	175.4	138.64	-0.0816	down	1	227	not DE
ENSSSCG00000000781	ABCD2	13.32	8	7.94	15.9	7.84	13.75	2.99	4.39	-0.763	down	1	18	not DE
ENSSSCG00000000783	SLC2A13	19.47	11.56	12.48	13.78	13.07	14.51	15.95	9.65	-0.0948	down	1	19	not DE
ENSSSCG00000000784	LRRK2	284.86	241.04	268.88	213.03	232.64	270.32	275.06	179	-0.0813	down	1	354	not DE
ENSSSCG00000000789	CNTN1	9.22	11.56	11.35	14.84	15.68	20.62	9.97	15.79	0.386	up	1	27	not DE
ENSSSCG00000000791	PDZRN4	63.53	56.03	24.96	21.2	36.6	32.07	25.91	36.85	-0.219	down	1	63	not DE
ENSSSCG00000000793	PPHLN1	694.74	611.93	630.8	564.91	673.1	604.02	545.14	536.99	-0.0862	down	1	791	not DE
ENSSSCG00000000795	ADAMTS20	68.65	175.22	209.89	387.91	168.6	228.32	35.88	190.4	-0.445	down	1	366	not DE
ENSSSCG00000000798	TWF1	332	234.81	234.85	203.5	281	245.89	219.25	176.36	-0.118	down	1	324	not DE
ENSSSCG00000000799	IRAK4	107.59	132.53	132.74	98.57	83.65	145.09	96.67	118.45	-0.0971	down	1	190	not DE
ENSSSCG00000000800	PUS7L	45.09	34.69	45.38	54.05	40.52	54.22	40.86	40.36	-0.0167	down	1	71	not DE
ENSSSCG00000000801	TMEM117	62.51	94.28	57.86	30.74	104.56	90.11	44.85	47.38	0.227	up	1	118	not DE
ENSSSCG00000000802	NELL2	67.63	27.57	9.08	16.96	40.52	62.62	34.88	49.14	0.95	up	1	82	not DE
ENSSSCG00000000804	ANO6	864.83	809.38	907.62	776.89	905.74	730.78	831.17	709.85	-0.085	down	1	957	not DE
ENSSSCG00000000806	SCAF11	1448.9	1236.31	1320.59	1237.93	1267.78	1342.44	1342.43	1174.89	-0.0305	down	1	1760	not DE
ENSSSCG00000000807		578.95	329.98	555.92	516.16	384.26	487.19	480.37	230.77	-0.349	down	1	638	not DE
ENSSSCG00000000808	SLC38A2	3097.62	2518.87	3287.86	2822.44	2671.49	2473.36	2939	2182.19	-0.193	down	0.958	3240	not DE
ENSSSCG00000000810	AMIGO2	133.21	155.65	116.86	134.6	185.59	118.36	91.69	123.72	-0.0963	down	1	175	not DE
ENSSSCG00000000811	PCED1B	21.52	16.9	18.15	25.44	23.53	23.67	16.94	22.81	0.0929	up	1	31	not DE
ENSSSCG00000000816	SENP1	88.12	76.49	68.07	74.19	88.88	90.11	78.73	73.7	0.114	up	1	118	not DE
ENSSSCG00000000837	CHST11	35.86	71.15	51.05	39.22	39.21	74.83	49.83	48.26	0.114	up	1	98	not DE
ENSSSCG00000000838	SLC41A2	50.21	45.36	51.05	45.57	45.74	65.67	44.85	65.81	0.198	up	1	86	not DE
ENSSSCG00000000839	ALDH1L2	699.86	588.8	602.43	600.95	626.05	659.77	499.3	560.68	-0.0895	down	1	864	not DE
ENSSSCG00000000840	WASHC4	1096.41	871.64	799.84	883.93	1003.77	874.34	757.42	673.87	-0.147	down	1	1140	not DE
ENSSSCG00000000841	APPL2	1174.29	813.83	1014.27	910.43	1071.73	841.51	939.8	913.41	-0.047	down	1	1150	not DE
ENSSSCG00000000842	KANSL2	407.82	406.47	358.51	369.9	405.17	380.28	415.59	409.76	0.0625	up	1	498	not DE
ENSSSCG00000000843	TXNRD1	2534.04	2311.63	2382.51	2237.39	2291.16	2300.02	2221.44	1871.57	-0.127	down	1	3010	not DE
ENSSSCG00000000844	NFYB	226.45	257.94	220.1	236.35	249.64	208.47	246.16	231.64	-0.0122	down	1	290	not DE
ENSSSCG00000000846	HCFC2	311.5	296.18	258.67	298.88	282.31	292.47	284.03	249.19	-0.0721	down	1	383	not DE
ENSSSCG00000000847	TDG	274.62	217.91	182.66	233.17	240.49	219.16	165.44	206.2	-0.124	down	1	287	not DE
ENSSSCG00000000848	GLT8D2	270.52	320.2	266.61	321.14	326.75	342.86	322.9	436.09	0.272	up	1	497	not DE
ENSSSCG00000000849	HSP90B1	9440.4	9785.52	10481.9	11516.6	8999.94	11140.4	11678.2	14203.1	0.145	up	1	16200	not DE
ENSSSCG00000000853	NT5DC3	347.37	308.63	266.61	200.32	392.1	316.14	315.92	145.65	0.00821	up	1	414	not DE
ENSSSCG00000000854		10.25	22.24	6.81	12.72	5.23	12.98	9.97	25.45	-0.0236	down	1	29	not DE
ENSSSCG00000000856	PAH	934.51	542.55	887.2	691.04	857.39	513.92	1063.38	587.01	-0.0424	down	1	1070	not DE
ENSSSCG00000000857	IGF1	121.94	112.07	112.32	149.44	105.87	186.32	128.56	194.79	0.29	up	1	244	not DE
ENSSSCG00000000859	PARPBP	19.47	16.01	11.35	13.78	18.3	10.69	8.97	8.77	-0.413	down	1	19	not DE
ENSSSCG00000000860	NUP37	112.72	107.62	105.51	98.57	120.24	135.92	110.62	109.68	0.167	up	1	178	not DE
ENSSSCG00000000862	GNPTAB	587.14	658.18	633.07	717.53	696.63	652.13	598.96	649.3	0.000871	up	1	854	not DE
ENSSSCG00000000863	SYCP3	4.1	4.45	3.4	5.3	3.92	4.58	4.98	3.51	-0.0214	down	1	6	not DE
ENSSSCG00000000864	CHPT1	947.83	997.94	1419.3	984.62	956.72	949.94	1132.15	787.06	-0.178	down	1	1250	not DE
ENSSSCG00000000866	MYBPC1	0	0.89	1.13	1.06	1.31	0.76	1	0.88	0.474	up	1	1	not DE
ENSSSCG00000000867	SPIC	11.27	8.89	22.69	16.96	5.23	21.38	16.94	21.94	0.0918	up	1	28	not DE
ENSSSCG00000000869	UTP20	328.92	348.66	335.82	340.22	338.51	323.77	344.83	328.16	-0.0213	down	1	424	not DE
ENSSSCG00000000870	ARL1	1573.91	1499.58	1647.34	1436.13	1495.2	1479.89	1607.53	1401.27	-0.0407	down	1	1940	not DE
ENSSSCG00000000873	ANO4	16.39	8.89	2.27	8.48	23.53	1.53	4.98	7.9	-0.18	down	1	18	not DE
ENSSSCG00000000874	GAS2L3	93.25	148.54	119.13	137.78	92.8	125.23	82.72	77.21	-0.406	down	1	167	not DE
ENSSSCG00000000877	SCYL2	733.67	729.33	688.66	661.36	648.27	675.8	610.92	587.88	-0.157	down	1	885	not DE
ENSSSCG00000000884	APAF1	235.68	346.88	200.81	359.3	206.5	361.96	185.37	405.38	-0.00791	down	1	474	not DE
ENSSSCG00000000886	SLC25A3	40862.3	43111.6	39051.6	39558.7	37636.1	41900.5	40486.2	35437.1	-0.0666	down	1	54900	not DE
ENSSSCG00000000887		98.37	36.47	78.28	64.65	67.96	45.82	84.71	48.26	-0.133	down	1	96	not DE
ENSSSCG00000000890	NEDD1	321.75	292.62	265.48	273.45	330.67	300.87	307.95	295.7	0.101	up	1	394	not DE
ENSSSCG00000000891	LTA4H	763.39	734.67	836.15	866.98	606.44	684.2	827.18	733.54	-0.171	down	1	896	not DE
ENSSSCG00000000894	CCDC38	3.07	0.89	3.4	1.06	3.92	3.05	1.99	1.75	0.475	up	1	4	not DE
ENSSSCG00000000895	SNRPF	133.21	126.3	130.47	115.53	156.84	127.52	143.51	155.31	0.202	up	1	177	not DE
ENSSSCG00000000896	NTN4	263.34	300.63	301.78	303.12	222.19	239.78	306.96	276.39	-0.17	down	1	338	not DE
ENSSSCG00000000900	VEZT	415	393.13	343.76	395.33	426.08	365.77	338.85	356.24	-0.0603	down	1	479	not DE
ENSSSCG00000000901	FGD6	206.99	164.54	365.32	291.46	149	223.74	437.51	272.01	0.0431	up	1	439	not DE
ENSSSCG00000000902	NR2C1	158.83	187.67	204.22	213.03	176.44	200.07	196.33	214.09	0.0471	up	1	262	not DE
ENSSSCG00000000905		4194.03	4390.23	5170.05	4769.42	4490.82	3766.17	4873.41	4145.02	-0.103	down	1	4940	not DE
ENSSSCG00000000906	TMCC3	362.74	318.42	648.95	377.31	364.65	251.23	448.47	180.75	-0.479	down	0.592	572	not DE
ENSSSCG00000000907	PLXNC1	226.45	170.77	207.62	224.69	149	269.56	272.07	266.74	0.185	up	1	353	not DE
ENSSSCG00000000908	UBE2NL	1335.16	1266.55	1267.27	1142.54	1382.8	1274.48	1218.85	1089.78	-0.016	down	1	1670	not DE
ENSSSCG00000000910	CRADD	405.77	419.81	338.09	398.51	343.74	464.28	576.04	586.13	0.311	up	1	668	not DE
ENSSSCG00000000915	DCN	14088.4	15453.9	12617.1	15012	15762.3	15554.1	14892.3	24027.8	0.272	up	0.834	27400	not DE
ENSSSCG00000000916	LUM	4859.05	3459.89	3332.11	3853.7	4675.11	4777.2	3753.23	5793.72	0.293	up	0.743	6600	not DE
ENSSSCG00000000917	KERA	106.57	7.12	9.08	46.63	18.3	365.77	21.93	165.84	1.56	up	1	479	not DE
ENSSSCG00000000920	POC1B	95.3	74.71	98.7	84.79	78.42	91.63	92.68	107.05	0.071	up	1	122	not DE
ENSSSCG00000000924	C12orf50	5.12	1.78	6.81	2.12	5.23	2.29	4.98	1.75	-0.0972	down	1	6	not DE
ENSSSCG00000000925	C12orf29	131.16	122.74	148.62	127.18	138.54	128.29	154.47	121.96	0.0346	up	1	168	not DE
ENSSSCG00000000926	CEP290	163.95	142.31	172.45	169.58	165.99	176.4	197.33	194.79	0.183	up	1	231	not DE
ENSSSCG00000000927	TMTC3	194.69	129.86	152.03	134.6	197.36	101.56	140.52	65.81	-0.356	down	1	190	not DE
ENSSSCG00000000932	NTS	0	0.89	0	0	0	0.76	0	0	-0.0851	down	1	1	not DE
ENSSSCG00000000934	LRRIQ1	3.07	1.78	0	1.06	2.61	2.29	1.99	7.02	1.36	up	1	8	not DE
ENSSSCG00000000939	ACSS3	6148.1	4031.79	3000.83	4695.23	4527.42	4521.39	2431.72	2197.98	-0.417	down	0.733	6000	not DE
ENSSSCG00000000940	PPFIA2	60.46	63.15	13.61	56.17	45.74	61.85	21.93	29.83	-0.215	down	1	81	not DE
ENSSSCG00000000941	METTL25	155.75	128.97	119.13	104.93	139.85	115.31	111.62	116.7	-0.0663	down	1	152	not DE
ENSSSCG00000000943	OTOGL	5.12	3.56	1.13	1.06	6.53	4.58	1	0.88	0.15	up	1	6	not DE
ENSSSCG00000000948	SYT1	34.84	34.69	3.4	2.12	47.05	15.27	12.96	0.88	0.0634	up	1	39	not DE
ENSSSCG00000000950	E2F7	84.02	48.03	51.05	27.56	77.11	44.29	47.84	19.3	-0.193	down	1	82	not DE
ENSSSCG00000000951	CSRP2	295.11	179.67	297.25	304.18	254.86	338.28	366.75	477.33	0.418	up	0.942	544	not DE
ENSSSCG00000000952	ZDHHC17	596.37	599.48	579.74	622.14	558.09	552.86	523.22	565.95	-0.124	down	1	724	not DE
ENSSSCG00000000955	TBC1D22A	450.86	456.28	484.44	488.6	377.72	525.37	492.32	542.26	0.0352	up	1	688	not DE
ENSSSCG00000000958	DYRK2	1733.76	1710.38	1879.91	1713.81	1674.26	1386.73	1809.84	1401.27	-0.175	down	1	1920	not DE
ENSSSCG00000000959	LARGE1	4305.72	4295.95	4165.99	4555.33	4326.14	4062.45	4140.91	4724.12	-0.00758	down	1	5380	not DE
ENSSSCG00000000964	LMF2	1335.16	1375.95	1316.05	1381.01	1470.36	1487.53	1397.24	1854.03	0.191	up	1	2110	not DE
ENSSSCG00000000965	NCAPH2	258.22	256.16	234.85	175.94	295.38	231.38	229.22	229.89	0.096	up	1	303	not DE
ENSSSCG00000000967		0	0	2.27	8.48	0	0	5.98	6.14	0.295	up	1	8	not DE
ENSSSCG00000000968	SBF1	3307.68	3295.34	3537.46	3568.59	3300.15	3198.8	3634.63	3675.59	0.00886	up	1	4190	not DE
ENSSSCG00000000970	PPP6R2	2497.15	2594.47	2915.74	2853.18	2825.71	2355.76	2607.13	2684.08	-0.0532	down	1	3080	not DE
ENSSSCG00000000971	HDAC10	426.27	410.03	511.67	430.31	424.77	414.64	532.19	405.38	-0.00411	down	1	543	not DE
ENSSSCG00000000972	TUBGCP6	671.17	691.98	677.31	664.54	707.08	614.71	571.06	701.07	-0.0662	down	1	805	not DE
ENSSSCG00000000973	SELENOO	1003.16	1101.12	1060.78	1040.79	1067.81	975.9	1033.48	1076.62	-0.0192	down	1	1280	not DE
ENSSSCG00000000974	TRABD	841.26	838.73	1051.71	909.37	922.74	792.64	1020.53	900.25	-0.00262	down	1	1040	not DE
ENSSSCG00000000975	PANX2	9.22	8	5.67	11.66	9.15	15.27	11.96	14.92	0.587	up	1	20	not DE
ENSSSCG00000000980	ALG12	503.12	530.99	481.04	491.78	512.34	497.88	474.39	530.85	0.00526	up	1	652	not DE
ENSSSCG00000000981	CRELD2	205.96	188.56	260.94	310.54	188.21	225.27	294	380.81	0.156	up	1	434	not DE
ENSSSCG00000000983		0	0	0	1.06	2.61	0.76	2.99	0.88	2.49	up	1	3	not DE
ENSSSCG00000000985	EXOC2	3117.09	3413.64	3579.44	3197.63	3343.28	3186.58	3188.15	3300.04	-0.0302	down	1	4170	not DE
ENSSSCG00000000994	GMDS	271.54	291.73	283.63	266.03	236.57	301.63	317.92	339.57	0.0953	up	1	395	not DE
ENSSSCG00000000997	PPP1R3G	267.44	221.47	411.83	243.77	257.48	168.76	160.45	82.48	-0.835	down	0.22	363	not DE
ENSSSCG00000000998	RPP40	269.49	276.61	381.2	317.96	335.9	274.9	385.69	264.11	0.0126	up	1	387	not DE
ENSSSCG00000000999	CDYL	280.76	296.18	370.99	317.96	328.05	305.45	307.95	286.04	-0.0397	down	1	400	not DE
ENSSSCG00000001000	ECI2	5967.75	5671.9	5803.11	5214.57	6710.09	4790.18	5413.57	4614.44	-0.088	down	1	6380	not DE
ENSSSCG00000001002	PRPF4B	1464.27	1439.1	1506.65	1378.89	1475.59	1379.1	1429.14	1328.44	-0.0453	down	1	1810	not DE
ENSSSCG00000001004	SLC22A23	241.83	226.8	282.5	287.23	260.09	222.21	214.27	233.4	-0.157	down	1	291	not DE
ENSSSCG00000001008	BPHL	594.32	705.32	735.17	707.99	760.67	618.53	818.22	796.71	0.121	up	1	908	not DE
ENSSSCG00000001009	RIPK1	915.04	1049.53	981.37	946.47	965.87	1075.18	911.9	1056.43	0.0417	up	1	1410	not DE
ENSSSCG00000001010	WRNIP1	2648.81	2581.13	2419.95	2479.04	2227.11	2764.3	2417.77	2415.59	-0.0466	down	1	3620	not DE
ENSSSCG00000001011	SERPINB1	334.05	377.12	336.96	351.88	377.72	397.08	433.52	404.5	0.203	up	1	520	not DE
ENSSSCG00000001021		380.16	460.73	622.86	518.28	414.32	426.86	506.28	384.32	-0.182	down	1	559	not DE
ENSSSCG00000001022	SSR1	3937.86	3893.93	5066.8	3843.1	3727.54	4545.82	5468.39	3672.95	0.0478	up	1	5950	not DE
ENSSSCG00000001024	RIOK1	384.26	322.86	360.78	289.35	369.88	348.97	399.64	276.39	0.0364	up	1	457	not DE
ENSSSCG00000001025	DSP	14184.7	12911.9	17632.8	13332.1	14373	13388.5	16560.6	12567.5	-0.0261	down	1	17500	not DE
ENSSSCG00000001027	BMP6	360.69	362.89	384.61	414.41	430	395.55	368.74	356.24	0.0242	up	1	518	not DE
ENSSSCG00000001033	SLC35B3	120.91	144.09	121.39	125.06	152.92	131.34	111.62	150.92	0.0875	up	1	172	not DE
ENSSSCG00000001036	TFAP2A	1.02	5.34	3.4	11.66	7.84	8.4	8.97	8.77	0.939	up	1	11	not DE
ENSSSCG00000001038		1259.34	1396.41	1665.49	1483.82	1228.57	1356.95	1705.2	1677.66	0.0341	up	1	1910	not DE
ENSSSCG00000001040	C6orf52	4.1	1.78	0	4.24	1.31	4.58	3.99	8.77	1.06	up	1	10	not DE
ENSSSCG00000001041	PAK1IP1	323.8	256.16	264.35	252.25	284.92	258.1	288.02	262.35	0.00186	up	1	338	not DE
ENSSSCG00000001042	MAK	9.22	24.01	14.75	18.02	9.15	12.22	6.98	14.04	-0.625	down	1	27	not DE
ENSSSCG00000001045	ELOVL2	20.49	21.35	17.02	29.68	14.38	28.25	15.95	22.81	-0.129	down	1	37	not DE
ENSSSCG00000001049	HIVEP1	378.11	362	423.18	466.34	375.11	342.86	349.81	488.73	-0.0728	down	1	557	not DE
ENSSSCG00000001052	PHACTR1	1881.32	2038.58	1520.27	2705.85	2004.92	1840.32	1818.81	1997.93	-0.06	down	1	2550	not DE
ENSSSCG00000001053	TBC1D7	613.79	623.49	562.73	497.08	649.57	688.78	565.08	498.38	0.0602	up	1	902	not DE
ENSSSCG00000001056	RANBP9	691.66	794.26	790.77	772.65	721.46	754.46	622.88	572.97	-0.197	down	1	988	not DE
ENSSSCG00000001057	MCUR1	650.67	643.06	519.61	688.92	707.08	616.24	478.37	534.36	-0.107	down	1	807	not DE
ENSSSCG00000001061	JARID2	588.17	650.17	731.77	630.62	558.09	617.77	621.88	644.92	-0.0879	down	1	809	not DE
ENSSSCG00000001062	DTNBP1	598.41	626.16	494.65	487.54	568.54	591.8	541.16	526.46	0.0199	up	1	775	not DE
ENSSSCG00000001063	MYLIP	1043.13	1284.34	1368.24	1196.6	1263.86	1106.48	1172.01	1336.34	-0.00169	down	1	1520	not DE
ENSSSCG00000001064		2985.93	3644.89	3863.07	3852.64	3026.99	3236.98	4102.04	4374.9	0.0297	up	1	4990	not DE
ENSSSCG00000001065	ATXN1	591.24	600.37	684.12	706.93	633.89	479.55	430.53	417.66	-0.413	down	0.623	675	not DE
ENSSSCG00000001068	CAP2	4791.42	4126.07	4268.1	3959.68	4182.37	4500.77	4061.18	2821.84	-0.157	down	1	5890	not DE
ENSSSCG00000001070	FAM8A1	1070.79	1061.98	1038.09	1027.02	941.03	1136.26	900.93	810.75	-0.157	down	1	1490	not DE
ENSSSCG00000001072	NHLRC1	86.07	80.94	107.78	96.45	81.03	93.16	106.64	72.83	-0.0727	down	1	122	not DE
ENSSSCG00000001073	TPMT	141.41	145.87	148.62	117.65	141.16	171.05	138.53	116.7	0.0326	up	1	224	not DE
ENSSSCG00000001074	KDM1B	402.7	372.67	319.94	361.42	296.69	434.5	309.95	402.74	-0.0215	down	1	569	not DE
ENSSSCG00000001075	DEK	2097.53	1449.77	1575.86	1534.69	1912.13	1663.93	1818.81	1567.98	0.0759	up	1	2180	not DE
ENSSSCG00000001076	RNF144B	196.74	162.77	57.86	74.19	58.81	323.01	169.42	203.57	0.658	up	1	423	not DE
ENSSSCG00000001078	MBOAT1	114.76	130.75	108.91	162.16	98.02	145.85	130.56	188.65	0.111	up	1	215	not DE
ENSSSCG00000001080	CDKAL1	298.18	222.36	163.37	160.04	356.81	195.49	187.36	164.96	0.0776	up	1	291	not DE
ENSSSCG00000001085	DCDC2	12.3	3.56	5.67	0	7.84	3.05	2.99	4.39	0.14	up	1	12	not DE
ENSSSCG00000001087	MRS2	682.44	579.02	748.79	689.98	683.56	567.37	584.01	449.25	-0.25	down	1	743	not DE
ENSSSCG00000001089	GPLD1	27.67	19.57	10.21	14.84	14.38	25.2	24.92	26.32	0.385	up	1	33	not DE
ENSSSCG00000001090	ALDH5A1	2059.61	1572.51	1959.33	1830.4	1989.24	1571.53	1823.79	1595.18	-0.0881	down	1	2060	not DE
ENSSSCG00000001091	KIAA0319	6.15	3.56	6.81	3.18	5.23	10.69	2.99	5.26	0.257	up	1	14	not DE
ENSSSCG00000001092	TDP2	1016.49	805.82	895.14	1028.08	1071.73	917.11	896.95	929.21	0.0301	up	1	1200	not DE
ENSSSCG00000001095	GMNN	179.32	156.54	128.2	124.01	173.83	132.87	155.47	158.82	0.0844	up	1	181	not DE
ENSSSCG00000001097		513.37	788.04	1008.6	775.83	513.65	719.33	888.97	476.45	-0.254	down	1	942	not DE
ENSSSCG00000001099	CMAH	53.28	59.59	93.03	75.25	53.59	48.87	90.69	57.03	-0.181	down	1	91	not DE
ENSSSCG00000001100	CARMIL1	45.09	55.14	48.78	49.81	26.14	54.22	46.84	67.56	-0.0782	down	1	77	not DE
ENSSSCG00000001101	SCGN	1.02	0	0	0	1.31	0.76	1	0	1.18	up	1	1	not DE
ENSSSCG00000001131	BTN2A2	5.12	11.56	2.27	0	3.92	16.8	6.98	4.39	1.1	up	1	22	not DE
ENSSSCG00000001137	H1-3	442.66	308.63	433.39	577.63	348.97	527.66	435.52	608.94	0.13	up	1	694	not DE
ENSSSCG00000001156	ZNF322	404.75	360.22	349.43	316.9	372.49	288.65	329.88	339.57	-0.107	down	1	405	not DE
ENSSSCG00000001164	ZNF184	171.12	144.09	165.64	156.86	163.37	169.52	127.57	146.53	-0.0723	down	1	222	not DE
ENSSSCG00000001197	ZNF165	32.79	22.24	15.88	23.32	23.53	13.75	26.91	28.08	-0.041	down	1	32	not DE
ENSSSCG00000001201	ZKSCAN8	310.48	303.3	299.52	286.17	318.91	276.43	228.22	357.12	-0.0393	down	1	407	not DE
ENSSSCG00000001202		27.67	29.35	35.17	29.68	24.83	36.65	27.91	21.06	-0.156	down	1	48	not DE
ENSSSCG00000001203	ZSCAN9	7.17	0.89	7.94	7.42	9.15	7.64	2.99	14.92	0.656	up	1	17	not DE
ENSSSCG00000001204	ZKSCAN4	40.99	44.47	24.96	26.5	36.6	38.94	25.91	39.48	0.0617	up	1	51	not DE
ENSSSCG00000001205	NKAPL	34.84	28.46	13.61	22.26	14.38	45.82	44.85	39.48	0.527	up	1	60	not DE
ENSSSCG00000001206	ZSCAN26	112.72	99.62	111.18	95.39	133.31	108.43	121.59	122.84	0.214	up	1	142	not DE
ENSSSCG00000001207	PGBD1	60.46	62.26	66.94	74.19	67.96	67.96	59.8	60.54	-0.0408	down	1	89	not DE
ENSSSCG00000001209	ZSCAN12	151.65	166.32	96.43	124.01	135.93	152.72	119.59	121.09	-0.00791	down	1	200	not DE
ENSSSCG00000001216	ZBED9	4.1	1.78	2.27	4.24	2.61	6.11	2.99	3.51	0.315	up	1	8	not DE
ENSSSCG00000001219	TRIM27	628.13	659.07	622.86	681.5	520.18	640.68	621.88	686.16	-0.074	down	1	839	not DE
ENSSSCG00000001229		8607.34	10079.9	11049.2	16943.1	9022.16	8907.61	10555.1	17278.5	-0.0371	down	1	19700	not DE
ENSSSCG00000001232		0	2.67	0	0	0	0.76	0	0.88	0.213	up	1	3	not DE
ENSSSCG00000001233	TRIM26	564.6	508.75	314.26	323.26	466.6	494.06	368.74	381.69	0.0343	up	1	647	not DE
ENSSSCG00000001242	GABBR1	1030.83	1433.76	1149.28	1011.12	1245.56	1066.78	930.83	1111.71	-0.0815	down	1	1610	not DE
ENSSSCG00000001245	POLR1H	181.37	209.91	181.52	152.62	177.75	180.98	189.36	197.42	0.0445	up	1	237	not DE
ENSSSCG00000001247	ZFP57	31.77	25.79	31.77	32.86	24.83	33.6	38.87	42.99	0.191	up	1	49	not DE
ENSSSCG00000001248	MOG	14.35	24.01	20.42	10.6	19.6	9.16	10.96	10.53	-0.476	down	1	27	not DE
ENSSSCG00000001252	UBD	104.52	263.27	196.27	104.93	105.87	196.25	163.44	100.03	-0.2	down	1	296	not DE
ENSSSCG00000001253	OR2I1P	5.12	4.45	12.48	4.24	9.15	4.58	3.99	4.39	-0.181	down	1	11	not DE
ENSSSCG00000001341		3618.16	4372.44	3177.81	4445.1	3643.89	3798.24	3246.95	4639.89	-0.0254	down	1	5290	not DE
ENSSSCG00000001342	TRIM39	250.02	249.04	205.35	259.67	237.87	239.78	255.13	249.19	0.0296	up	1	314	not DE
ENSSSCG00000001346	ABCF1	1929.48	1776.19	1976.35	1636.44	1768.36	1875.45	2043.05	1810.15	0.0371	up	1	2460	not DE
ENSSSCG00000001347	PPP1R10	753.14	563.01	568.4	573.39	646.96	666.64	746.46	664.22	0.158	up	1	873	not DE
ENSSSCG00000001362	MDC1	1029.81	996.16	1093.69	1140.42	1231.19	946.12	1177.99	1261.76	0.108	up	1	1440	not DE
ENSSSCG00000001372	GNL1	588.17	636.83	534.36	669.84	610.36	620.06	608.93	658.08	0.0427	up	1	812	not DE
ENSSSCG00000001376	DHX16	764.41	772.03	619.45	578.69	699.24	708.64	676.7	621.23	-0.007	down	1	928	not DE
ENSSSCG00000001379	TUBB	18044.7	15803.4	15325.2	18644.2	15145.4	17698.4	20941.7	22049.1	0.151	up	1	25100	not DE
ENSSSCG00000001382	DDR1	2911.12	2284.06	2362.09	2057.21	1593.22	3149.93	3344.62	2198.86	0.0544	up	1	4120	not DE
ENSSSCG00000001384	VARS2	1112.81	1257.66	1473.75	1213.55	1112.25	1184.37	1485.94	1310.01	0.00851	up	1	1550	not DE
ENSSSCG00000001391	CCHCR1	17.42	23.13	20.42	13.78	18.3	19.85	24.92	12.28	-0.00642	down	1	26	not DE
ENSSSCG00000001392	TCF19	112.72	93.39	74.88	105.99	121.55	103.85	102.65	101.78	0.16	up	1	136	not DE
ENSSSCG00000001394		113.74	113.85	74.88	111.29	77.11	109.2	109.63	107.92	-0.0281	down	1	143	not DE
ENSSSCG00000001395		0	11.56	0	0	0	6.87	1	0.88	0.801	up	1	13	not DE
ENSSSCG00000001396		478.53	503.42	502.6	395.33	494.04	462.75	519.23	464.16	0.049	up	1	606	not DE
ENSSSCG00000001398		716.25	836.95	934.85	882.87	741.06	817.07	961.73	903.76	0.0217	up	1	1070	not DE
ENSSSCG00000001400	DDX39B	8257.92	9476	9070.56	9512.35	9679.57	8026.4	8705.37	10143.2	0.00561	up	1	11600	not DE
ENSSSCG00000001401	ATP6V1G2-DDX39B	8.2	16.9	15.88	20.14	13.07	12.22	20.93	15.79	0.032	up	1	21	not DE
ENSSSCG00000001402	NFKBIL1	890.45	1033.52	1042.63	1022.78	814.26	972.85	1069.36	1187.17	0.0101	up	1	1350	not DE
ENSSSCG00000001403	LTA	4.1	3.56	4.54	7.42	2.61	2.29	8.97	9.65	0.0935	up	1	11	not DE
ENSSSCG00000001404	TNF	9.22	20.46	14.75	7.42	13.07	19.09	12.96	20.18	0.384	up	1	25	not DE
ENSSSCG00000001409	PRRC2A	8868.63	8513.64	9068.29	9414.84	9248.27	8017.23	9237.56	8898.97	-0.0203	down	1	10500	not DE
ENSSSCG00000001410	BAG6	4328.26	4452.49	4875.07	4521.41	4513.04	4215.18	4974.07	4401.23	-0.00737	down	1	5520	not DE
ENSSSCG00000001411	APOM	39.96	54.26	43.11	42.39	48.36	58.8	49.83	76.34	0.363	up	1	87	not DE
ENSSSCG00000001413	GPANK1	660.92	667.07	673.91	722.83	677.02	657.48	639.82	771.27	0.00846	up	1	879	not DE
ENSSSCG00000001414		1670.23	1907.83	1809.57	1756.21	1849.39	1724.25	2082.91	1867.19	0.0724	up	1	2260	not DE
ENSSSCG00000001418	NEU1	393.48	476.74	572.94	492.84	443.07	404.72	497.31	461.53	-0.0946	down	1	536	not DE
ENSSSCG00000001419	SLC44A4	5.12	2.67	5.67	5.3	3.92	3.82	5.98	2.63	-0.193	down	1	6	not DE
ENSSSCG00000001420	EHMT2	759.29	856.52	852.03	950.71	839.09	836.16	907.91	1135.4	0.114	up	1	1290	not DE
ENSSSCG00000001421	ZBTB12	129.11	164.54	204.22	147.32	103.25	126	202.31	200.93	-0.0622	down	1	229	not DE
ENSSSCG00000001422	C2	19.47	43.58	27.23	50.87	28.75	51.93	36.87	73.7	0.439	up	1	84	not DE
ENSSSCG00000001423	NELFE	479.55	522.99	464.02	439.85	466.6	496.35	502.29	558.93	0.0861	up	1	650	not DE
ENSSSCG00000001424	SKIV2L	193.67	228.58	209.89	221.51	215.65	235.96	229.22	185.14	0.0164	up	1	309	not DE
ENSSSCG00000001425	DXO	261.29	247.26	232.58	199.26	216.96	242.83	312.93	286.04	0.166	up	1	326	not DE
ENSSSCG00000001426	STK19	129.11	160.99	135.01	132.48	147.69	145.85	173.41	136	0.109	up	1	191	not DE
ENSSSCG00000001427	C4A	141.41	203.68	251.87	634.86	240.49	600.97	260.11	1110.84	0.801	up	0.0739	1270	not DE
ENSSSCG00000001428	CYP21A2	1.02	1.78	0	1.06	3.92	2.29	2.99	3.51	1.83	up	1	4	not DE
ENSSSCG00000001430	ATF6B	860.73	852.08	707.95	784.31	869.15	925.51	793.3	963.43	0.149	up	1	1210	not DE
ENSSSCG00000001431	FKBPL	49.18	37.36	55.59	27.56	62.74	51.93	47.84	36.85	0.254	up	1	68	not DE
ENSSSCG00000001433		364.79	369.11	593.36	497.08	337.2	352.79	610.92	489.61	-0.0372	down	1	613	not DE
ENSSSCG00000001434	EGFL8	34.84	73.82	105.51	117.65	113.71	135.92	84.71	129.86	0.578	up	1	178	not DE
ENSSSCG00000001435	AGPAT1	1893.61	1932.73	2052.36	2267.07	1849.39	2093.08	2166.63	2224.3	0.0333	up	1	2740	not DE
ENSSSCG00000001436	RNF5	824.87	827.17	850.9	784.31	874.38	678.09	972.69	852.87	0.0274	up	1	976	not DE
ENSSSCG00000001437	AGER	37.91	62.26	63.53	63.59	54.89	54.22	47.84	55.28	-0.0834	down	1	71	not DE
ENSSSCG00000001438	PBX2	50.21	40.91	86.22	82.67	40.52	77.89	59.8	75.46	-0.00839	down	1	102	not DE
ENSSSCG00000001439	GPSM3	77.88	112.96	106.65	163.22	118.94	124.47	120.59	152.67	0.195	up	1	174	not DE
ENSSSCG00000001440	NOTCH4	3260.54	2934.23	3062.09	3334.36	3328.91	2136.61	2397.84	2464.72	-0.304	down	0.492	3300	not DE
ENSSSCG00000001441		0	0	0	1.06	0	0	0	0.88	-0.0863	down	1	1	not DE
ENSSSCG00000001453	HLA-DRA	4851.87	6174.43	6075.4	5140.38	4912.98	6683.95	7397.82	5984.12	0.159	up	1	8750	not DE
ENSSSCG00000001455		1018.53	1085.11	1127.72	807.62	954.1	1137.79	1527.8	894.11	0.141	up	1	1530	not DE
ENSSSCG00000001456		2734.88	3064.09	2888.51	2098.55	2812.64	3498.9	3293.79	2384	0.152	up	1	4580	not DE
ENSSSCG00000001457	SLA-DQB1	2155.93	2373	2498.23	2168.5	2206.2	2754.37	2951.95	2508.59	0.176	up	0.958	3610	not DE
ENSSSCG00000001458		1.02	4.45	2.27	5.3	3.92	3.82	1.99	3.51	0.117	up	1	5	not DE
ENSSSCG00000001459	HLA-DOB	6.15	16.01	21.56	14.84	10.46	30.54	14.95	21.94	0.426	up	1	40	not DE
ENSSSCG00000001463	PSMB9	126.04	229.47	183.79	152.62	133.31	198.54	219.25	171.1	0.0682	up	1	260	not DE
ENSSSCG00000001469	SLA-DMB	653.75	815.61	682.99	685.74	629.97	921.69	919.87	836.2	0.212	up	1	1210	not DE
ENSSSCG00000001470	SLA-DMA	476.48	635.94	523.02	536.3	399.94	645.26	683.67	654.57	0.114	up	1	845	not DE
ENSSSCG00000001471	BRD2	5442.09	5031.51	4454.16	4853.15	5329.91	4907.01	4696.02	5112.83	0.0212	up	1	6430	not DE
ENSSSCG00000001472	SLA-DOA	106.57	204.57	147.49	151.56	107.17	271.08	204.3	232.52	0.39	up	0.887	355	not DE
ENSSSCG00000001473	COL11A2	2.05	24.9	14.75	7.42	2.61	12.22	3.99	8.77	-0.693	down	1	28	not DE
ENSSSCG00000001474	RXRB	672.19	791.59	713.62	785.37	733.22	723.15	719.55	878.32	0.0411	up	1	1000	not DE
ENSSSCG00000001475	SLC39A7	763.39	668.85	790.77	689.98	742.37	833.87	913.89	916.04	0.226	up	1	1090	not DE
ENSSSCG00000001476	HSD17B8	984.72	980.15	1261.6	929.51	1137.08	977.43	1224.83	952.9	0.0482	up	1	1280	not DE
ENSSSCG00000001477	RING1	1002.14	1222.97	913.3	966.6	1110.94	1066.78	1101.25	1217.88	0.137	up	1	1400	not DE
ENSSSCG00000001478	BMP5	857.66	768.47	1093.69	869.1	1143.62	679.62	761.41	1415.31	0.106	up	1	1610	not DE
ENSSSCG00000001479	HMGCLL1	48.16	83.61	28.36	16.96	20.91	12.22	19.93	16.67	-1.14	down	0.834	94	not DE
ENSSSCG00000001483	FAM83B	0	0.89	0	1.06	2.61	0.76	3.99	3.51	2.41	up	1	4	not DE
ENSSSCG00000001485	MLIP	5746.42	5236.97	5756.6	4983.52	5639.67	5126.17	5771.36	5099.67	-0.00527	down	1	6710	not DE
ENSSSCG00000001486	LRRC1	134.23	122.74	256.4	169.58	135.93	116.07	283.04	165.84	0.0153	up	1	284	not DE
ENSSSCG00000001487	KLHL31	6015.91	7380.5	8063.1	6991.98	6838.18	6485.41	7097.84	5763.89	-0.117	down	1	8490	not DE
ENSSSCG00000001488	GCLC	360.69	206.35	280.23	263.91	299.3	321.48	273.07	210.59	0.00271	up	1	421	not DE
ENSSSCG00000001493	PRIM2	106.57	115.63	86.22	135.66	125.47	125.23	96.67	171.98	0.216	up	1	196	not DE
ENSSSCG00000001497	ZNF451	303.31	303.3	298.38	285.11	345.05	324.54	293	289.55	0.0702	up	1	425	not DE
ENSSSCG00000001498	BEND6	292.03	206.35	123.66	117.65	185.59	283.3	74.75	79.85	-0.355	down	1	371	not DE
ENSSSCG00000001499	DST	9137.1	8485.17	10787.1	8282.9	8171.31	8427.3	8972.46	6765.04	-0.182	down	0.926	11000	not DE
ENSSSCG00000001500	COL21A1	191.62	331.76	247.33	425.01	324.13	409.3	373.73	531.73	0.485	up	0.137	606	not DE
ENSSSCG00000001501	VPS52	1278.8	1357.27	1224.16	1248.53	1347.51	1303.5	1366.35	1415.31	0.0885	up	1	1710	not DE
ENSSSCG00000001502	RPS18	3429.61	3795.2	3524.98	3783.74	3777.2	3604.28	4090.08	4286.28	0.115	up	1	4880	not DE
ENSSSCG00000001503	B3GALT4	271.54	241.93	231.44	225.75	235.26	294.76	320.91	289.55	0.231	up	1	386	not DE
ENSSSCG00000001504	WDR46	30.74	31.13	26.09	28.62	43.13	28.25	22.92	18.43	-0.109	down	1	37	not DE
ENSSSCG00000001506	RGL2	529.76	573.68	513.94	500.26	541.09	531.48	582.02	529.09	0.0438	up	1	696	not DE
ENSSSCG00000001507	ZBTB22	1872.1	2172.88	2416.55	2074.17	1825.87	2043.44	2391.86	2084.79	-0.0332	down	1	2680	not DE
ENSSSCG00000001509	DAXX	926.31	884.98	729.5	866.98	811.64	858.31	807.25	840.59	-0.0337	down	1	1120	not DE
ENSSSCG00000001510	KIFC1	21.52	18.68	18.15	12.72	14.38	20.62	25.91	14.04	0.0664	up	1	27	not DE
ENSSSCG00000001511	PHF1	978.57	1139.36	1198.06	1162.68	1086.11	1176.74	1351.4	1342.48	0.144	up	1	1540	not DE
ENSSSCG00000001513	SYNGAP1	272.57	352.21	373.26	295.7	288.84	391.74	299.98	384.32	0.0767	up	1	513	not DE
ENSSSCG00000001516		1334.14	1565.4	1752.85	1572.85	1436.38	1378.33	1794.89	1458.3	-0.039	down	1	1800	not DE
ENSSSCG00000001517		61.48	71.15	44.25	51.93	65.35	61.85	36.87	76.34	0.0505	up	1	87	not DE
ENSSSCG00000001518	ITPR3	384.26	441.16	474.23	423.95	414.32	338.28	341.84	263.23	-0.36	down	0.858	496	not DE
ENSSSCG00000001520	LEMD2	932.46	1136.69	976.83	1171.16	1031.22	1121.76	1043.45	1164.36	0.0518	up	1	1470	not DE
ENSSSCG00000001523	GRM4	2.05	5.34	3.4	2.12	0	3.05	6.98	2.63	-0.332	down	1	7	not DE
ENSSSCG00000001527	ILRUN	7189.18	7429.42	7551.42	7624.72	7943.89	6893.95	7163.62	7004.58	-0.0408	down	1	9030	not DE
ENSSSCG00000001531	SNRPC	819.75	902.77	925.78	818.22	874.38	956.81	986.64	903.76	0.103	up	1	1250	not DE
ENSSSCG00000001532	UHRF1BP1	412.95	340.65	372.13	357.18	380.33	323.01	318.91	182.51	-0.34	down	1	423	not DE
ENSSSCG00000001533	TAF11	573.82	490.97	557.05	464.22	612.98	454.35	551.12	468.55	-0.0052	down	1	595	not DE
ENSSSCG00000001534	ANKS1A	3201.11	3617.32	2612.82	3050.31	2751.22	3520.28	3096.46	3350.93	0.0308	up	1	4610	not DE
ENSSSCG00000001535	TCP11	14.35	10.67	43.11	30.74	16.99	9.93	42.85	32.47	0.0504	up	1	43	not DE
ENSSSCG00000001536	SCUBE3	25.62	16.9	36.3	21.2	33.98	16.04	23.92	25.45	-0.00387	down	1	32	not DE
ENSSSCG00000001537	ZNF76	70.7	63.15	79.42	69.95	83.65	63.38	95.67	83.36	0.192	up	1	96	not DE
ENSSSCG00000001538	DEF6	9.22	2.67	10.21	9.54	9.15	8.4	7.97	8.77	0.235	up	1	11	not DE
ENSSSCG00000001539	PPARD	951.93	876.98	1017.67	1041.85	976.32	926.27	979.67	1096.8	0.034	up	1	1250	not DE
ENSSSCG00000001543		388.35	337.98	444.74	278.75	322.83	408.54	452.46	384.32	0.126	up	1	535	not DE
ENSSSCG00000001544	TEAD3	1022.63	1007.73	1272.94	1243.23	973.71	1021.72	1434.12	1049.42	-0.0303	down	1	1440	not DE
ENSSSCG00000001546	FANCE	79.93	78.27	89.63	59.35	66.66	73.31	70.76	74.58	-0.0927	down	1	96	not DE
ENSSSCG00000001549	FKBP5	4835.48	1817.11	1562.25	2075.23	5380.88	1540.98	1329.48	1744.35	-0.14	down	1	4720	not DE
ENSSSCG00000001550	ARMC12	15.37	8	11.35	15.9	15.68	12.22	14.95	12.28	0.158	up	1	16	not DE
ENSSSCG00000001554	SRPK1	721.38	616.38	720.43	642.28	665.26	598.68	648.79	579.11	-0.114	down	1	784	not DE
ENSSSCG00000001556	MAPK14	1792.17	1818	1921.89	1927.91	1929.12	1753.27	1862.66	1725.92	-0.0382	down	1	2300	not DE
ENSSSCG00000001560	BNIP5	6.15	4.45	9.08	3.18	6.53	6.11	6.98	9.65	0.415	up	1	11	not DE
ENSSSCG00000001561	ETV7	76.85	104.06	89.63	67.83	49.67	74.83	83.72	60.54	-0.337	down	1	117	not DE
ENSSSCG00000001562	KCTD20	829.99	800.49	766.94	706.93	891.37	753.69	748.45	732.66	0.00744	up	1	987	not DE
ENSSSCG00000001563	STK38	512.34	484.74	532.09	559.61	504.5	484.13	533.19	529.97	-0.025	down	1	634	not DE
ENSSSCG00000001564	SRSF3	1929.48	1976.32	1666.62	1436.13	1986.63	1919.74	1923.45	1343.36	0.0276	up	1	2510	not DE
ENSSSCG00000001565	CDKN1A	1839.31	779.14	795.3	1106.51	1483.43	1792.21	1055.41	1263.51	0.37	up	1	2350	not DE
ENSSSCG00000001566	RAB44	0	1.78	0	1.06	0	3.82	1.99	2.63	1.53	up	1	5	not DE
ENSSSCG00000001567	CPNE5	115.79	36.47	34.04	87.97	24.83	125.23	50.83	115.82	0.213	up	1	164	not DE
ENSSSCG00000001570	PI16	3007.44	1633.89	2983.81	3609.92	925.35	2680.3	2397.84	5969.21	-0.12	down	1	6800	not DE
ENSSSCG00000001571	MTCH1	3302.55	3186.83	3451.24	3159.48	3207.36	3314.87	3473.18	3407.97	0.0335	up	1	4340	not DE
ENSSSCG00000001572	FGD2	195.71	266.83	204.22	294.64	214.35	354.32	280.05	393.97	0.359	up	0.619	464	not DE
ENSSSCG00000001573	PIM1	194.69	189.45	186.06	242.71	150.3	207.7	186.37	223.75	-0.0831	down	1	272	not DE
ENSSSCG00000001577	TBC1D22B	354.54	365.56	415.24	491.78	369.88	370.36	417.58	422.05	-0.0352	down	1	485	not DE
ENSSSCG00000001578	CMTR1	1132.27	1031.74	1021.08	1027.02	1133.16	1031.65	992.62	916.04	-0.0509	down	1	1350	not DE
ENSSSCG00000001582	MDGA1	194.69	178.78	230.31	236.35	180.36	155.78	181.38	204.44	-0.217	down	1	233	not DE
ENSSSCG00000001589	GLP1R	6.15	2.67	2.27	1.06	5.23	4.58	7.97	19.3	1.5	up	1	22	not DE
ENSSSCG00000001595	DAAM2	514.39	549.67	644.41	650.76	729.3	436.79	576.04	708.09	0.032	up	1	807	not DE
ENSSSCG00000001596	MOCS1	319.7	290.84	300.65	323.26	296.69	247.41	301.97	301.84	-0.109	down	1	344	not DE
ENSSSCG00000001597	LRFN2	159.85	156.54	264.35	250.13	199.97	100.8	175.4	180.75	-0.348	down	1	236	not DE
ENSSSCG00000001611	NFYA	252.07	298.85	224.64	284.05	224.8	289.41	255.13	305.35	0.0199	up	1	379	not DE
ENSSSCG00000001612		11.27	16.01	28.36	27.56	15.68	19.09	17.94	42.99	0.179	up	1	49	not DE
ENSSSCG00000001616	TREML2	3.07	10.67	7.94	7.42	6.53	15.27	10.96	5.26	0.373	up	1	20	not DE
ENSSSCG00000001618		2.05	9.78	13.61	8.48	0	4.58	4.98	6.14	-1.22	down	1	12	not DE
ENSSSCG00000001619	FOXP4	632.23	754.24	719.29	871.21	673.1	763.62	846.12	1014.32	0.141	up	1	1160	not DE
ENSSSCG00000001620	MDFI	24.59	43.58	27.23	45.57	20.91	83.23	75.74	111.43	0.928	up	0.534	127	not DE
ENSSSCG00000001621	TFEB	1472.47	1563.62	1692.72	1684.14	1543.56	1469.97	1819.81	2026.88	0.0878	up	1	2310	not DE
ENSSSCG00000001624	FRS3	213.13	192.12	189.47	191.84	220.88	168.76	197.33	205.32	0.00409	up	1	234	not DE
ENSSSCG00000001625	PGC	7.17	6.23	5.67	16.96	6.53	3.05	1.99	5.26	-1.09	down	1	16	not DE
ENSSSCG00000001629	USP49	22.54	24.9	18.15	25.44	16.99	25.96	13.95	8.77	-0.536	down	1	34	not DE
ENSSSCG00000001636	GUCA1A	1.02	0.89	0	3.18	0	3.05	2.99	5.26	1.18	up	1	6	not DE
ENSSSCG00000001637	GUCA1B	11.27	13.34	11.35	18.02	14.38	12.22	14.95	30.71	0.358	up	1	35	not DE
ENSSSCG00000001638	MRPS10	839.22	991.72	873.59	928.45	737.14	968.27	913.89	835.32	-0.0763	down	1	1270	not DE
ENSSSCG00000001639	TRERF1	197.76	255.27	271.15	264.97	186.9	208.47	237.19	286.04	-0.114	down	1	326	not DE
ENSSSCG00000001641	UBR2	1670.23	1463.11	1558.84	1351.34	1582.77	1493.64	1289.61	1023.09	-0.179	down	1	1960	not DE
ENSSSCG00000001646	BICRAL	475.45	548.78	617.18	608.37	569.85	572.71	601.95	641.41	0.0889	up	1	750	not DE
ENSSSCG00000001651	CNPY3	361.71	370	358.51	441.97	342.43	415.41	469.4	508.91	0.173	up	1	580	not DE
ENSSSCG00000001653	PEX6	394.5	354.88	394.82	394.27	371.19	357.37	402.63	430.82	0.0208	up	1	491	not DE
ENSSSCG00000001654	PPP2R5D	437.54	432.26	499.19	470.58	480.97	462.75	456.45	451	0.0109	up	1	606	not DE
ENSSSCG00000001655	MEA1	155.75	160.1	150.89	144.14	159.45	139.74	180.39	156.18	0.0509	up	1	183	not DE
ENSSSCG00000001656	RRP36	449.84	444.72	479.91	398.51	457.45	503.22	493.32	440.47	0.0978	up	1	659	not DE
ENSSSCG00000001657	CUL7	275.64	327.31	322.21	335.98	338.51	343.63	300.98	473.82	0.192	up	1	540	not DE
ENSSSCG00000001658	MRPL2	910.94	906.33	1053.98	1011.12	1052.13	776.6	1032.49	936.23	-0.04	down	1	1070	not DE
ENSSSCG00000001659	KLC4	528.74	555.01	580.88	589.29	585.53	568.13	616.9	691.42	0.124	up	1	788	not DE
ENSSSCG00000001660	PTK7	130.13	171.66	135.01	223.63	193.43	282.54	236.2	433.45	0.77	up	0.000998	494	not DE
ENSSSCG00000001661	SRF	2892.68	3064.98	4506.35	4020.1	3165.53	2804.01	3578.82	2203.25	-0.299	down	1	3970	not DE
ENSSSCG00000001664	TTBK1	32.79	29.35	20.42	37.1	30.06	37.42	37.87	22.81	0.101	up	1	49	not DE
ENSSSCG00000001667	ZNF318	677.32	574.57	896.28	684.68	624.74	534.53	715.56	536.11	-0.225	down	0.997	790	not DE
ENSSSCG00000001672	CRIP3	16.39	16.9	14.75	15.9	10.46	11.45	17.94	21.94	-0.0985	down	1	25	not DE
ENSSSCG00000001676	LRRC73	0	6.23	0	0	0	4.58	1.99	1.75	1.57	up	1	7	not DE
ENSSSCG00000001679	XPO5	1086.16	1099.34	1050.57	1012.18	1093.95	1061.43	1109.22	983.61	-0.00122	down	1	1390	not DE
ENSSSCG00000001680	ABCC10	572.8	689.31	537.77	504.5	637.81	555.15	493.32	559.81	-0.0349	down	1	775	not DE
ENSSSCG00000001682	DLK2	11.27	0.89	0	3.18	3.92	1.53	2.99	1.75	0.137	up	1	11	not DE
ENSSSCG00000001683	POLH	472.38	497.19	350.57	417.59	500.58	457.41	358.78	400.99	-0.0174	down	1	599	not DE
ENSSSCG00000001688	TJAP1	980.62	896.55	901.95	1005.82	992.01	919.4	1002.59	1096.8	0.0827	up	1	1250	not DE
ENSSSCG00000001689	GTPBP2	972.42	981.04	770.34	832	912.28	969.8	697.63	765.13	-0.092	down	1	1270	not DE
ENSSSCG00000001691	RSPH9	17.42	16.9	17.02	7.42	22.22	16.8	13.95	10.53	0.126	up	1	22	not DE
ENSSSCG00000001692	MRPS18A	1284.95	1392.85	1464.68	1290.92	1423.31	1117.17	1493.92	1202.09	-0.0621	down	1	1570	not DE
ENSSSCG00000001695	VEGFA	3990.12	4462.28	4669.72	4412.25	4306.54	3718.82	3377.5	2460.34	-0.366	down	0.664	5020	not DE
ENSSSCG00000001696		863.81	740.9	1030.15	877.57	960.64	707.11	1015.54	973.96	0.0536	up	1	1110	not DE
ENSSSCG00000001697	TMEM63B	833.07	812.05	985.91	755.69	893.98	829.29	847.12	755.47	-0.0221	down	1	1090	not DE
ENSSSCG00000001698	CAPN11	5.12	5.34	6.81	9.54	5.23	3.82	4.98	10.53	-0.179	down	1	12	not DE
ENSSSCG00000001700	SLC29A1	3095.57	3232.19	3498.89	2982.48	3221.73	2984.99	3301.76	3002.59	-0.0332	down	1	3910	not DE
ENSSSCG00000001701	HSP90AB1	7779.39	8856.96	9157.92	8743.95	7733.47	8421.19	9393.03	9443.86	0.0166	up	1	11000	not DE
ENSSSCG00000001702	SLC35B2	73.78	81.83	73.74	58.29	105.87	84	81.72	100.91	0.37	up	1	115	not DE
ENSSSCG00000001703	NFKBIE	138.33	212.57	175.85	218.33	202.58	235.19	196.33	255.33	0.264	up	1	308	not DE
ENSSSCG00000001705	TCTE1	16.39	24.01	6.81	9.54	14.38	18.33	15.95	16.67	0.313	up	1	27	not DE
ENSSSCG00000001706	AARS2	478.53	524.76	584.28	628.5	555.47	467.33	610.92	692.3	0.0617	up	1	789	not DE
ENSSSCG00000001708	CDC5L	1396.64	1277.22	1244.58	1253.83	1312.22	1291.28	1325.49	1387.23	0.0409	up	1	1690	not DE
ENSSSCG00000001709	SUPT3H	476.48	644.84	542.3	608.37	529.33	622.35	632.85	635.26	0.0941	up	1	815	not DE
ENSSSCG00000001710	RUNX2	23.57	47.14	46.52	55.11	45.74	77.89	51.82	87.74	0.619	up	0.924	102	not DE
ENSSSCG00000001715	ENPP5	27.67	15.12	32.9	21.2	14.38	27.49	18.94	17.55	-0.279	down	1	36	not DE
ENSSSCG00000001716	RCAN2	4816.01	4601.03	4981.72	4477.96	4350.97	4678.69	5298.96	4306.46	-0.0221	down	1	6130	not DE
ENSSSCG00000001718	CYP39A1	164.97	210.8	164.51	180.18	150.3	203.89	169.42	206.2	0.0158	up	1	267	not DE
ENSSSCG00000001720	SLC25A27	217.23	390.46	254.13	274.51	266.63	378.75	242.18	324.65	0.102	up	1	496	not DE
ENSSSCG00000001723	PLA2G7	4084.39	4618.82	3880.09	3599.33	3423.01	4718.4	4194.72	2059.35	-0.227	down	1	6180	not DE
ENSSSCG00000001725	ADGRF5	4381.54	4144.75	3700.83	4419.67	4660.73	2720.01	2778.54	2794.64	-0.399	down	0.349	4660	not DE
ENSSSCG00000001727	TNFRSF21	3177.54	3124.57	2657.07	3123.44	3215.2	2753.61	2375.91	2411.2	-0.175	down	1	3610	not DE
ENSSSCG00000001731	CENPQ	49.18	40.02	46.52	55.11	60.12	48.11	43.85	32.47	-0.0674	down	1	63	not DE
ENSSSCG00000001732	MMUT	1560.59	1366.17	1418.16	1304.7	1623.28	1339.39	1082.32	1011.69	-0.181	down	1	1750	not DE
ENSSSCG00000001734		0	0	0	0	0	0.76	1	0	1.2	up	1	1	not DE
ENSSSCG00000001746	PKHD1	1.02	0	2.27	2.12	1.31	0	1	1.75	-0.354	down	1	2	not DE
ENSSSCG00000001750	PAQR8	90.17	136.08	82.82	122.95	96.72	142.8	89.69	126.35	0.0794	up	1	187	not DE
ENSSSCG00000001752	CHRNA3	3.07	1.78	2.27	3.18	2.61	7.64	4.98	3.51	0.811	up	1	10	not DE
ENSSSCG00000001755	HYKK	66.6	50.7	46.52	34.98	52.28	44.29	54.81	51.77	0.0574	up	1	65	not DE
ENSSSCG00000001756	IREB2	977.55	852.08	945.06	883.93	922.74	802.56	830.17	696.69	-0.174	down	1	1050	not DE
ENSSSCG00000001757	WDR61	321.75	328.2	335.82	257.55	282.31	302.39	341.84	302.72	-0.0123	down	1	396	not DE
ENSSSCG00000001760	ACSBG1	57.38	104.95	90.76	90.09	103.25	78.65	94.68	92.13	0.116	up	1	118	not DE
ENSSSCG00000001762	CIB2	687.56	868.97	808.92	813.98	662.64	865.94	844.13	820.4	0.00423	up	1	1130	not DE
ENSSSCG00000001764	SH2D7	1.02	14.23	3.4	5.3	2.61	9.93	5.98	2.63	-0.00315	down	1	16	not DE
ENSSSCG00000001765	ADAMTS7	3195.99	3270.44	4271.5	3572.83	3497.51	2862.81	4318.3	3514.14	-0.0179	down	1	4330	not DE
ENSSSCG00000001769	MORF4L1	6029.23	5053.75	5378.8	5100.1	5439.7	5256.75	5736.48	5120.73	0.00193	up	1	6880	not DE
ENSSSCG00000001770	CTSH	902.75	848.52	965.48	1116.05	903.13	1226.37	1137.13	1641.69	0.334	up	0.559	1870	not DE
ENSSSCG00000001771	RASGRF1	3.07	0	6.81	10.6	5.23	1.53	11.96	4.39	0.484	up	1	12	not DE
ENSSSCG00000001773	TMED3	252.07	185	171.31	172.76	215.65	261.92	193.34	315.88	0.334	up	1	360	not DE
ENSSSCG00000001775	MINAR1	6.15	0.89	2.27	5.3	1.31	0.76	2.99	1.75	-0.955	down	1	6	not DE
ENSSSCG00000001779	ZFAND6	1229.62	1282.56	1182.18	1127.7	1318.75	1226.37	1141.12	1141.55	0.000232	up	1	1610	not DE
ENSSSCG00000001780	FAH	195.71	472.29	218.96	458.92	262.71	558.97	249.15	454.51	0.203	up	1	732	not DE
ENSSSCG00000001782	ABHD17C	336.1	372.67	317.67	469.52	420.85	380.28	335.86	325.53	-0.0255	down	1	498	not DE
ENSSSCG00000001786	CFAP161	2.05	4.45	0	3.18	2.61	13.75	7.97	1.75	1.3	up	1	18	not DE
ENSSSCG00000001787	IL16	225.43	276.61	188.33	202.44	175.14	251.99	256.13	266.74	0.0876	up	1	330	not DE
ENSSSCG00000001788	STARD5	12.3	18.68	31.77	28.62	18.3	19.85	30.89	42.12	0.284	up	1	48	not DE
ENSSSCG00000001792	EFL1	515.42	615.49	567.26	588.23	571.16	633.04	601.95	712.48	0.137	up	1	829	not DE
ENSSSCG00000001793	ADAMTSL3	325.85	259.71	258.67	292.52	362.04	275.67	216.26	267.62	-0.0338	down	1	361	not DE
ENSSSCG00000001795	SH3GL3	2.05	0.89	0	2.12	1.31	0	2.99	1.75	-0.0573	down	1	3	not DE
ENSSSCG00000001798	BNC1	0	0	0	1.06	1.31	0.76	0	8.77	2.09	up	1	10	not DE
ENSSSCG00000001800	TM6SF1	758.27	820.94	602.43	904.07	662.64	853.73	600.95	765.13	-0.0951	down	1	1120	not DE
ENSSSCG00000001801	BTBD1	6646.09	4602.81	4804.73	4746.11	4796.66	5241.48	4356.17	2768.32	-0.3	down	1	6860	not DE
ENSSSCG00000001804	HOMER2	6968.87	5488.68	4060.48	5235.77	4415.02	7499.5	5643.79	3160.53	-0.115	down	1	9820	not DE
ENSSSCG00000001805	WHAMM	501.07	547.89	486.71	583.99	533.25	547.51	454.45	565.95	-0.014	down	1	717	not DE
ENSSSCG00000001806	FSD2	1769.63	2236.03	2381.38	2731.29	2113.4	2245.8	2012.15	2141.83	-0.0839	down	1	2940	not DE
ENSSSCG00000001807	AP3B2	3.07	3.56	2.27	2.12	6.53	3.82	9.97	12.28	1.45	up	1	14	not DE
ENSSSCG00000001808	CPEB1	5.12	5.34	0	8.48	5.23	7.64	6.98	11.41	0.961	up	1	13	not DE
ENSSSCG00000001810	PDE8A	725.48	612.82	693.2	599.89	780.27	662.82	632.85	453.64	-0.0767	down	1	868	not DE
ENSSSCG00000001814	IQGAP1	2456.17	2182.66	2332.59	2138.82	2283.31	2128.21	2403.82	2168.15	-0.0196	down	1	2790	not DE
ENSSSCG00000001816	BLM	93.25	74.71	129.34	114.47	172.52	75.6	109.63	96.52	0.103	up	1	132	not DE
ENSSSCG00000001817	FURIN	2691.84	2293.84	2790.94	2483.28	3654.35	2234.35	2761.6	2381.37	0.0816	up	1	2930	not DE
ENSSSCG00000001818	FES	491.85	604.81	584.28	608.37	615.59	601.73	612.91	710.72	0.151	up	1	810	not DE
ENSSSCG00000001819	MAN2A2	4623.37	4295.95	5071.34	4833.02	4659.42	4441.21	4323.29	4122.2	-0.1	down	1	5820	not DE
ENSSSCG00000001820	HDDC3	250.02	273.06	230.31	192.9	250.94	222.98	191.35	271.13	-0.0173	down	1	309	not DE
ENSSSCG00000001821	UNC45A	146.53	165.43	137.28	154.74	158.15	139.74	180.39	185.14	0.127	up	1	211	not DE
ENSSSCG00000001822	RCCD1	211.08	209.02	204.22	206.68	150.3	186.32	165.44	138.64	-0.38	down	0.831	244	not DE
ENSSSCG00000001824	ZXDC	739.82	697.31	620.59	639.1	686.17	686.49	680.68	558.05	-0.0482	down	1	899	not DE
ENSSSCG00000001825	SLC41A3	221.33	248.15	197.41	239.53	185.59	248.18	254.14	226.38	0.00875	up	1	325	not DE
ENSSSCG00000001826	CFAP100	3.07	0.89	4.54	1.06	2.61	1.53	1	1.75	-0.257	down	1	4	not DE
ENSSSCG00000001832	ACAN	11.27	14.23	13.61	22.26	10.46	32.07	25.91	27.2	0.606	up	1	42	not DE
ENSSSCG00000001834	MFGE8	4622.34	4753.12	5061.13	5174.3	4634.59	4603.09	5234.18	4445.98	-0.0533	down	1	6030	not DE
ENSSSCG00000001835	ABHD2	493.9	361.11	285.9	356.12	556.78	379.52	225.23	146.53	-0.331	down	1	497	not DE
ENSSSCG00000001836	RLBP1	1954.07	1685.47	1110.7	1371.47	2058.51	1702.87	1232.8	1078.37	-0.0261	down	1	2230	not DE
ENSSSCG00000001837	FANCI	112.72	83.61	85.09	80.55	126.78	84	96.67	100.91	0.17	up	1	115	not DE
ENSSSCG00000001838	POLG	1527.8	1436.43	1544.09	1584.51	1495.2	1398.19	1431.13	1302.99	-0.115	down	1	1830	not DE
ENSSSCG00000001840	KIF7	814.62	945.47	774.88	924.21	824.71	867.47	773.37	1030.11	0.0116	up	1	1170	not DE
ENSSSCG00000001841	RHCG	0	0	0	1.06	0	0	0	0	-0.769	down	1	1	not DE
ENSSSCG00000001844	PLIN1	76.85	23.13	13.61	305.24	23.53	292.47	53.82	149.16	0.654	up	1	383	not DE
ENSSSCG00000001847	MESP1	106.57	135.19	119.13	143.08	141.16	140.51	137.53	153.55	0.187	up	1	184	not DE
ENSSSCG00000001848	MESP2	38.94	31.13	24.96	42.39	40.52	48.11	45.84	53.52	0.471	up	1	63	not DE
ENSSSCG00000001849	ANPEP	14.35	20.46	23.83	39.22	26.14	73.31	41.86	68.44	1.09	up	0.31	96	not DE
ENSSSCG00000001850		378.11	455.39	406.16	419.71	448.3	470.39	451.46	522.08	0.189	up	1	616	not DE
ENSSSCG00000001852	IDH2	23697.8	25809.5	28026.3	25830.2	22641	22512.2	28223.9	24183.1	-0.087	down	1	29500	not DE
ENSSSCG00000001858	CIB1	495.95	491.86	486.71	447.27	503.19	549.04	524.22	414.15	0.0456	up	1	719	not DE
ENSSSCG00000001862	ETFA	5143.91	5614.09	6069.73	6123.94	5306.38	5188.03	5915.86	5685.8	-0.0536	down	1	6790	not DE
ENSSSCG00000001863	TMEM266	309.45	373.56	351.7	323.26	339.82	327.59	351.8	333.43	-0.00528	down	1	429	not DE
ENSSSCG00000001865	SCAPER	415	412.7	482.17	414.41	441.76	398.61	392.66	373.79	-0.102	down	1	522	not DE
ENSSSCG00000001866	RCN2	924.26	928.57	1032.42	932.69	1002.46	883.51	901.93	837.95	-0.0765	down	1	1160	not DE
ENSSSCG00000001867	PSTPIP1	44.06	69.38	78.28	91.15	57.51	79.42	90.69	108.8	0.256	up	1	124	not DE
ENSSSCG00000001868	TSPAN3	4041.35	3652	3728.06	3656.56	3966.72	3913.55	3775.15	3556.25	0.0129	up	1	5120	not DE
ENSSSCG00000001869	PEAK1	596.37	472.29	623.99	478	456.14	507.04	401.63	290.43	-0.407	down	0.664	664	not DE
ENSSSCG00000001871	HMG20A	1067.72	1064.65	1263.86	1154.2	1084.8	1056.08	1192.94	1293.34	0.0232	up	1	1470	not DE
ENSSSCG00000001872	LINGO1	264.37	347.77	339.22	237.41	431.31	240.54	323.9	365.89	0.182	up	1	417	not DE
ENSSSCG00000001873	CSPG4	804.38	740.9	569.53	704.82	743.68	710.17	640.82	909.9	0.091	up	1	1040	not DE
ENSSSCG00000001875	SNX33	657.85	684.86	655.76	751.45	699.24	581.88	589	780.04	-0.0624	down	1	889	not DE
ENSSSCG00000001877	SNUPN	494.92	594.14	558.19	524.64	478.36	597.15	587	598.41	0.0561	up	1	782	not DE
ENSSSCG00000001878	PTPN9	650.67	634.16	653.49	630.62	605.14	676.57	700.62	564.19	-0.0165	down	1	886	not DE
ENSSSCG00000001880	SIN3A	1018.53	927.68	929.18	1004.76	1019.45	836.93	994.61	869.54	-0.0651	down	1	1100	not DE
ENSSSCG00000001881	MAN2C1	1217.32	1305.68	1061.92	988.86	1299.15	1095.79	1033.48	959.92	-0.0614	down	1	1470	not DE
ENSSSCG00000001882	NEIL1	122.96	162.77	132.74	139.9	120.24	144.32	99.66	152.67	-0.12	down	1	189	not DE
ENSSSCG00000001884	COMMD4	227.48	236.59	222.37	220.45	189.51	211.52	225.23	233.4	-0.0794	down	1	277	not DE
ENSSSCG00000001885	C15orf39	261.29	227.69	212.16	323.26	220.88	298.57	288.02	258.84	0.0682	up	1	391	not DE
ENSSSCG00000001887	SCAMP5	217.23	211.68	192.87	163.22	224.8	200.07	174.41	243.93	0.1	up	1	278	not DE
ENSSSCG00000001888	RPP25	14.35	12.45	10.21	11.66	14.38	15.27	12.96	14.92	0.25	up	1	20	not DE
ENSSSCG00000001892	SCAMP2	760.31	775.58	874.72	828.82	854.77	845.33	1038.47	1000.28	0.203	up	0.938	1140	not DE
ENSSSCG00000001898	ULK3	463.16	479.4	459.48	423.95	507.11	405.48	453.46	483.47	0.0135	up	1	551	not DE
ENSSSCG00000001899	LMAN1L	0	0	0	0	1.31	1.53	0	0	1.5	up	1	2	not DE
ENSSSCG00000001900	CSK	467.26	621.71	642.14	694.22	473.13	655.95	752.44	795.84	0.133	up	1	907	not DE
ENSSSCG00000001903	EDC3	387.33	373.56	341.49	343.4	389.48	335.23	350.81	414.15	0.0396	up	1	472	not DE
ENSSSCG00000001904	CLK3	375.03	328.2	335.82	403.81	334.59	308.5	341.84	414.15	-0.0469	down	1	472	not DE
ENSSSCG00000001905	ARID3B	169.07	128.08	110.05	118.71	133.31	155.78	140.52	177.24	0.22	up	1	204	not DE
ENSSSCG00000001906	CYP1A1	2.05	3.56	56.73	50.87	1.31	1.53	76.74	56.16	0.0326	up	1	77	not DE
ENSSSCG00000001907	UBL7	680.39	721.33	814.59	701.64	744.98	691.07	793.3	814.26	0.0606	up	1	928	not DE
ENSSSCG00000001908	CCDC33	0	0	1.13	0	0	1.53	0	0	0.0988	up	1	2	not DE
ENSSSCG00000001909	STRA6	0	0.89	0	4.24	0	0.76	0	3.51	-0.107	down	1	4	not DE
ENSSSCG00000001910	ISLR	553.33	749.79	763.54	1073.65	609.06	1095.79	1030.49	1792.61	0.471	up	0.0527	2040	not DE
ENSSSCG00000001912	PML	1241.92	1303.02	1206	1192.36	1207.66	1276.01	1118.19	1098.55	-0.0742	down	1	1670	not DE
ENSSSCG00000001913	STOML1	242.85	198.34	176.99	145.2	182.98	227.56	186.37	153.55	-0.0111	down	1	298	not DE
ENSSSCG00000001914	LOXL1	1349.51	927.68	1456.73	1125.58	856.08	1789.92	1610.52	1663.62	0.254	up	1	2340	not DE
ENSSSCG00000001916	INSYN1	1690.73	1520.04	1799.36	1458.38	2215.35	1372.99	1510.86	1177.52	-0.0796	down	1	1800	not DE
ENSSSCG00000001917	CD276	951.93	965.03	1128.86	989.92	1256.02	943.07	1247.75	1240.7	0.209	up	1	1410	not DE
ENSSSCG00000001918	NPTN	4445.07	4569.9	3873.28	3953.32	4207.2	4423.64	3798.07	4337.17	-0.00518	down	1	5790	not DE
ENSSSCG00000001920	HCN4	5.12	2.67	2.27	6.36	5.23	3.05	1.99	5.26	-0.0598	down	1	6	not DE
ENSSSCG00000001921	NEO1	837.17	815.61	847.49	805.5	773.74	914.05	887.98	1099.43	0.144	up	1	1250	not DE
ENSSSCG00000001924		1926.4	1994.99	1965	1975.6	2010.15	1958.68	1889.57	1684.68	-0.0629	down	1	2560	not DE
ENSSSCG00000001925	ADPGK	362.74	363.78	398.22	343.4	362.04	368.06	411.6	394.85	0.0661	up	1	482	not DE
ENSSSCG00000001927		1216.3	1324.36	1376.18	1322.72	1148.85	1471.49	1370.34	1611.85	0.0888	up	1	1930	not DE
ENSSSCG00000001930		42103.2	44247.4	46562.2	45428.2	44435.1	39336.3	43659.4	39529.4	-0.0964	down	1	51500	not DE
ENSSSCG00000001931		35.86	31.13	4.54	2.12	39.21	36.65	2.99	1.75	0.0139	up	1	48	not DE
ENSSSCG00000001934	SEC23A	521.56	450.94	496.92	471.64	565.93	478.03	424.55	447.49	-0.024	down	1	626	not DE
ENSSSCG00000001938	SSTR1	21.52	26.68	15.88	18.02	26.14	12.22	13.95	9.65	-0.481	down	1	30	not DE
ENSSSCG00000001942	PAX9	30.74	36.47	19.29	24.38	20.91	32.07	29.9	28.08	0.0198	up	1	42	not DE
ENSSSCG00000001946	MBIP	336.1	331.76	370.99	291.46	317.6	366.54	280.05	326.41	-0.0424	down	1	480	not DE
ENSSSCG00000001947	BRMS1L	332	315.75	346.03	298.88	363.34	287.12	266.09	253.58	-0.155	down	1	376	not DE
ENSSSCG00000001950	PSMA6	1544.2	1589.41	1539.56	1359.82	1616.75	1556.25	1598.56	1457.42	0.047	up	1	2040	not DE
ENSSSCG00000001952	NFKBIA	3394.77	3201.06	3490.94	2813.96	3870	2993.39	3481.15	2835.88	0.0246	up	1	3920	not DE
ENSSSCG00000001955	SRP54	765.44	758.68	829.34	729.19	844.32	703.29	758.42	701.07	-0.0392	down	1	921	not DE
ENSSSCG00000001958	BAZ1A	219.28	245.48	245.06	207.73	203.89	245.12	228.22	228.13	-0.0174	down	1	321	not DE
ENSSSCG00000001959	CFL2	8672.92	7209.73	7469.74	7121.28	7798.81	7790.44	7114.78	4537.23	-0.19	down	1	10200	not DE
ENSSSCG00000001960	EAPP	384.26	401.13	293.84	290.4	358.12	358.9	306.96	279.03	-0.0666	down	1	470	not DE
ENSSSCG00000001963	EGLN3	3725.75	2650.5	3834.71	3682	3436.08	3114.8	3049.62	3634.35	-0.0581	down	1	4140	not DE
ENSSSCG00000001964	NPAS3	3.07	3.56	5.67	2.12	0	3.82	1	5.26	-0.883	down	1	6	not DE
ENSSSCG00000001966	ARHGAP5	914.02	773.81	983.64	835.18	712.31	794.93	833.16	644.04	-0.232	down	1	1040	not DE
ENSSSCG00000001968	NUBPL	271.54	237.48	207.62	220.45	224.8	192.43	184.37	217.6	-0.192	down	1	267	not DE
ENSSSCG00000001970		410.9	490.08	469.69	444.09	446.99	455.12	425.55	467.67	-0.0147	down	1	596	not DE
ENSSSCG00000001971	HECTD1	3149.88	2656.73	3321.9	2897.69	2956.41	2728.41	3059.59	2318.19	-0.123	down	1	3570	not DE
ENSSSCG00000001972	AP4S1	510.29	545.22	601.3	506.62	547.63	523.08	553.12	393.09	-0.111	down	1	685	not DE
ENSSSCG00000001973	SCFD1	470.33	386.9	448.14	406.99	529.33	439.08	412.6	456.27	0.101	up	1	575	not DE
ENSSSCG00000001974	G2E3	211.08	168.1	188.33	199.26	189.51	178.69	163.44	140.39	-0.192	down	1	234	not DE
ENSSSCG00000001975	PRKD1	181.37	215.24	197.41	232.11	206.5	235.19	206.3	261.48	0.138	up	1	308	not DE
ENSSSCG00000001977	STXBP6	328.92	351.33	353.97	322.2	296.69	293.99	393.66	517.69	0.11	up	1	590	not DE
ENSSSCG00000001978	GZMH	12.3	99.62	130.47	90.09	9.15	97.74	113.61	78.97	-0.166	down	1	128	not DE
ENSSSCG00000001979		0	0	0	2.12	0	0.76	0	0	-0.124	down	1	2	not DE
ENSSSCG00000001982		2.05	0	0	0	6.53	0.76	0	0.88	1.53	up	1	5	not DE
ENSSSCG00000001983	SDR39U1	548.21	557.67	659.16	583.99	505.81	556.68	662.74	669.48	0.0233	up	1	763	not DE
ENSSSCG00000001984	KHNYN	579.97	659.07	537.77	635.92	565.93	596.39	527.21	570.33	-0.0928	down	1	781	not DE
ENSSSCG00000001985	CBLN3	10.25	10.67	19.29	7.42	11.76	18.33	15.95	12.28	0.35	up	1	24	not DE
ENSSSCG00000001986	NFATC4	410.9	482.07	454.95	579.75	423.47	497.12	465.42	671.24	0.0848	up	1	765	not DE
ENSSSCG00000001987	RIPK3	27.67	37.36	44.25	43.45	28.75	35.89	42.85	34.22	-0.103	down	1	47	not DE
ENSSSCG00000001988	ADCY4	570.75	645.73	690.93	687.86	545.02	500.93	561.09	471.18	-0.322	down	0.588	726	not DE
ENSSSCG00000001989	CIDEB	8.2	5.34	5.67	4.24	10.46	4.58	15.95	11.41	0.772	up	1	16	not DE
ENSSSCG00000001990	NOP9	178.29	170.77	163.37	138.84	184.29	164.18	164.44	143.02	0.00963	up	1	215	not DE
ENSSSCG00000001991	DHRS1	321.75	350.44	343.76	288.29	352.89	370.36	357.78	350.1	0.137	up	1	485	not DE
ENSSSCG00000001992	RABGGTA	17.42	16.01	14.75	16.96	11.76	9.93	13.95	19.3	-0.278	down	1	22	not DE
ENSSSCG00000001993	TGM1	9.22	9.78	6.81	6.36	5.23	15.27	5.98	5.26	-0.113	down	1	20	not DE
ENSSSCG00000001994	TINF2	1241.92	1198.95	1078.94	1098.03	1159.3	1111.83	1125.17	1037.13	-0.0579	down	1	1460	not DE
ENSSSCG00000002000	IPO4	1557.52	1535.16	1562.25	1443.55	1386.72	1686.07	1642.41	1638.18	0.0568	up	1	2210	not DE
ENSSSCG00000002001	REC8	96.32	110.29	90.76	76.31	84.95	86.29	93.68	72.83	-0.143	down	1	124	not DE
ENSSSCG00000002002	IRF9	113.74	137.86	100.97	119.77	105.87	126.76	105.64	100.03	-0.107	down	1	166	not DE
ENSSSCG00000002003		1237.82	1303.02	1397.74	1392.67	1218.12	1211.1	1309.54	1191.56	-0.112	down	1	1590	not DE
ENSSSCG00000002004	PSME2	142.43	171.66	223.5	149.44	142.46	189.38	190.35	178.12	0.0409	up	1	248	not DE
ENSSSCG00000002005	EMC9	189.57	220.58	214.43	189.72	202.58	199.3	190.35	180.75	-0.0753	down	1	261	not DE
ENSSSCG00000002006	PSME1	307.4	337.98	285.9	297.82	328.05	317.67	335.86	324.65	0.088	up	1	416	not DE
ENSSSCG00000002007	FITM1	1308.52	1427.54	1465.81	1460.5	1544.86	1306.55	1821.8	1746.98	0.171	up	1	1990	not DE
ENSSSCG00000002008		3369.16	3428.76	3928.87	3431.87	3504.04	3146.87	3370.53	3150	-0.103	down	1	4120	not DE
ENSSSCG00000002009	PCK2	47.14	56.92	47.65	56.17	39.21	65.67	72.75	61.42	0.181	up	1	86	not DE
ENSSSCG00000002011	CPNE6	4.1	0	0	4.24	0	5.35	2.99	1.75	0.939	up	1	7	not DE
ENSSSCG00000002012	CARMIL3	58.41	76.49	46.52	44.51	45.74	68.73	50.83	36.85	-0.161	down	1	90	not DE
ENSSSCG00000002013	DHRS4	7861.37	7611.75	10695.2	5992.52	5218.81	7155.87	12014.1	3330.75	-0.339	down	0.942	12100	not DE
ENSSSCG00000002014	JPH4	63.53	54.26	48.78	131.42	50.97	99.27	72.75	160.57	0.369	up	1	183	not DE
ENSSSCG00000002015	AP1G2	15.37	12.45	14.75	13.78	9.15	11.45	12.96	18.43	-0.138	down	1	21	not DE
ENSSSCG00000002016	THTPA	450.86	372.67	340.36	398.51	436.53	373.41	379.71	441.35	0.0648	up	1	503	not DE
ENSSSCG00000002020		188.54	174.33	145.22	147.32	198.66	158.07	177.4	174.61	0.114	up	1	207	not DE
ENSSSCG00000002023	PABPN1	3533.11	3615.54	3971.98	3424.45	3948.42	3157.56	3896.74	3891.44	0.0302	up	1	4440	not DE
ENSSSCG00000002025	SLC22A17	429.34	491.86	525.29	636.98	495.35	578.06	614.91	866.03	0.28	up	0.624	987	not DE
ENSSSCG00000002026	EFS	76.85	114.74	95.3	156.86	135.93	144.32	152.48	268.5	0.647	up	0.133	306	not DE
ENSSSCG00000002028	CMTM5	49.18	36.47	111.18	52.99	154.22	22.91	28.9	69.32	-0.125	down	1	118	not DE
ENSSSCG00000002029	MYH7	905294	836766	855673	818863	832574	899137	879340	727058	-0.0373	down	1	1180000	not DE
ENSSSCG00000002032	SLC7A8	56.36	54.26	54.46	34.98	43.13	42	66.77	48.26	-0.00105	down	1	67	not DE
ENSSSCG00000002033	CEBPE	1.02	0.89	3.4	2.12	0	0	3.99	7.02	-0.304	down	1	8	not DE
ENSSSCG00000002034	ACIN1	2083.18	2318.75	2085.26	2311.58	2447.99	2242.75	2312.13	2724.44	0.142	up	1	3100	not DE
ENSSSCG00000002035	C14orf119	182.39	225.03	183.79	152.62	177.75	218.39	159.46	200.93	0.028	up	1	286	not DE
ENSSSCG00000002036		106.57	115.63	115.72	79.49	116.32	100.8	114.61	93.89	0.0332	up	1	132	not DE
ENSSSCG00000002037	CDH24	282.81	249.04	246.19	249.07	252.25	239.01	224.24	214.09	-0.143	down	1	313	not DE
ENSSSCG00000002039	MMP14	1666.13	2187.11	2263.38	2576.55	1825.87	2132.02	2397.84	3891.44	0.194	up	1	4440	not DE
ENSSSCG00000002040	MRPL52	265.39	280.17	304.05	258.61	278.39	249.7	310.94	300.96	0.0372	up	1	343	not DE
ENSSSCG00000002041	SLC7A7	127.06	128.97	140.68	142.02	163.37	136.69	149.49	148.29	0.147	up	1	179	not DE
ENSSSCG00000002042	OXA1L	3123.23	2978.71	3320.77	2837.28	3060.97	2976.59	3189.15	2419.97	-0.0792	down	1	3900	not DE
ENSSSCG00000002045		6.15	10.67	7.94	4.24	7.84	9.16	14.95	13.16	0.644	up	1	15	not DE
ENSSSCG00000002050	DAD1	680.39	667.96	650.08	639.1	648.27	705.58	769.38	756.35	0.125	up	1	924	not DE
ENSSSCG00000002051	ABHD4	4070.04	2205.79	1658.68	2140.94	2274.16	2998.73	2087.89	1807.52	-0.0749	down	1	3970	not DE
ENSSSCG00000002077		0	0	3.4	0	0	0	5.98	0.88	0.825	up	1	6	not DE
ENSSSCG00000002099		0	1.78	3.4	5.3	1.31	0.76	3.99	0	-0.756	down	1	5	not DE
ENSSSCG00000002127	CHD8	1096.41	1026.4	1103.9	1035.5	1180.21	936.2	1033.48	1152.95	0.00814	up	1	1310	not DE
ENSSSCG00000002129	RPGRIP1	13.32	13.34	6.81	1.06	5.23	6.87	13.95	4.39	0.00953	up	1	15	not DE
ENSSSCG00000002134	RNASE10	2.05	1.78	3.4	0	1.31	3.05	1.99	5.26	0.742	up	1	6	not DE
ENSSSCG00000002135	PNP	99.39	89.83	86.22	76.31	81.03	101.56	107.63	107.05	0.177	up	1	133	not DE
ENSSSCG00000002138	OSGEP	184.44	174.33	171.31	154.74	202.58	165.71	165.44	178.12	0.0528	up	1	217	not DE
ENSSSCG00000002140	KLHL33	1.02	20.46	27.23	12.72	6.53	3.82	9.97	26.32	-0.273	down	1	30	not DE
ENSSSCG00000002142	TEP1	845.36	854.74	904.22	852.14	771.12	936.2	899.94	892.35	0.0164	up	1	1230	not DE
ENSSSCG00000002143	PARP2	572.8	516.76	502.6	475.88	628.66	504.75	511.26	496.63	0.0461	up	1	661	not DE
ENSSSCG00000002144	CCNB1IP1	214.16	205.46	208.75	199.26	194.74	220.69	243.17	186.02	0.0244	up	1	289	not DE
ENSSSCG00000002145	TTC5	109.64	137.86	108.91	108.11	141.16	151.96	121.59	131.62	0.235	up	1	199	not DE
ENSSSCG00000002235	LPCAT4	565.63	526.54	469.69	912.55	562.01	440.61	472.39	1437.24	0.104	up	1	1640	not DE
ENSSSCG00000002241	NUTM1	4.1	0.89	9.08	3.18	1.31	1.53	1.99	2.63	-0.91	down	1	8	not DE
ENSSSCG00000002243	SLC12A6	590.22	484.74	450.41	501.32	543.71	449.77	403.63	457.14	-0.129	down	1	589	not DE
ENSSSCG00000002245	KATNBL1	208.01	103.17	100.97	98.57	160.76	113.02	89.69	104.42	-0.0844	down	1	203	not DE
ENSSSCG00000002252	ARRDC4	531.81	507.87	279.09	364.6	484.89	493.3	198.32	295.7	-0.233	down	1	646	not DE
ENSSSCG00000002254	NR2F2	374.01	435.82	380.07	556.43	328.05	379.52	415.59	510.67	-0.0966	down	1	582	not DE
ENSSSCG00000002257	MCTP2	7.17	12.45	14.75	13.78	18.3	10.69	15.95	21.94	0.457	up	1	25	not DE
ENSSSCG00000002258	KLHL25	44.06	21.35	26.09	31.8	20.91	41.24	23.92	31.59	-0.0485	down	1	54	not DE
ENSSSCG00000002259		2877.31	1916.72	2146.53	2032.83	3230.88	1950.28	1746.06	1211.74	-0.211	down	1	2810	not DE
ENSSSCG00000002260		100.42	40.91	74.88	64.65	99.33	45.05	52.82	21.94	-0.455	down	1	98	not DE
ENSSSCG00000002263	SLCO3A1	3792.35	2410.36	2771.65	2252.23	2031.06	3708.9	2719.74	1621.5	-0.196	down	1	4860	not DE
ENSSSCG00000002265	FAM174B	171.12	215.24	253	305.24	197.36	199.3	237.19	290.43	-0.0234	down	1	331	not DE
ENSSSCG00000002266		1142.52	1226.53	1767.6	1808.14	1461.22	1114.12	1351.4	1442.51	-0.127	down	1	1710	not DE
ENSSSCG00000002267	RGMA	1741.96	1858.91	2973.6	2502.36	1793.19	1460.8	3061.58	5253.22	0.197	up	1	5990	not DE
ENSSSCG00000002268	AKAP5	50.21	64.93	54.46	41.34	48.36	50.4	66.77	55.28	0.068	up	1	73	not DE
ENSSSCG00000002269	MTHFD1	802.33	942.8	560.46	475.88	930.58	852.96	595.97	517.69	0.0672	up	1	1120	not DE
ENSSSCG00000002275	PPP1R36	56.36	56.92	46.52	44.51	61.43	49.64	51.82	74.58	0.205	up	1	85	not DE
ENSSSCG00000002276	PLEKHG3	1059.52	1195.4	833.88	746.15	1006.38	1022.49	807.25	830.06	-0.0503	down	1	1340	not DE
ENSSSCG00000002277	SPTB	5258.67	4786.92	5892.74	5677.74	5065.9	4656.55	5365.74	4469.67	-0.143	down	1	6100	not DE
ENSSSCG00000002279	GPX2	3.07	7.12	4.54	2.12	7.84	6.87	2.99	7.9	0.619	up	1	9	not DE
ENSSSCG00000002280	RAB15	16.39	13.34	23.83	14.84	14.38	19.09	19.93	13.16	-0.0205	down	1	25	not DE
ENSSSCG00000002281		257.2	311.3	290.44	274.51	303.22	289.41	266.09	351.85	0.0901	up	1	401	not DE
ENSSSCG00000002283	FUT8	293.06	323.75	251.87	258.61	297.99	339.05	335.86	327.28	0.21	up	1	444	not DE
ENSSSCG00000002285	GPHN	768.51	748.9	711.35	607.31	735.84	758.27	702.61	631.76	-0.00121	down	1	993	not DE
ENSSSCG00000002286	FAM71D	2.05	1.78	0	1.06	0	3.05	1	1.75	0.285	up	1	4	not DE
ENSSSCG00000002287	MPP5	473.4	415.36	433.39	427.13	466.6	365.77	400.64	416.78	-0.0887	down	1	479	not DE
ENSSSCG00000002290	PLEK2	54.31	11.56	17.02	13.78	15.68	10.69	42.85	13.16	-0.151	down	1	53	not DE
ENSSSCG00000002292	PLEKHH1	219.28	280.17	304.05	200.32	190.82	287.12	305.96	207.08	-0.0231	down	1	376	not DE
ENSSSCG00000002294	ARG2	391.43	297.07	309.73	616.85	252.25	269.56	266.09	426.43	-0.382	down	0.577	582	not DE
ENSSSCG00000002295	VTI1B	1354.63	1405.3	1251.39	1195.54	1314.83	1359.24	1319.51	1360.03	0.0426	up	1	1780	not DE
ENSSSCG00000002296		991.89	823.61	646.68	395.33	607.75	816.31	638.83	324.65	-0.253	down	1	1070	not DE
ENSSSCG00000002297	RDH12	4.1	10.67	7.94	8.48	1.31	3.05	3.99	4.39	-1.32	down	1	12	not DE
ENSSSCG00000002298	ZFYVE26	593.29	548.78	541.17	666.66	580.3	550.57	447.48	521.2	-0.164	down	1	721	not DE
ENSSSCG00000002305	EXD2	184.44	221.47	257.54	198.2	210.43	213.81	238.19	215.85	0.034	up	1	280	not DE
ENSSSCG00000002306	GALNT16	256.17	255.27	326.74	293.58	216.96	178.69	292.01	357.12	-0.155	down	1	407	not DE
ENSSSCG00000002307	ERH	754.17	712.43	651.22	630.62	699.24	696.42	707.59	723.89	0.0441	up	1	912	not DE
ENSSSCG00000002309	PLEKHD1	0	2.67	0	1.06	1.31	1.53	1	3.51	1.37	up	1	4	not DE
ENSSSCG00000002311	SUSD6	937.58	912.56	933.72	830.94	905.74	885.03	934.82	737.93	-0.0655	down	1	1160	not DE
ENSSSCG00000002313	SLC10A1	115.79	124.52	142.95	97.51	156.84	131.34	170.42	110.56	0.235	up	1	172	not DE
ENSSSCG00000002314	SMOC1	191.62	207.24	285.9	262.85	269.24	439.08	438.51	475.57	0.768	up	0.000858	575	not DE
ENSSSCG00000002315	SLC8A3	1.02	0	0	3.18	1.31	2.29	1	2.63	1.41	up	1	3	not DE
ENSSSCG00000002316	COX16	97.34	88.05	85.09	86.91	95.41	100.8	66.77	84.23	-0.0499	down	1	132	not DE
ENSSSCG00000002329	MAP3K9	11.27	5.34	14.75	23.32	10.46	14.51	19.93	15.79	0.268	up	1	22	not DE
ENSSSCG00000002330	PCNX1	1386.4	1496.02	1671.16	1484.88	1382.8	1370.7	1524.81	1370.56	-0.0951	down	1	1800	not DE
ENSSSCG00000002332	SIPA1L1	467.26	513.2	401.62	503.44	471.82	559.73	415.59	610.7	0.119	up	1	733	not DE
ENSSSCG00000002333	DPF3	356.59	423.37	582.01	476.94	358.12	377.99	480.37	514.18	-0.0829	down	1	586	not DE
ENSSSCG00000002337	ZFYVE1	496.97	492.74	425.45	524.64	439.15	446.72	371.73	503.65	-0.142	down	1	585	not DE
ENSSSCG00000002340	PSEN1	1012.39	931.23	901.95	912.55	938.42	982.01	875.02	981.85	0.00834	up	1	1290	not DE
ENSSSCG00000002341	PAPLN	388.35	603.92	614.91	575.51	563.31	474.97	510.26	609.82	-0.00333	down	1	695	not DE
ENSSSCG00000002344	RIOX1	334.05	362.89	366.45	274.51	341.12	426.86	395.65	282.53	0.107	up	1	559	not DE
ENSSSCG00000002348	ACOT6	359.66	390.46	434.52	433.49	362.04	397.08	388.68	408.89	-0.053	down	1	520	not DE
ENSSSCG00000002349	ACOT4	2715.41	3638.66	3142.64	3494.4	3013.92	3317.16	2997.8	3308.82	-0.0333	down	1	4340	not DE
ENSSSCG00000002350	MIDEAS	1635.39	1339.48	1394.34	1241.11	1405.02	1176.74	1118.19	1048.54	-0.241	down	0.475	1600	not DE
ENSSSCG00000002351		380.16	353.1	477.64	455.75	436.53	347.45	411.6	417.66	-0.043	down	1	476	not DE
ENSSSCG00000002352	ZNF410	255.15	260.6	268.88	270.27	283.62	290.94	262.11	275.52	0.0762	up	1	381	not DE
ENSSSCG00000002353	FAM161B	158.83	155.65	136.14	131.42	124.16	174.11	124.58	134.25	-0.066	down	1	228	not DE
ENSSSCG00000002354	COQ6	107.59	86.27	85.09	80.55	100.64	89.34	88.7	84.23	0.0196	up	1	117	not DE
ENSSSCG00000002355	ENTPD5	453.93	482.07	474.23	482.24	508.42	442.14	330.87	419.42	-0.169	down	1	579	not DE
ENSSSCG00000002356	BBOF1	10.25	8	11.35	12.72	10.46	7.64	5.98	5.26	-0.548	down	1	12	not DE
ENSSSCG00000002357	ALDH6A1	2772.79	2804.38	3046.21	2864.83	3292.31	2394.71	2164.63	1988.27	-0.251	down	1	3150	not DE
ENSSSCG00000002366	NPC2	974.47	936.57	830.47	1113.93	916.2	1111.83	1059.39	1369.68	0.204	up	1	1560	not DE
ENSSSCG00000002367	ISCA2	112.72	103.17	88.49	105.99	107.17	106.14	122.58	103.54	0.0994	up	1	139	not DE
ENSSSCG00000002368	LTBP2	1054.4	391.35	617.18	649.7	372.49	1540.98	663.74	867.79	0.252	up	1	2020	not DE
ENSSSCG00000002370	AREL1	592.27	458.06	486.71	497.08	585.53	485.66	485.35	450.13	-0.0192	down	1	636	not DE
ENSSSCG00000002372	YLPM1	835.12	798.71	849.76	734.49	806.41	809.44	937.81	825.67	0.0703	up	1	1060	not DE
ENSSSCG00000002374	DLST	5269.94	4488.07	5443.47	5235.77	5387.42	4240.37	4673.09	3657.16	-0.197	down	1	5550	not DE
ENSSSCG00000002375	RPS6KL1	287.94	261.49	230.31	224.69	215.65	268.03	211.28	145.65	-0.276	down	1	351	not DE
ENSSSCG00000002377	EIF2B2	538.98	568.35	542.3	514.04	501.88	578.82	497.31	501.02	-0.0582	down	1	758	not DE
ENSSSCG00000002378	MLH3	212.11	216.13	213.29	223.63	207.81	233.67	218.26	213.22	0.0132	up	1	306	not DE
ENSSSCG00000002379	ACYP1	127.06	144.98	89.63	110.23	107.17	109.96	114.61	141.27	0.0125	up	1	163	not DE
ENSSSCG00000002380	ZC2HC1C	8.2	5.34	12.48	6.36	6.53	4.58	7.97	5.26	-0.375	down	1	11	not DE
ENSSSCG00000002381	NEK9	2313.73	2024.35	2213.47	1970.3	2470.21	1904.47	2043.05	1681.17	-0.0844	down	1	2490	not DE
ENSSSCG00000002383	FOS	804.38	1180.28	127.07	344.46	2088.57	5505.69	650.78	2699	2.23	up	2.21e-08	7210	DE
ENSSSCG00000002385	TGFB3	667.07	606.59	595.63	974.02	445.68	1317.24	811.24	1062.58	0.279	up	1	1720	not DE
ENSSSCG00000002386		332	270.39	263.21	168.52	241.79	332.94	291.01	195.67	0.0533	up	1	436	not DE
ENSSSCG00000002387	GPATCH2L	42.01	61.37	60.13	60.41	52.28	53.45	32.89	49.14	-0.262	down	1	70	not DE
ENSSSCG00000002388	ESRRB	762.36	594.14	586.55	467.4	486.2	513.15	488.34	372.91	-0.361	down	0.412	744	not DE
ENSSSCG00000002389	VASH1	571.77	546.11	713.62	646.52	589.45	451.3	733.5	676.5	-0.0313	down	1	771	not DE
ENSSSCG00000002390	ANGEL1	266.42	263.27	191.74	317.96	278.39	272.61	241.18	336.06	0.127	up	1	383	not DE
ENSSSCG00000002392		79.93	39.13	66.94	75.25	82.34	58.8	77.74	72.83	0.193	up	1	83	not DE
ENSSSCG00000002396	GSTZ1	1060.55	1038.86	1169.7	1066.23	1194.59	955.29	1045.44	921.31	-0.0811	down	1	1250	not DE
ENSSSCG00000002397	POMT2	208.01	202.79	205.35	192.9	213.04	211.52	207.29	198.3	0.0375	up	1	277	not DE
ENSSSCG00000002398	TMEM63C	3.07	1.78	0	0	0	3.82	0	0	-0.752	down	1	5	not DE
ENSSSCG00000002400		2.05	4.45	0	1.06	3.92	4.58	0	1.75	0.427	up	1	6	not DE
ENSSSCG00000002403	VIPAS39	181.37	243.7	204.22	218.33	219.57	206.18	243.17	299.21	0.183	up	1	341	not DE
ENSSSCG00000002404	SPTLC2	494.92	524.76	471.96	492.84	471.82	493.3	455.45	396.6	-0.131	down	1	646	not DE
ENSSSCG00000002405		2.05	0	0	1.06	2.61	0.76	1	0.88	1.06	up	1	2	not DE
ENSSSCG00000002406	AHSA1	1799.34	2078.6	2322.38	2094.31	2122.55	1895.3	2241.37	2362.94	0.0563	up	1	2690	not DE
ENSSSCG00000002408	ADCK1	69.68	32.02	54.46	64.65	73.19	32.84	35.88	14.04	-0.626	down	1	68	not DE
ENSSSCG00000002410	CEP128	42.01	49.81	34.04	54.05	44.44	38.18	26.91	40.36	-0.27	down	1	56	not DE
ENSSSCG00000002411	GTF2A1	260.27	288.18	245.06	298.88	245.71	281.78	243.17	309.74	-0.0177	down	1	369	not DE
ENSSSCG00000002412	STON2	60.46	75.6	93.03	100.69	70.58	58.8	75.74	86.87	-0.171	down	1	99	not DE
ENSSSCG00000002414	SEL1L	1399.72	1261.21	1247.98	1196.6	1216.81	1275.24	1189.95	1129.26	-0.0838	down	1	1670	not DE
ENSSSCG00000002424	SPATA7	68.65	72.93	73.74	80.55	81.03	77.13	72.75	88.62	0.109	up	1	101	not DE
ENSSSCG00000002425	PTPN21	4088.49	3665.35	3880.09	3916.23	4403.25	3719.59	3145.29	2942.05	-0.147	down	1	4870	not DE
ENSSSCG00000002426	ZC3H14	820.77	838.73	796.44	756.75	857.39	896.49	792.3	712.48	0.0169	up	1	1170	not DE
ENSSSCG00000002427	EML5	52.26	51.59	56.73	19.08	58.81	48.87	35.88	19.3	-0.142	down	1	64	not DE
ENSSSCG00000002428	TTC8	104.52	100.51	81.69	104.93	70.58	136.69	77.74	131.62	0.052	up	1	179	not DE
ENSSSCG00000002429	FOXN3	609.69	541.66	735.17	749.33	573.77	433.74	588	451	-0.367	down	0.542	707	not DE
ENSSSCG00000002430	EFCAB11	197.76	248.15	253	287.23	331.98	187.85	256.13	251.82	0.0384	up	1	287	not DE
ENSSSCG00000002431	TDP1	62.51	83.61	86.22	72.07	82.34	82.47	87.7	105.29	0.233	up	1	120	not DE
ENSSSCG00000002432	KCNK13	11.27	10.67	5.67	11.66	11.76	10.69	7.97	16.67	0.26	up	1	19	not DE
ENSSSCG00000002433	PSMC1	1680.48	1763.74	1613.3	1383.13	1722.61	1714.32	1653.37	1481.11	0.0317	up	1	2240	not DE
ENSSSCG00000002434	NRDE2	306.38	252.6	267.75	273.45	299.3	239.01	263.1	229.01	-0.0987	down	1	313	not DE
ENSSSCG00000002436	TTC7B	1335.16	1221.19	1317.19	1206.13	1446.84	1278.3	1341.43	1129.26	0.0285	up	1	1670	not DE
ENSSSCG00000002440	CCDC88C	470.33	684.86	652.35	731.31	479.67	575.77	556.11	536.99	-0.228	down	1	770	not DE
ENSSSCG00000002441	PPP4R3A	1214.25	1113.57	959.81	1002.64	1120.09	1053.03	915.88	926.57	-0.0946	down	1	1380	not DE
ENSSSCG00000002443	TC2N	14.35	10.67	10.21	15.9	15.68	16.04	6.98	13.16	-0.0031	down	1	21	not DE
ENSSSCG00000002444	FBLN5	5232.03	5268.1	3892.57	5640.64	4207.2	4609.97	3972.48	5832.33	-0.107	down	1	6650	not DE
ENSSSCG00000002445	TRIP11	623.01	617.27	697.74	641.22	680.94	652.13	674.7	574.72	0.000236	up	1	854	not DE
ENSSSCG00000002446	ATXN3	345.32	339.76	259.81	329.62	368.57	334.46	243.17	335.18	0.0012	up	1	438	not DE
ENSSSCG00000002447	CPSF2	1005.21	865.42	1078.94	927.39	929.27	856.02	1030.49	948.51	-0.0403	down	1	1120	not DE
ENSSSCG00000002449		775.69	784.48	687.52	592.47	938.42	599.44	753.44	572.97	-0.00803	down	1	882	not DE
ENSSSCG00000002450	SLC24A4	8.2	9.78	13.61	16.96	3.92	9.16	15.95	14.04	-0.237	down	1	16	not DE
ENSSSCG00000002451	RIN3	712.15	730.22	736.31	995.22	648.27	766.67	802.27	751.09	-0.0872	down	1	1000	not DE
ENSSSCG00000002452	LGMN	2306.56	2260.93	1987.69	2127.16	1891.22	2584.09	2490.52	2708.65	0.147	up	1	3380	not DE
ENSSSCG00000002455	GOLGA5	286.91	294.4	270.02	298.88	291.46	362.72	271.08	351.85	0.146	up	1	475	not DE
ENSSSCG00000002456	CHGA	40.99	44.47	77.15	7.42	58.81	32.84	68.77	21.06	0.247	up	1	69	not DE
ENSSSCG00000002457	ITPK1	1074.89	858.3	1313.78	977.2	1080.88	844.56	1144.11	841.46	-0.108	down	1	1160	not DE
ENSSSCG00000002458	TMEM251	215.18	237.48	248.46	192.9	197.36	264.98	233.21	193.91	-0.00893	down	1	347	not DE
ENSSSCG00000002459		215.18	207.24	163.37	204.56	214.35	182.5	226.23	209.71	0.0753	up	1	239	not DE
ENSSSCG00000002460		489.8	428.71	481.04	412.29	547.63	484.9	467.41	496.63	0.142	up	1	635	not DE
ENSSSCG00000002461	BTBD7	707.03	691.09	651.22	674.08	680.94	607.84	621.88	585.25	-0.128	down	1	796	not DE
ENSSSCG00000002464		15.37	17.79	19.29	49.81	23.53	18.33	24.92	43.87	0.183	up	1	50	not DE
ENSSSCG00000002467	ASB2	8415.72	9641.43	10614.6	12229.9	8743.77	9722.39	9876.38	7529.29	-0.183	down	1	12700	not DE
ENSSSCG00000002469	OTUB2	96.32	65.82	65.8	57.23	71.88	90.87	63.78	71.07	0.0829	up	1	119	not DE
ENSSSCG00000002470	DDX24	1323.89	1174.94	953	950.71	1031.22	1233.24	1122.18	1032.74	0.0168	up	1	1620	not DE
ENSSSCG00000002490	GSC	2.05	0	4.54	2.12	0	0.76	1	4.39	-0.522	down	1	5	not DE
ENSSSCG00000002494	CLMN	24.59	21.35	10.21	14.84	13.07	20.62	9.97	15.79	-0.224	down	1	27	not DE
ENSSSCG00000002495	SYNE3	297.16	303.3	267.75	421.83	372.49	317.67	265.1	415.91	0.088	up	1	474	not DE
ENSSSCG00000002496	GLRX5	2796.36	2606.03	2866.95	2698.43	2794.35	2140.42	2816.41	2369.96	-0.125	down	1	2930	not DE
ENSSSCG00000002501	BDKRB1	2.05	0	0	1.06	3.92	11.45	1.99	6.14	2.98	up	0.91	15	not DE
ENSSSCG00000002502	ATG2B	575.87	463.39	619.45	653.94	575.08	511.62	573.05	459.78	-0.12	down	1	670	not DE
ENSSSCG00000002504	AK7	4.1	4.45	2.27	5.3	1.31	6.87	5.98	7.9	0.367	up	1	9	not DE
ENSSSCG00000002505	PAPOLA	1611.83	1476.46	1689.31	1713.81	1385.41	1389.02	1435.12	1321.42	-0.229	down	0.684	1820	not DE
ENSSSCG00000002506	VRK1	117.84	114.74	80.55	79.49	112.4	102.32	109.63	89.5	0.0887	up	1	134	not DE
ENSSSCG00000002507	BCL11B	1.02	7.12	3.4	10.6	1.31	8.4	3.99	3.51	-0.275	down	1	11	not DE
ENSSSCG00000002508	SETD3	1940.75	1630.33	2171.49	1914.13	1897.75	1989.23	2180.58	2031.27	0.0871	up	1	2600	not DE
ENSSSCG00000002509	CCNK	822.82	914.34	797.57	974.02	850.85	874.34	924.85	975.71	0.0487	up	1	1140	not DE
ENSSSCG00000002510	CYP46A1	17.42	32.91	53.32	40.28	16.99	35.13	30.89	12.28	-0.604	down	1	47	not DE
ENSSSCG00000002512	DEGS2	1.02	6.23	9.08	19.08	2.61	10.69	4.98	19.3	0.176	up	1	22	not DE
ENSSSCG00000002515	SLC25A47	27.67	38.25	31.77	47.69	31.37	29.02	39.86	50.01	0.0374	up	1	57	not DE
ENSSSCG00000002516	WARS1	1022.63	984.6	1193.52	979.32	874.38	1078.99	1219.85	1131.89	0.0387	up	1	1410	not DE
ENSSSCG00000002517	WDR25	182.39	174.33	137.28	224.69	184.29	186.32	163.44	243.05	0.117	up	1	277	not DE
ENSSSCG00000002520	SLC25A29	1119.98	1257.66	1462.41	1589.81	1716.08	990.41	1165.03	1803.13	0.0302	up	1	2060	not DE
ENSSSCG00000002523	CDC42BPB	3243.12	3209.07	3378.63	3151	3389.03	2967.42	3284.82	3127.19	-0.0256	down	1	3890	not DE
ENSSSCG00000002525	TRAF3	538.98	553.23	642.14	587.17	471.82	609.37	614.91	500.14	-0.0842	down	1	798	not DE
ENSSSCG00000002526	RCOR1	573.82	663.52	804.38	785.37	582.92	574.24	671.71	727.4	-0.141	down	1	829	not DE
ENSSSCG00000002528		496.97	531.88	558.19	602.01	522.8	497.88	508.27	611.57	-0.0343	down	1	697	not DE
ENSSSCG00000002529		4.1	3.56	6.81	40.28	6.53	11.45	7.97	62.3	0.785	up	1	71	not DE
ENSSSCG00000002530	CINP	585.09	632.39	558.19	679.38	623.43	630.75	566.07	678.26	0.0256	up	1	826	not DE
ENSSSCG00000002531	MOK	61.48	51.59	70.34	76.31	74.5	62.62	74.75	78.09	0.167	up	1	89	not DE
ENSSSCG00000002532		312.53	308.63	339.22	314.78	301.91	306.97	321.9	272.01	-0.0855	down	1	402	not DE
ENSSSCG00000002533	WDR20	342.24	368.22	402.76	498.14	416.93	345.92	438.51	440.47	0.0313	up	1	502	not DE
ENSSSCG00000002535	HSP90AA1	21913.9	20494.3	24877.9	21815.3	22033.2	20765.1	23374.4	23283.7	0.00771	up	1	27200	not DE
ENSSSCG00000002536		0	2.67	3.4	2.12	0	2.29	2.99	3.51	0.137	up	1	4	not DE
ENSSSCG00000002540	PPP2R5C	3359.94	3396.74	3618.01	3706.37	3191.67	3269.05	3497.1	3527.3	-0.0624	down	1	4280	not DE
ENSSSCG00000002544	PPP1R13B	3344.57	3418.08	3899.37	4233.13	4769.21	2890.3	3750.24	4462.65	0.0718	up	1	5090	not DE
ENSSSCG00000002546	XRCC3	77.88	74.71	108.91	87.97	79.73	68.73	108.63	86.87	-0.0279	down	1	109	not DE
ENSSSCG00000002547		4569.06	3811.21	3579.44	3639.6	4472.52	3873.84	3897.73	3615.92	0.0264	up	1	5070	not DE
ENSSSCG00000002552	TDRD9	17.42	21.35	14.75	12.72	16.99	9.16	6.98	28.08	-0.278	down	1	32	not DE
ENSSSCG00000002554	PLD4	367.86	363.78	297.25	400.63	316.29	443.66	412.6	572.09	0.269	up	1	652	not DE
ENSSSCG00000002555	JAG2	1312.62	1503.14	1697.25	1675.66	1458.6	1255.39	1544.74	1296.85	-0.155	down	1	1690	not DE
ENSSSCG00000002557	NUDT14	70.7	94.28	124.8	77.37	83.65	84.76	96.67	89.5	-0.0264	down	1	111	not DE
ENSSSCG00000002558	CEP170B	355.56	295.29	351.7	325.38	348.97	320.72	357.78	415.03	0.119	up	1	473	not DE
ENSSSCG00000002559	CDCA4	145.5	148.54	155.43	164.28	137.23	178.69	154.47	173.73	0.0684	up	1	234	not DE
ENSSSCG00000002573	RTL1	1.02	0	1.13	1.06	0	4.58	1	2.63	0.945	up	1	6	not DE
ENSSSCG00000002620	EFHC1	90.17	123.63	76.01	95.39	125.47	91.63	79.73	120.21	0.107	up	1	139	not DE
ENSSSCG00000002622	TMEM14A	112.72	110.29	93.03	116.59	116.32	133.63	102.65	123.72	0.14	up	1	175	not DE
ENSSSCG00000002623	GSTA1	0	0	0	0	0	1.53	0	0	0.901	up	1	2	not DE
ENSSSCG00000002627	GSTA4	172.15	120.96	85.09	119.77	164.68	142.03	120.59	186.89	0.324	up	1	213	not DE
ENSSSCG00000002628	CILK1	289.99	313.97	324.48	372.02	308.45	352.79	320.91	379.93	0.0686	up	1	462	not DE
ENSSSCG00000002629	FBXO9	808.47	692.87	654.62	594.59	815.56	678.09	704.6	563.31	0.00233	up	1	888	not DE
ENSSSCG00000002632	SLC28A1	7.17	15.12	9.08	12.72	5.23	6.87	8.97	8.77	-0.554	down	1	17	not DE
ENSSSCG00000002633	GAS8	378.11	385.12	376.66	354	364.65	333.7	344.83	431.7	-0.0249	down	1	492	not DE
ENSSSCG00000002635	SPIRE2	1589.28	885.87	680.72	863.8	492.74	1171.39	839.14	513.3	-0.423	down	1	1550	not DE
ENSSSCG00000002637	DBNDD1	4.1	7.12	4.54	6.36	5.23	5.35	2.99	14.92	0.184	up	1	17	not DE
ENSSSCG00000002639		0	0.89	3.4	5.3	6.53	1.53	3.99	4.39	1.04	up	1	5	not DE
ENSSSCG00000002640	DEF8	2649.83	2260.93	2131.78	2119.74	2330.36	2485.58	2117.79	1875.96	-0.058	down	1	3260	not DE
ENSSSCG00000002642	CDH15	17.42	15.12	10.21	11.66	2.61	16.8	11.96	7.02	-0.619	down	1	22	not DE
ENSSSCG00000002645	GALNS	647.6	653.73	706.81	661.36	661.34	669.69	750.45	864.28	0.135	up	1	985	not DE
ENSSSCG00000002646		1129.2	1288.79	1537.29	1465.8	1239.03	1236.3	1578.63	1458.3	0.0251	up	1	1660	not DE
ENSSSCG00000002648	CBFA2T3	296.13	307.74	226.91	347.64	239.18	255.81	266.09	352.73	-0.0819	down	1	402	not DE
ENSSSCG00000002650	APRT	439.59	333.54	466.29	479.06	375.11	382.57	525.21	529.09	0.0743	up	1	603	not DE
ENSSSCG00000002651		95.3	78.27	63.53	78.43	103.25	74.83	91.69	59.67	0.0452	up	1	98	not DE
ENSSSCG00000002652	KLHDC4	937.58	936.57	925.78	816.1	950.18	906.42	967.71	857.26	0.0262	up	1	1190	not DE
ENSSSCG00000002653		34.84	39.13	39.71	43.45	41.82	41.24	39.86	36.85	0.0237	up	1	54	not DE
ENSSSCG00000002654	FBXO31	1648.71	1483.57	1818.65	1530.46	1360.58	1405.06	1703.2	1536.39	-0.11	down	1	1840	not DE
ENSSSCG00000002655	MAP1LC3B	1896.69	1720.16	1753.98	1687.32	1635.05	1689.89	1723.14	1622.38	-0.08	down	1	2210	not DE
ENSSSCG00000002656	ZCCHC14	855.61	823.61	977.96	884.99	887.45	794.93	677.69	591.39	-0.276	down	1	1040	not DE
ENSSSCG00000002658	FOXL1	10.25	12.45	4.54	11.66	3.92	6.87	5.98	10.53	-0.498	down	1	14	not DE
ENSSSCG00000002660	MTHFSD	369.91	513.2	470.83	470.58	369.88	453.59	466.41	573.84	0.0236	up	1	654	not DE
ENSSSCG00000002664	GSE1	1572.89	1242.54	1253.65	1458.38	1363.19	1345.5	1372.33	1231.04	-0.0512	down	1	1760	not DE
ENSSSCG00000002666	KIAA0513	1405.87	1214.96	1347.82	1356.64	1591.91	1348.55	1513.85	1434.61	0.144	up	1	1770	not DE
ENSSSCG00000002667	ZDHHC7	1061.57	1254.1	1185.58	1250.65	1040.36	1230.95	1152.08	1220.52	-0.0331	down	1	1610	not DE
ENSSSCG00000002669	CRISPLD2	1050.3	1219.41	1008.6	1328.02	1280.85	1605.13	1341.43	1894.39	0.403	up	0.00618	2160	not DE
ENSSSCG00000002670	USP10	1180.43	1159.82	1289.96	1409.63	1172.37	1072.88	1317.52	1231.04	-0.0725	down	1	1400	not DE
ENSSSCG00000002671	ATP2C2	0	0.89	1.13	1.06	1.31	0.76	3.99	5.26	1.69	up	1	6	not DE
ENSSSCG00000002672	MEAK7	227.48	257.94	216.69	175.94	258.78	228.32	206.3	230.77	0.0792	up	1	299	not DE
ENSSSCG00000002675	DNAAF1	3.07	4.45	7.94	5.3	2.61	3.05	3.99	4.39	-0.528	down	1	7	not DE
ENSSSCG00000002680	TAF1C	530.79	545.22	540.04	515.1	628.66	486.43	586.01	602.8	0.105	up	1	687	not DE
ENSSSCG00000002681	HSDL1	311.5	399.35	412.97	409.11	354.19	394.03	375.72	361.5	-0.0401	down	1	516	not DE
ENSSSCG00000002682	MBTPS1	2826.08	2928.01	3129.03	3243.21	3142.01	3034.62	2999.79	3354.44	0.0479	up	1	3970	not DE
ENSSSCG00000002684	CDH13	12221.4	9954.51	9009.29	10924.1	13587.5	10513.5	8176.17	8752.44	-0.0568	down	1	13800	not DE
ENSSSCG00000002688	PLCG2	147.55	189.45	268.88	221.51	163.37	190.9	234.2	215.85	-0.025	down	1	250	not DE
ENSSSCG00000002689	CMIP	543.08	537.22	485.58	591.41	618.21	443.66	526.21	607.19	0.0148	up	1	692	not DE
ENSSSCG00000002690	GAN	50.21	45.36	57.86	30.74	39.21	42	28.9	17.55	-0.554	down	1	55	not DE
ENSSSCG00000002696	VAT1L	0	6.23	0	6.36	3.92	3.05	1	3.51	0.621	up	1	7	not DE
ENSSSCG00000002697	NUDT7	288.96	459.84	503.73	463.16	299.3	432.97	440.5	398.36	-0.116	down	1	567	not DE
ENSSSCG00000002700		9.22	11.56	18.15	14.84	6.53	8.4	8.97	9.65	-0.656	down	1	16	not DE
ENSSSCG00000002701	MON1B	795.15	687.53	705.68	676.2	717.54	719.33	657.76	639.65	-0.065	down	1	942	not DE
ENSSSCG00000002703	TERF2IP	787.98	860.97	799.84	758.87	805.11	794.93	790.31	717.74	-0.0464	down	1	1040	not DE
ENSSSCG00000002704	KARS1	10322.7	12157.6	12139.5	10654.9	10394.5	10864	13194.1	11574.3	0.0218	up	1	14200	not DE
ENSSSCG00000002706	ADAT1	60.46	73.82	55.59	60.41	60.12	64.91	45.84	48.26	-0.199	down	1	85	not DE
ENSSSCG00000002707		2446.94	2143.53	1734.69	1797.54	2331.67	1995.34	1743.07	1676.78	-0.067	down	1	2610	not DE
ENSSSCG00000002708	TMEM231	134.23	116.52	78.28	94.33	100.64	133.63	117.6	114.94	0.163	up	1	175	not DE
ENSSSCG00000002709		44.06	22.24	39.71	34.98	32.67	77.89	39.86	80.72	0.662	up	1	102	not DE
ENSSSCG00000002712	LDHD	604.56	980.15	1293.36	1017.48	809.03	753.69	1163.04	1355.64	0.0735	up	1	1540	not DE
ENSSSCG00000002714	WDR59	536.93	480.29	429.99	511.92	704.47	468.1	424.55	463.29	0.0485	up	1	613	not DE
ENSSSCG00000002715	RFWD3	128.09	113.85	152.03	124.01	138.54	127.52	118.6	108.8	-0.0665	down	1	167	not DE
ENSSSCG00000002716	MLKL	141.41	155.65	166.78	119.77	150.3	149.67	202.31	144.78	0.144	up	1	203	not DE
ENSSSCG00000002718	FA2H	0	0.89	0	3.18	1.31	1.53	2.99	0	1.25	up	1	3	not DE
ENSSSCG00000002719	EXOSC6	108.62	121.85	72.61	108.11	92.8	126.76	68.77	127.23	0.0045	up	1	166	not DE
ENSSSCG00000002720		18.44	23.13	1.13	0	1.31	11.45	4.98	6.14	0.157	up	1	26	not DE
ENSSSCG00000002722	DDX19B	858.68	827.17	890.6	727.07	948.88	808.67	809.25	713.36	-0.0138	down	1	1060	not DE
ENSSSCG00000002723	AARS1	2624.21	2123.96	2100.01	1748.79	2207.51	2283.22	2356.98	1690.82	-0.00632	down	1	2990	not DE
ENSSSCG00000002724	PDPR	2502.28	2511.75	2807.96	2434.53	2730.3	2442.82	2537.36	2083.91	-0.0713	down	1	3200	not DE
ENSSSCG00000002729	VAC14	1313.64	1460.45	1681.37	1466.86	1257.33	1337.1	1588.59	1496.91	-0.0609	down	1	1750	not DE
ENSSSCG00000002734	MARVELD3	0	0.89	0	3.18	1.31	2.29	2.99	3.51	1.86	up	1	4	not DE
ENSSSCG00000002737	CHST4	0	0	0	0	0	0	1	0.88	1.19	up	1	1	not DE
ENSSSCG00000002738	ZNF23	83	80.05	69.21	84.79	66.66	93.16	63.78	70.2	-0.115	down	1	122	not DE
ENSSSCG00000002739	PHLPP2	157.8	165.43	123.66	132.48	173.83	144.32	117.6	101.78	-0.127	down	1	189	not DE
ENSSSCG00000002740	AP1G1	1385.37	1486.24	1528.21	1440.37	1497.81	1315.71	1516.84	1530.25	0.00259	up	1	1740	not DE
ENSSSCG00000002741	ZNF821	224.41	195.67	220.1	186.54	197.36	226.03	205.3	261.48	0.106	up	1	298	not DE
ENSSSCG00000002743	IST1	1293.15	1262.1	1206	1169.04	1235.11	1296.62	1246.76	1351.25	0.0579	up	1	1700	not DE
ENSSSCG00000002746	DHODH	214.16	240.15	217.83	173.82	206.5	233.67	251.15	223.75	0.118	up	1	306	not DE
ENSSSCG00000002747	PMFBP1	1.02	3.56	0	2.12	1.31	4.58	1.99	3.51	0.997	up	1	6	not DE
ENSSSCG00000002748	DHX38	601.49	539.88	528.69	453.63	605.14	545.22	541.16	521.2	0.0636	up	1	714	not DE
ENSSSCG00000002749		103.49	102.28	65.8	84.79	83.65	124.47	103.65	150.92	0.371	up	1	172	not DE
ENSSSCG00000002752	ZFHX3	332	313.08	304.05	299.94	278.39	285.59	245.17	173.73	-0.367	down	0.841	374	not DE
ENSSSCG00000002753	NOB1	404.75	408.25	420.91	413.35	440.46	438.32	466.41	436.96	0.113	up	1	574	not DE
ENSSSCG00000002754	NQO1	431.39	394.02	389.14	362.48	443.07	421.52	463.42	400.11	0.132	up	1	552	not DE
ENSSSCG00000002755	NFAT5	443.69	474.96	520.75	429.25	405.17	371.12	520.23	262.35	-0.297	down	1	534	not DE
ENSSSCG00000002759		658.87	688.42	698.87	663.48	688.78	675.04	576.04	634.39	-0.0765	down	1	884	not DE
ENSSSCG00000002762	TERF2	781.83	807.6	871.32	798.08	820.79	873.58	963.72	843.22	0.102	up	1	1140	not DE
ENSSSCG00000002763	PRMT7	1132.27	1157.15	1313.78	1184.94	1265.17	1185.14	1155.07	1211.74	0.01	up	1	1550	not DE
ENSSSCG00000002764	SMPD3	7.17	14.23	20.42	13.78	5.23	12.22	21.93	19.3	0.0204	up	1	22	not DE
ENSSSCG00000002767	TSNAXIP1	21.52	17.79	13.61	13.78	19.6	16.8	11.96	8.77	-0.251	down	1	22	not DE
ENSSSCG00000002768	CENPT	42.01	26.68	48.78	48.75	41.82	35.13	33.88	18.43	-0.373	down	1	46	not DE
ENSSSCG00000002769	THAP11	1536	1485.35	1757.38	1599.35	1508.27	1535.64	1659.35	1536.39	-0.0296	down	1	2010	not DE
ENSSSCG00000002771	EDC4	1.02	1.78	0	5.3	1.31	4.58	1	3.51	0.679	up	1	6	not DE
ENSSSCG00000002774	RIPOR1	2239.96	2292.95	2098.88	2202.41	2183.98	2027.41	1960.33	1992.66	-0.115	down	1	2660	not DE
ENSSSCG00000002776	ATP6V0D1	1222.45	1086	1365.97	1392.67	1186.75	1157.65	1589.59	1540.78	0.105	up	1	1760	not DE
ENSSSCG00000002777	HSD11B2	15.37	23.13	13.61	24.38	20.91	40.47	24.92	48.26	0.791	up	1	55	not DE
ENSSSCG00000002778	ZDHHC1	32.79	51.59	38.57	32.86	48.36	35.89	32.89	52.65	0.115	up	1	60	not DE
ENSSSCG00000002779	LRRC36	43.04	40.02	41.98	37.1	35.29	31.31	54.81	50.89	0.0566	up	1	58	not DE
ENSSSCG00000002781	KCTD19	9.22	23.13	15.88	15.9	11.76	10.69	8.97	23.69	-0.26	down	1	27	not DE
ENSSSCG00000002782	PLEKHG4	5.12	1.78	3.4	0	1.31	2.29	3.99	4.39	0.493	up	1	5	not DE
ENSSSCG00000002783	SLC9A5	83	69.38	95.3	59.35	101.95	66.43	102.65	113.19	0.315	up	1	129	not DE
ENSSSCG00000002786	ELMO3	48.16	32.02	32.9	42.39	58.81	45.05	43.85	55.28	0.394	up	1	63	not DE
ENSSSCG00000002787	E2F4	786.96	726.67	773.75	723.89	777.66	706.35	846.12	777.41	0.0434	up	1	925	not DE
ENSSSCG00000002788	EXOC3L1	56.36	77.38	73.74	68.89	64.04	67.96	69.76	62.3	-0.0635	down	1	89	not DE
ENSSSCG00000002790	TMEM208	320.73	324.64	306.32	263.91	301.91	308.5	296.99	272.01	-0.0409	down	1	404	not DE
ENSSSCG00000002792	HSF4	128.09	121.85	139.55	135.66	226.11	96.98	140.52	181.63	0.233	up	1	207	not DE
ENSSSCG00000002793		54.31	36.47	36.3	55.11	45.74	41.24	62.79	50.89	0.148	up	1	63	not DE
ENSSSCG00000002795	CDH11	431.39	373.56	405.03	479.06	496.66	641.44	720.55	732.66	0.61	up	0.0102	840	not DE
ENSSSCG00000002799	CNOT1	1839.31	1834.01	1986.56	2082.65	1918.66	1704.4	1708.19	1796.99	-0.119	down	1	2230	not DE
ENSSSCG00000002802	GINS3	159.85	157.43	81.69	90.09	160.76	161.12	124.58	100.91	0.193	up	1	211	not DE
ENSSSCG00000002803	CCDC113	14.35	20.46	10.21	9.54	10.46	30.54	14.95	15.79	0.372	up	1	40	not DE
ENSSSCG00000002804	CSNK2A2	933.49	879.65	844.09	882.87	828.63	810.96	852.1	831.81	-0.0904	down	1	1060	not DE
ENSSSCG00000002805	CFAP20	398.6	332.65	312	312.66	322.83	332.94	320.91	304.47	-0.0742	down	1	436	not DE
ENSSSCG00000002806	MMP15	2945.96	2837.29	3699.7	3156.3	2284.62	2610.05	3737.28	2408.57	-0.215	down	0.963	3750	not DE
ENSSSCG00000002807	USB1	115.79	120.07	145.22	110.23	116.32	132.11	112.62	161.45	0.0853	up	1	184	not DE
ENSSSCG00000002808	ZNF319	292.03	305.07	302.92	344.46	282.31	312.32	290.01	283.41	-0.0898	down	1	409	not DE
ENSSSCG00000002811		12.3	8.89	15.88	21.2	15.68	9.93	7.97	7.9	-0.477	down	1	20	not DE
ENSSSCG00000002812	KIFC3	354.54	421.59	529.82	652.88	303.22	384.1	540.16	402.74	-0.258	down	1	616	not DE
ENSSSCG00000002813	KATNB1	659.9	724	561.59	527.82	593.37	832.34	654.77	564.19	0.0934	up	1	1090	not DE
ENSSSCG00000002814	ADGRG3	12.3	13.34	20.42	24.38	19.6	14.51	25.91	28.96	0.337	up	1	33	not DE
ENSSSCG00000002815	ADGRG1	1776.8	2278.72	2417.68	2434.53	2012.77	1786.87	2219.45	1889.12	-0.166	down	1	2560	not DE
ENSSSCG00000002817	DRC7	3.07	0.89	2.27	2.12	1.31	1.53	1	2.63	-0.312	down	1	3	not DE
ENSSSCG00000002818	PLLP	127.06	136.97	129.34	128.24	175.14	129.82	148.49	127.23	0.141	up	1	170	not DE
ENSSSCG00000002819	ARL2BP	176.25	152.98	141.82	131.42	126.78	160.36	106.64	125.47	-0.215	down	1	210	not DE
ENSSSCG00000002820	RSPRY1	236.7	227.69	226.91	225.75	232.64	230.61	220.25	238.66	0.00844	up	1	302	not DE
ENSSSCG00000002821	CCL22	0	0	0	1.06	0	0.76	0	0	-0.0545	down	1	1	not DE
ENSSSCG00000002822	AMFR	3405.02	3198.39	3409.26	2753.55	2925.05	3214.07	3062.58	2520.88	-0.123	down	1	4210	not DE
ENSSSCG00000002825		5.12	16.9	6.81	3.18	11.76	24.44	18.94	56.16	1.73	up	0.567	64	not DE
ENSSSCG00000002827	SLC6A2	5.12	4.45	6.81	10.6	5.23	5.35	12.96	12.28	0.375	up	1	14	not DE
ENSSSCG00000002828	LPCAT2	218.26	287.29	398.22	324.32	188.21	252.76	284.03	235.15	-0.341	down	0.754	351	not DE
ENSSSCG00000002829	MMP2	7248.61	7036.29	6373.78	8563.77	6873.47	9136.7	8760.18	14213.6	0.373	up	0.428	16200	not DE
ENSSSCG00000002830	IRX6	99.39	12.45	1.13	5.3	18.3	29.02	88.7	16.67	1.47	up	1	97	not DE
ENSSSCG00000002831	IRX3	2038.09	2138.19	2534.54	3003.68	2160.46	1936.54	3091.48	4138	0.173	up	1	4720	not DE
ENSSSCG00000002835	TOX3	0	0.89	0	2.12	0	3.05	0	2.63	0.614	up	1	4	not DE
ENSSSCG00000002836	SALL1	0	0	0	0	0	0	15.95	0.88	1.99	up	1	16	not DE
ENSSSCG00000002838	ZNF423	356.59	307.74	331.28	308.42	312.37	337.52	385.69	443.98	0.175	up	1	506	not DE
ENSSSCG00000002841	N4BP1	848.44	859.19	844.09	799.14	828.63	785.76	672.71	667.73	-0.187	down	1	1030	not DE
ENSSSCG00000002844	PHKB	1609.78	1527.15	1514.6	1353.46	1410.24	1479.13	1319.51	1166.11	-0.162	down	1	1940	not DE
ENSSSCG00000002846	DNAJA2	1466.32	1150.03	1191.26	1038.67	1334.44	1145.43	1216.86	944.12	-0.0618	down	1	1500	not DE
ENSSSCG00000002847	GPT2	4.1	3.56	9.08	27.56	18.3	8.4	4.98	18.43	0.42	up	1	26	not DE
ENSSSCG00000002849	SHCBP1	121.94	79.16	63.53	81.61	101.95	99.27	68.77	35.97	-0.231	down	1	130	not DE
ENSSSCG00000002852	PLEKHF1	722.4	1000.61	938.26	918.91	1016.84	986.6	928.84	804.61	0.0645	up	1	1290	not DE
ENSSSCG00000002854	POP4	342.24	362	270.02	287.23	307.14	316.14	305.96	301.84	-0.0275	down	1	414	not DE
ENSSSCG00000002855		40.99	25.79	24.96	29.68	31.37	42	30.89	21.94	0.0563	up	1	55	not DE
ENSSSCG00000002857	TDRD12	14.35	11.56	11.35	12.72	18.3	8.4	12.96	27.2	0.315	up	1	31	not DE
ENSSSCG00000002859	ANKRD27	443.69	555.01	525.29	553.25	491.43	514.68	493.32	605.43	0.0181	up	1	690	not DE
ENSSSCG00000002860	PDCD5	1149.69	1197.17	1156.08	1077.89	1219.42	1104.96	1302.57	1281.94	0.0973	up	1	1460	not DE
ENSSSCG00000002863	LRP3	441.64	515.87	395.95	449.39	518.88	540.64	453.46	617.72	0.238	up	1	708	not DE
ENSSSCG00000002864	SLC7A10	72.75	52.48	46.52	42.39	54.89	48.11	39.86	102.66	0.131	up	1	117	not DE
ENSSSCG00000002865	GPATCH1	315.6	325.53	298.38	273.45	284.92	277.96	324.89	342.2	0.0174	up	1	390	not DE
ENSSSCG00000002866	CEBPA	104.52	152.98	94.17	226.81	105.87	275.67	157.46	303.59	0.521	up	0.567	361	not DE
ENSSSCG00000002867	CEBPG	366.84	306.85	327.88	357.18	401.25	342.86	295	365.01	0.044	up	1	449	not DE
ENSSSCG00000002868	PEPD	987.79	911.67	1084.61	972.96	844.32	1011.79	1097.27	943.25	-0.0241	down	1	1320	not DE
ENSSSCG00000002869	LSM14A	2835.3	2562.45	2640.05	2491.76	2742.07	2503.91	2456.64	2094.44	-0.109	down	1	3280	not DE
ENSSSCG00000002872	GARRE1	700.88	731.11	692.06	683.62	682.25	663.58	624.87	640.53	-0.105	down	1	869	not DE
ENSSSCG00000002873	GPI	8470.03	9313.23	10213	8619.94	9411.64	8505.18	9855.46	8556.77	-0.0105	down	1	11100	not DE
ENSSSCG00000002875		192.64	148.54	167.91	157.92	175.14	169.52	153.48	137.76	-0.0655	down	1	222	not DE
ENSSSCG00000002877		431.39	473.18	535.5	527.82	477.05	401.66	455.45	516.81	-0.0907	down	1	589	not DE
ENSSSCG00000002879	GRAMD1A	767.49	668.85	622.86	739.79	674.41	752.93	680.68	810.75	0.0628	up	1	986	not DE
ENSSSCG00000002884	LSR	7.17	13.34	23.83	32.86	3.92	18.33	20.93	46.5	0.0992	up	1	53	not DE
ENSSSCG00000002885	USF2	7104.13	6741	6769.73	6918.85	6695.71	6998.57	6861.65	6242.97	-0.0399	down	1	9160	not DE
ENSSSCG00000002887	MAG	2.05	1.78	3.4	5.3	3.92	1.53	1.99	1.75	-0.435	down	1	5	not DE
ENSSSCG00000002888	GAPDHS	3.07	0.89	0	5.3	3.92	2.29	1	2.63	0.499	up	1	5	not DE
ENSSSCG00000002891		3.07	0.89	0	0	2.61	1.53	1	0.88	1.1	up	1	3	not DE
ENSSSCG00000002893	CD22	48.16	58.7	60.13	49.81	36.6	61.85	77.74	79.85	0.201	up	1	91	not DE
ENSSSCG00000002895	KMT2B	1303.4	1243.42	1040.36	1201.9	1338.36	1114.12	1092.28	1212.62	-0.0103	down	1	1460	not DE
ENSSSCG00000002898	LIN37	274.62	350.44	313.13	333.86	324.13	306.97	370.74	378.18	0.115	up	1	431	not DE
ENSSSCG00000002902	ATP4A	2.05	0.89	5.67	6.36	1.31	0	5.98	2.63	-0.898	down	1	6	not DE
ENSSSCG00000002904	HAUS5	499.02	417.14	332.42	340.22	496.66	408.54	374.72	419.42	0.107	up	1	535	not DE
ENSSSCG00000002905	RBM42	1472.47	1420.42	1420.43	1279.27	1442.92	1455.46	1572.65	1396	0.0698	up	1	1910	not DE
ENSSSCG00000002906		40.99	58.7	57.86	43.45	54.89	57.27	53.82	47.38	0.0937	up	1	75	not DE
ENSSSCG00000002907		6752.66	7381.39	7110.09	6682.49	7525.65	6073.82	6947.35	5985.88	-0.0796	down	1	8300	not DE
ENSSSCG00000002908	ZBTB32	0	3.56	4.54	4.24	1.31	5.35	5.98	4.39	0.634	up	1	7	not DE
ENSSSCG00000002910	ALKBH6	427.29	411.81	439.06	385.79	422.16	456.64	461.43	380.81	0.0477	up	1	598	not DE
ENSSSCG00000002913		7.17	9.78	15.88	10.6	5.23	15.27	20.93	9.65	0.165	up	1	21	not DE
ENSSSCG00000002915	KIRREL2	65.58	156.54	71.48	127.18	78.42	121.42	80.73	100.91	-0.0893	down	1	176	not DE
ENSSSCG00000002916	APLP1	93.25	316.64	198.54	259.67	108.48	323.77	248.16	382.56	0.285	up	1	436	not DE
ENSSSCG00000002917	NFKBID	209.04	224.14	211.02	232.11	230.03	217.63	237.19	266.74	0.115	up	1	304	not DE
ENSSSCG00000002918		13.32	16.9	28.36	18.02	20.91	30.54	28.9	24.57	0.488	up	1	40	not DE
ENSSSCG00000002919	TYROBP	141.41	207.24	218.96	225.75	139.85	254.29	349.81	353.61	0.415	up	0.75	403	not DE
ENSSSCG00000002921	CLIP3	294.08	414.47	348.3	462.1	313.68	441.37	321.9	490.49	0.0405	up	1	578	not DE
ENSSSCG00000002923	WDR62	156.78	155.65	147.49	170.64	167.29	151.96	158.46	163.2	0.0226	up	1	199	not DE
ENSSSCG00000002926	TBCB	703.96	787.15	835.01	678.32	711	864.42	948.77	782.67	0.136	up	1	1130	not DE
ENSSSCG00000002927	LRFN3	9.22	19.57	9.08	9.54	20.91	22.91	16.94	26.32	0.917	up	1	30	not DE
ENSSSCG00000002930	ZNF260	454.96	514.09	380.07	390.03	409.09	459.7	389.67	451.88	-0.0176	down	1	602	not DE
ENSSSCG00000002931	ZNF565	65.58	101.4	65.8	76.31	58.81	74.07	54.81	89.5	-0.162	down	1	114	not DE
ENSSSCG00000002932	ZNF567	141.41	213.46	171.31	219.39	176.44	179.45	191.35	171.1	-0.0411	down	1	240	not DE
ENSSSCG00000002933	ZNF382	113.74	115.63	119.13	124.01	103.25	105.38	96.67	107.92	-0.193	down	1	138	not DE
ENSSSCG00000002935		317.65	379.79	309.73	297.82	312.37	353.56	295.99	369.4	0.0293	up	1	463	not DE
ENSSSCG00000002937		85.05	79.16	74.88	82.67	69.27	90.87	68.77	77.21	-0.0726	down	1	119	not DE
ENSSSCG00000002938		76.85	64.93	81.69	78.43	84.95	60.33	68.77	52.65	-0.195	down	1	79	not DE
ENSSSCG00000002950		432.42	354.88	391.41	392.15	386.87	400.9	464.42	478.2	0.139	up	1	545	not DE
ENSSSCG00000002952	YIF1B	618.91	602.14	559.32	631.68	614.29	530.71	549.13	613.33	-0.0665	down	1	699	not DE
ENSSSCG00000002953		122.96	160.1	136.14	134.6	111.09	161.12	199.32	157.06	0.164	up	1	211	not DE
ENSSSCG00000002954	SPINT2	56.36	89.83	68.07	76.31	54.89	94.69	90.69	92.13	0.186	up	1	124	not DE
ENSSSCG00000002955	CATSPERG	152.68	206.35	187.2	201.38	202.58	184.8	201.31	310.61	0.244	up	1	354	not DE
ENSSSCG00000002957	GGN	35.86	46.25	51.05	76.31	53.59	45.82	54.81	74.58	0.145	up	1	85	not DE
ENSSSCG00000002959	FAM98C	314.58	205.46	231.44	250.13	309.76	257.34	281.04	286.04	0.194	up	1	337	not DE
ENSSSCG00000002960	RASGRP4	70.7	100.51	104.38	108.11	71.88	109.2	98.66	106.17	0.0101	up	1	143	not DE
ENSSSCG00000002962	MAP4K1	50.21	88.94	120.26	80.55	69.27	109.2	122.58	114.94	0.316	up	1	143	not DE
ENSSSCG00000002963		2654.95	3048.97	3160.8	2993.08	2838.78	2789.5	3386.47	3478.16	0.0709	up	1	3960	not DE
ENSSSCG00000002965	ACTN4	4246.29	4344.87	4795.65	5065.13	4449	3834.89	4408.99	4213.46	-0.125	down	1	5020	not DE
ENSSSCG00000002972		6.15	5.34	5.67	11.66	6.53	7.64	10.96	8.77	0.273	up	1	11	not DE
ENSSSCG00000002980		5.12	1.78	2.27	1.06	0	1.53	4.98	0.88	-0.652	down	1	5	not DE
ENSSSCG00000002988	ZNF546	87.1	80.05	77.15	84.79	98.02	92.4	64.78	93.89	0.0747	up	1	121	not DE
ENSSSCG00000002989	AKT2	2087.28	2027.01	2212.33	2252.23	2097.72	1941.88	2232.4	2158.5	-0.026	down	1	2540	not DE
ENSSSCG00000002993	CYP2A19	36.89	29.35	21.56	61.47	23.53	46.58	36.87	67.56	0.244	up	1	77	not DE
ENSSSCG00000002996		57.38	53.37	37.44	42.39	57.51	51.93	61.79	50.01	0.223	up	1	68	not DE
ENSSSCG00000002997		1.02	0	3.4	0	0	2.29	1	4.39	1.19	up	1	5	not DE
ENSSSCG00000002998	SNRPA	495.95	456.28	395.95	448.33	513.65	461.23	536.18	567.7	0.21	up	1	647	not DE
ENSSSCG00000003000	ITPKC	406.8	339.76	355.11	386.85	463.98	333.7	405.62	432.58	0.129	up	1	493	not DE
ENSSSCG00000003006	CYP2B22	2.05	2.67	5.67	20.14	5.23	41.24	13.95	41.24	1.87	up	0.463	54	not DE
ENSSSCG00000003011		0	0	0	0	0	0	0	0				0	not DE
ENSSSCG00000003013	B9D2	116.81	152.09	136.14	148.38	108.48	132.87	158.46	157.94	0.00247	up	1	180	not DE
ENSSSCG00000003015	EXOSC5	235.68	248.15	243.92	192.9	211.73	251.99	248.16	266.74	0.091	up	1	330	not DE
ENSSSCG00000003016	CCDC97	1421.24	1547.61	1628.05	1525.16	1537.02	1386.73	1704.2	1694.33	0.0425	up	1	1930	not DE
ENSSSCG00000003017	TGFB1	1667.16	1917.61	1991.1	1906.71	1701.7	1872.39	2076.93	1947.91	0.0215	up	1	2450	not DE
ENSSSCG00000003018	LIPE	409.87	426.93	397.09	288.29	401.25	436.79	376.72	223.75	-0.104	down	1	572	not DE
ENSSSCG00000003021	MEGF8	2823	2520.65	3007.64	2848.94	2657.11	2320.64	2483.55	2218.16	-0.211	down	0.776	3040	not DE
ENSSSCG00000003022	TMEM145	126.04	143.2	195.14	184.42	152.92	83.23	199.32	216.73	-0.0541	down	1	247	not DE
ENSSSCG00000003024	PRR19	58.41	71.15	61.26	92.21	70.58	78.65	72.75	123.72	0.275	up	1	141	not DE
ENSSSCG00000003030	CIC	2188.72	2282.28	2284.94	2374.11	2157.84	2132.79	2328.08	2337.49	-0.0287	down	1	2790	not DE
ENSSSCG00000003035		1412.01	1278.11	1429.51	1312.12	1425.93	1248.52	1466.01	1266.14	-0.00881	down	1	1640	not DE
ENSSSCG00000003037		334.05	362	316.53	381.55	406.47	346.68	336.85	403.62	0.0957	up	1	460	not DE
ENSSSCG00000003038	GRIK5	20.49	11.56	12.48	38.16	35.29	28.25	22.92	47.38	0.79	up	1	54	not DE
ENSSSCG00000003040	ARHGEF1	75.83	88.94	79.42	71.01	74.5	79.42	96.67	88.62	0.102	up	1	104	not DE
ENSSSCG00000003042		3600.74	3941.96	3723.52	3767.85	3722.31	3698.97	4291.39	4946.99	0.138	up	1	5640	not DE
ENSSSCG00000003044	LYPD4	13.32	10.67	4.54	11.66	7.84	5.35	14.95	10.53	-0.09	down	1	15	not DE
ENSSSCG00000003045		11.27	2.67	1.13	8.48	7.84	2.29	40.86	7.9	0.731	up	1	41	not DE
ENSSSCG00000003046	RABAC1	3077.12	2990.27	3285.59	3189.16	3100.18	3156.8	3652.57	3914.25	0.135	up	1	4460	not DE
ENSSSCG00000003047		0	0	0	2.12	0	0	0	0.88	-0.352	down	1	2	not DE
ENSSSCG00000003049	ERFL	4.1	2.67	3.4	3.18	2.61	6.11	6.98	7.9	0.78	up	1	9	not DE
ENSSSCG00000003054	ZNF575	132.18	133.41	129.34	127.18	147.69	145.09	167.43	151.8	0.226	up	1	190	not DE
ENSSSCG00000003055	XRCC1	646.57	788.93	743.12	787.49	815.56	697.95	844.13	993.26	0.168	up	1	1130	not DE
ENSSSCG00000003059	ZNF428	400.65	381.57	358.51	413.35	329.36	392.5	433.52	546.64	0.113	up	1	623	not DE
ENSSSCG00000003061	CADM4	512.34	492.74	451.54	426.07	415.62	529.19	397.65	410.64	-0.105	down	1	693	not DE
ENSSSCG00000003062	LYPD3	1.02	1.78	0	1.06	2.61	3.05	4.98	7.9	2.25	up	1	9	not DE
ENSSSCG00000003063	PHLDB3	21.52	19.57	27.23	34.98	23.53	26.73	24.92	57.03	0.308	up	1	65	not DE
ENSSSCG00000003064	ETHE1	332	360.22	381.2	364.6	337.2	349.74	371.73	363.26	-0.0161	down	1	458	not DE
ENSSSCG00000003068	SMG9	416.02	424.26	429.99	402.75	423.47	435.26	447.48	493.12	0.104	up	1	570	not DE
ENSSSCG00000003069	KCNN4	1.02	0.89	1.13	0	0	0.76	1.99	0.88	0.181	up	1	2	not DE
ENSSSCG00000003070	ZNF45	216.21	249.93	214.43	222.57	267.93	197.01	213.27	221.11	-0.0161	down	1	281	not DE
ENSSSCG00000003071	ZNF404	34.84	50.7	40.84	46.63	47.05	57.27	38.87	59.67	0.224	up	1	75	not DE
ENSSSCG00000003072	ZNF283	193.67	233.03	186.06	224.69	199.97	202.36	181.38	244.81	-0.0192	down	1	279	not DE
ENSSSCG00000003076		9.22	7.12	7.94	4.24	10.46	6.11	6.98	13.16	0.336	up	1	15	not DE
ENSSSCG00000003077		110.67	96.06	122.53	90.09	121.55	106.14	113.61	88.62	0.0373	up	1	139	not DE
ENSSSCG00000003078	CEACAM19	2.05	15.12	3.4	11.66	7.84	15.27	13.95	18.43	1	up	1	21	not DE
ENSSSCG00000003079		457.01	374.45	257.54	251.19	216.96	654.42	389.67	358.87	0.23	up	1	857	not DE
ENSSSCG00000003080		11.27	8.89	1.13	5.3	5.23	35.13	18.94	4.39	1.05	up	1	46	not DE
ENSSSCG00000003081	CEACAM16	27.67	25.79	21.56	59.35	19.6	17.56	26.91	51.77	-0.231	down	1	59	not DE
ENSSSCG00000003085	CLPTM1	2028.87	2074.15	2160.14	2077.35	2178.75	2006.79	2310.14	2122.52	0.0453	up	1	2630	not DE
ENSSSCG00000003088	APOE	152.68	114.74	175.85	439.85	149	484.13	318.91	1059.94	1.05	up	0.623	1210	not DE
ENSSSCG00000003089	TOMM40	2138.51	2143.53	2806.82	2396.37	2160.46	2077.81	2934.01	1951.42	-0.0655	down	1	2940	not DE
ENSSSCG00000003090		1812.66	1707.71	2105.69	1811.32	1589.3	1576.11	2083.91	1359.15	-0.183	down	1	2090	not DE
ENSSSCG00000003091	IRF2BP1	1321.84	1348.38	1272.94	1280.33	1290	1374.51	1277.65	1372.31	0.0249	up	1	1800	not DE
ENSSSCG00000003092	FOXA3	1.02	2.67	3.4	3.18	1.31	0.76	2.99	2.63	-0.488	down	1	3	not DE
ENSSSCG00000003093	SYMPK	885.33	906.33	1007.46	1016.42	826.02	862.13	897.94	1001.16	-0.0895	down	1	1140	not DE
ENSSSCG00000003098	PPP5C	1902.84	1737.06	1957.06	1761.51	1946.11	1734.94	2019.13	1689.07	0.00376	up	1	2270	not DE
ENSSSCG00000003100	CCDC61	425.24	468.73	453.81	436.67	500.58	478.03	513.25	546.64	0.19	up	1	626	not DE
ENSSSCG00000003101	HIF3A	300.23	314.86	312	358.24	567.23	279.48	371.73	628.25	0.455	up	0.81	716	not DE
ENSSSCG00000003102		1.02	0	2.27	1.06	0	6.11	1.99	2.63	0.976	up	1	8	not DE
ENSSSCG00000003103	FKRP	591.24	466.06	431.12	485.42	563.31	451.3	500.3	480.84	0.0198	up	1	591	not DE
ENSSSCG00000003104	STRN4	4741.21	4710.43	4912.51	5352.35	4822.8	4643.57	5226.21	5094.4	0.00535	up	1	6080	not DE
ENSSSCG00000003105	SLC1A5	637.35	659.07	707.95	793.84	494.04	767.44	976.68	1231.04	0.244	up	1	1400	not DE
ENSSSCG00000003106	AP2S1	998.04	1091.33	974.56	1091.67	1031.22	1054.56	1241.77	1238.06	0.132	up	1	1410	not DE
ENSSSCG00000003107	ARHGAP35	3289.23	3020.51	3537.46	3401.13	3581.16	2973.53	3176.19	2624.42	-0.107	down	1	3890	not DE
ENSSSCG00000003108	NPAS1	3.07	0.89	4.54	1.06	2.61	2.29	1.99	1.75	0.0902	up	1	4	not DE
ENSSSCG00000003109	TMEM160	379.13	358.44	383.47	335.98	350.27	348.21	437.51	403.62	0.0757	up	1	460	not DE
ENSSSCG00000003110	ZC3H4	1169.16	1095.78	1166.3	1067.29	1305.68	1072.88	1171.01	1141.55	0.0575	up	1	1400	not DE
ENSSSCG00000003111	SAE1	1009.31	1047.75	1101.63	1046.09	1103.1	1122.52	1351.4	1157.34	0.167	up	1	1470	not DE
ENSSSCG00000003112		145.5	136.97	106.65	142.02	145.08	129.05	95.67	166.71	0.000522	up	1	190	not DE
ENSSSCG00000003113	C5AR2	37.91	28.46	29.5	29.68	16.99	38.94	27.91	45.63	-0.000431	down	1	52	not DE
ENSSSCG00000003114	DHX34	775.69	729.33	689.79	721.77	747.6	785.76	806.26	855.5	0.132	up	1	1030	not DE
ENSSSCG00000003115	MEIS3	107.59	102.28	104.38	125.06	100.64	124.47	123.58	152.67	0.186	up	1	174	not DE
ENSSSCG00000003119	ZNF541	15.37	10.67	11.35	25.44	7.84	13.75	11.96	22.81	-0.147	down	1	26	not DE
ENSSSCG00000003120	NAPA	2270.7	2400.57	2509.58	2527.8	2478.05	2508.49	2958.93	2713.04	0.132	up	1	3280	not DE
ENSSSCG00000003128	LIG1	279.74	301.52	235.98	245.89	342.43	290.18	263.1	322.9	0.195	up	1	380	not DE
ENSSSCG00000003129	ZSWIM9	116.81	89.83	104.38	97.51	95.41	116.83	105.64	121.96	0.113	up	1	153	not DE
ENSSSCG00000003132		1551.37	1719.27	1571.32	1796.48	1578.85	1856.36	1910.5	2135.68	0.167	up	1	2430	not DE
ENSSSCG00000003133	GRIN2D	9.22	4.45	5.67	7.42	10.46	10.69	3.99	13.16	0.485	up	1	15	not DE
ENSSSCG00000003134	GRWD1	682.44	675.97	753.33	643.34	671.79	684.2	711.58	665.1	-0.00966	down	1	896	not DE
ENSSSCG00000003135	KCNJ14	12.3	11.56	10.21	9.54	6.53	17.56	18.94	15.79	0.38	up	1	23	not DE
ENSSSCG00000003136	CYTH2	1200.93	1297.68	1034.69	1233.69	1253.4	1390.55	1197.92	1391.62	0.136	up	1	1820	not DE
ENSSSCG00000003137	PLEKHA4	137.31	150.31	180.39	204.56	194.74	338.28	182.38	279.9	0.541	up	0.616	443	not DE
ENSSSCG00000003139	BCAT2	6162.44	6507.97	7015.93	7550.53	6218.66	5768.38	7004.16	7080.92	-0.0642	down	1	8070	not DE
ENSSSCG00000003140	FGF21	49.18	40.02	49.92	54.05	70.58	42	38.87	39.48	-0.0518	down	1	55	not DE
ENSSSCG00000003142	IZUMO1	85.05	90.72	74.88	85.85	95.41	80.94	86.7	78.97	0.0187	up	1	106	not DE
ENSSSCG00000003143	MAMSTR	49.18	77.38	72.61	59.35	56.2	52.69	56.81	70.2	-0.127	down	1	87	not DE
ENSSSCG00000003144	DHDH	663.99	663.52	670.51	662.42	602.52	659.77	688.66	763.37	0.0252	up	1	870	not DE
ENSSSCG00000003145	FUT2	25.62	31.13	29.5	15.9	23.53	29.78	26.91	29.83	0.135	up	1	39	not DE
ENSSSCG00000003146	NTN5	137.31	192.12	165.64	170.64	158.15	143.56	152.48	179	-0.0723	down	1	216	not DE
ENSSSCG00000003147	CA11	48.16	44.47	31.77	59.35	56.2	61.09	37.87	82.48	0.361	up	1	94	not DE
ENSSSCG00000003148	DBP	161.9	216.13	122.53	241.65	173.83	246.65	133.55	315	0.207	up	1	359	not DE
ENSSSCG00000003149	TULP2	3.07	1.78	3.4	5.3	5.23	5.35	1	7.9	0.427	up	1	9	not DE
ENSSSCG00000003150	NUCB1	11.27	12.45	11.35	15.9	10.46	10.69	19.93	14.92	0.1	up	1	20	not DE
ENSSSCG00000003152	RUVBL2	813.6	842.29	736.31	784.31	763.28	836.93	878.01	893.23	0.0853	up	1	1100	not DE
ENSSSCG00000003153	FTL	7118.47	8483.39	7664.88	8063.51	6601.61	10136.3	9925.22	10921.5	0.24	up	0.9	13300	not DE
ENSSSCG00000003154	GYS1	8119.59	6956.24	7819.17	7404.27	6555.87	8262.35	8162.22	5705.1	-0.0934	down	1	10800	not DE
ENSSSCG00000003155	PPP1R15A	1964.32	1706.82	1232.1	1374.65	2012.77	2211.44	1745.06	1632.91	0.29	up	0.533	2900	not DE
ENSSSCG00000003156	HRC	13361.9	14421.2	15787	14492.7	14420	13827.6	15096.6	15373.6	0.0174	up	1	18100	not DE
ENSSSCG00000003157	LIN7B	229.53	193.9	238.25	191.84	269.24	175.63	200.32	142.14	-0.146	down	1	230	not DE
ENSSSCG00000003159	KCNA7	9.22	8	10.21	5.3	5.23	10.69	8.97	6.14	-0.0721	down	1	14	not DE
ENSSSCG00000003160	NTF4	2.05	7.12	3.4	5.3	7.84	10.69	11.96	5.26	1.02	up	1	14	not DE
ENSSSCG00000003161	PRRG2	157.8	184.11	155.43	201.38	169.91	169.52	181.38	171.1	-0.0109	down	1	222	not DE
ENSSSCG00000003165	RPS11	12379.2	13457.1	14505	14290.3	13669.8	13091.5	16494.9	17210.1	0.139	up	1	19600	not DE
ENSSSCG00000003168	ALDH16A1	96.32	120.07	106.65	94.33	94.1	80.18	105.64	94.76	-0.161	down	1	135	not DE
ENSSSCG00000003169	PIH1D1	408.85	338.87	369.86	346.58	385.56	370.36	380.7	395.72	0.0703	up	1	485	not DE
ENSSSCG00000003170	SLC17A7	6.15	1.78	4.54	2.12	2.61	3.82	5.98	5.26	0.397	up	1	6	not DE
ENSSSCG00000003177	BCL2L12	247.97	258.82	301.78	206.68	260.09	271.08	325.89	218.48	0.0818	up	1	355	not DE
ENSSSCG00000003178	IRF3	942.71	840.51	966.62	1019.6	844.32	976.67	1105.24	1011.69	0.0615	up	1	1280	not DE
ENSSSCG00000003183	RRAS	2617.04	2587.36	2761.44	3183.86	2659.73	2926.95	3090.48	2612.13	0.0197	up	1	3830	not DE
ENSSSCG00000003187	FCGRT	3637.62	3660.01	3805.21	3606.75	3481.82	3794.42	4107.02	4390.7	0.096	up	1	5000	not DE
ENSSSCG00000003189	PRMT1	4570.09	5081.32	5628.4	4630.58	4746.99	4852.03	5790.29	4925.93	0.0294	up	1	6350	not DE
ENSSSCG00000003191	TSKS	3.07	1.78	7.94	4.24	2.61	1.53	4.98	0.88	-0.808	down	1	7	not DE
ENSSSCG00000003192	IL4I1	460.08	434.04	391.41	397.45	437.84	449.01	476.38	451.88	0.111	up	1	588	not DE
ENSSSCG00000003193	TBC1D17	1761.43	1872.25	1692.72	1873.85	1808.88	1831.92	1778.95	1982.13	0.0396	up	1	2400	not DE
ENSSSCG00000003194	AKT1S1	4045.45	3912.61	3435.35	5679.86	3914.44	3789.08	4115.99	5242.69	0.0122	up	1	5980	not DE
ENSSSCG00000003195	PNKP	2147.74	2343.65	2058.03	2144.12	2028.45	2146.53	2265.29	2587.56	0.0502	up	1	2950	not DE
ENSSSCG00000003196	PTOV1	1288.03	1506.7	1507.79	1701.09	1563.16	1312.66	1347.41	1788.22	-0.00326	down	1	2040	not DE
ENSSSCG00000003197	MED25	1063.62	1113.57	1234.37	1155.26	1120.09	1001.87	1352.4	1320.54	0.0616	up	1	1500	not DE
ENSSSCG00000003198	FUZ	351.47	458.06	476.5	443.03	426.08	345.92	359.78	497.51	-0.0931	down	1	567	not DE
ENSSSCG00000003199	AP2A1	3144.75	3232.19	3658.85	3507.12	3092.34	3353.81	3851.89	3118.41	-0.0164	down	1	4390	not DE
ENSSSCG00000003201	ATF5	476.48	441.16	498.06	538.42	338.51	542.93	617.9	573.84	0.0593	up	1	711	not DE
ENSSSCG00000003204	VRK3	415	394.02	377.8	343.4	426.08	395.55	397.65	325.53	0.0103	up	1	518	not DE
ENSSSCG00000003207	IZUMO2	2.05	3.56	5.67	6.36	5.23	6.87	4.98	4.39	0.349	up	1	9	not DE
ENSSSCG00000003211	NR1H2	2229.71	2149.76	2178.29	2109.15	2197.05	2185.48	2313.13	2222.55	0.0413	up	1	2860	not DE
ENSSSCG00000003212	NAPSA	48.16	53.37	56.73	79.49	77.11	41.24	41.86	44.75	-0.246	down	1	75	not DE
ENSSSCG00000003214	KCNC3	16.39	10.67	12.48	6.36	2.61	14.51	15.95	5.26	-0.373	down	1	19	not DE
ENSSSCG00000003216	POLD1	318.68	334.43	258.67	305.24	342.43	302.39	332.87	363.26	0.14	up	1	414	not DE
ENSSSCG00000003217	ASPDH	14921.4	17961.2	21784.1	21040.6	18637.7	16167.3	22975.8	31769.4	0.21	up	1	36200	not DE
ENSSSCG00000003218	MYBPC2	54.31	87.16	113.45	124.01	48.36	80.94	80.73	117.58	-0.209	down	1	134	not DE
ENSSSCG00000003219	FAM71E1	43.04	48.92	46.52	48.75	62.74	51.93	42.85	49.14	0.13	up	1	68	not DE
ENSSSCG00000003222	SYT3	71.73	65.82	73.74	44.51	52.28	71.02	62.79	62.3	-0.0218	down	1	93	not DE
ENSSSCG00000003227		0	0	0	0	0	0	0	0.88	0.584	up	1	1	not DE
ENSSSCG00000003228	VSIG10L	5.12	9.78	6.81	14.84	5.23	7.64	10.96	18.43	0.171	up	1	21	not DE
ENSSSCG00000003229	ETFB	6.15	5.34	4.54	4.24	13.07	3.82	3.99	4.39	0.144	up	1	10	not DE
ENSSSCG00000003230		112.72	91.61	114.59	72.07	115.02	74.83	88.7	69.32	-0.174	down	1	110	not DE
ENSSSCG00000003231	NKG7	59.43	187.67	213.29	179.12	73.19	139.74	275.06	229.89	0.143	up	1	276	not DE
ENSSSCG00000003232	LIM2	1.02	2.67	2.27	0	2.61	3.05	3.99	0	0.587	up	1	4	not DE
ENSSSCG00000003233	ZNF175	50.21	48.03	46.52	63.59	66.66	47.34	51.82	54.4	0.0747	up	1	62	not DE
ENSSSCG00000003234		4.1	4.45	1.13	2.12	1.31	1.53	5.98	7.02	0.252	up	1	8	not DE
ENSSSCG00000003235		156.78	185.89	157.7	193.96	139.85	148.91	167.43	234.28	-0.0291	down	1	267	not DE
ENSSSCG00000003236		60.46	93.39	52.19	42.39	87.57	132.87	75.74	50.89	0.467	up	1	174	not DE
ENSSSCG00000003238	SPACA6	3.07	8	12.48	6.36	7.84	5.35	1.99	4.39	-0.588	down	1	11	not DE
ENSSSCG00000003239	HAS1	6.15	6.23	5.67	1.06	15.68	11.45	3.99	13.16	1.21	up	1	15	not DE
ENSSSCG00000003240		133.21	101.4	103.24	107.05	126.78	119.12	91.69	104.42	-0.00732	down	1	156	not DE
ENSSSCG00000003241	ZNF614	13.32	11.56	14.75	13.78	15.68	13.75	10.96	14.04	0.0258	up	1	18	not DE
ENSSSCG00000003251	NLRP12	2.05	8.89	10.21	11.66	0	6.11	12.96	8.77	-0.454	down	1	13	not DE
ENSSSCG00000003253		3210.33	3297.12	3456.91	3600.39	2917.2	3471.41	3786.11	3894.95	0.0459	up	1	4550	not DE
ENSSSCG00000003255	CACNG8	3.07	0.89	3.4	5.3	3.92	2.29	7.97	2.63	0.438	up	1	8	not DE
ENSSSCG00000003256	PRKCG	255.15	402.02	231.44	155.8	168.6	277.96	187.36	385.2	-0.0498	down	1	452	not DE
ENSSSCG00000003257	CACNG6	464.18	613.71	822.53	531	635.2	501.7	672.71	768.64	0.099	up	1	876	not DE
ENSSSCG00000003259	OSCAR	26.64	8.89	11.35	20.14	30.06	29.02	12.96	32.47	0.69	up	1	38	not DE
ENSSSCG00000003261		1599.53	1771.75	1670.03	1754.09	2185.29	1314.19	1910.5	1556.57	0.00982	up	1	1990	not DE
ENSSSCG00000003262	TFPT	611.74	540.77	597.9	490.72	580.3	561.26	651.78	572.97	0.0817	up	1	735	not DE
ENSSSCG00000003263	PRPF31	834.09	1021.07	915.56	897.71	939.73	929.32	964.72	1058.19	0.086	up	1	1220	not DE
ENSSSCG00000003264	CNOT3	1042.1	1156.26	1047.17	1186	1248.18	1134.74	1108.23	1357.4	0.127	up	1	1550	not DE
ENSSSCG00000003265	LENG1	108.62	141.42	95.3	146.26	135.93	137.45	127.57	167.59	0.217	up	1	191	not DE
ENSSSCG00000003266	TMC4	1.02	0.89	3.4	0	0	0.76	0	0	-1.8	down	1	3	not DE
ENSSSCG00000003267	MBOAT7	504.14	560.34	527.56	534.18	428.69	650.6	630.85	652.81	0.137	up	1	852	not DE
ENSSSCG00000003268	TSEN34	291.01	291.73	326.74	299.94	222.19	345.92	373.73	336.94	0.0628	up	1	453	not DE
ENSSSCG00000003269	LENG9	237.73	182.33	165.64	199.26	130.7	241.3	204.3	160.57	-0.108	down	1	316	not DE
ENSSSCG00000003271	TTYH1	21.52	18.68	34.04	21.2	22.22	26.73	17.94	25.45	-0.0176	down	1	35	not DE
ENSSSCG00000003272		3.07	10.67	9.08	13.78	2.61	14.51	14.95	21.94	0.493	up	1	25	not DE
ENSSSCG00000003278		42.01	24.9	28.36	28.62	37.9	38.18	27.91	29.83	0.131	up	1	50	not DE
ENSSSCG00000003282		26.64	7.12	11.35	9.54	16.99	13.75	11.96	10.53	0.109	up	1	26	not DE
ENSSSCG00000003284	FCAR	0	0	0	0	0	0.76	0	0	0.586	up	1	1	not DE
ENSSSCG00000003286		0	0	0	0	0	0	0	0				0	not DE
ENSSSCG00000003288	HSPBP1	678.34	651.06	757.87	666.66	660.03	646.79	854.09	655.45	0.0255	up	1	857	not DE
ENSSSCG00000003289	ISOC2	1355.66	1346.6	1491.91	1259.13	1369.73	1170.63	1478.97	1237.19	-0.0569	down	1	1530	not DE
ENSSSCG00000003301	PPP6R1	2111.87	2140.86	2375.7	2113.39	2119.94	2132.79	2470.59	2076.89	0.00787	up	1	2790	not DE
ENSSSCG00000003302		6.15	6.23	9.08	11.66	3.92	13.75	2.99	15.79	-0.0531	down	1	18	not DE
ENSSSCG00000003314		11.27	8.89	9.08	5.3	5.23	3.05	9.97	7.9	-0.462	down	1	11	not DE
ENSSSCG00000003315	NLRP8	7.17	5.34	9.08	2.12	2.61	3.82	7.97	2.63	-0.457	down	1	8	not DE
ENSSSCG00000003317	ZNF787	727.52	748.01	789.63	780.07	738.45	754.46	772.37	801.98	0.0106	up	1	988	not DE
ENSSSCG00000003318	GALP	0	0	0	0	1.31	1.53	0	0	1.5	up	1	2	not DE
ENSSSCG00000003322		55.33	52.48	39.71	41.34	47.05	43.53	35.88	48.26	-0.108	down	1	59	not DE
ENSSSCG00000003324	ZNF471	31.77	42.69	22.69	36.04	39.21	42.76	34.88	41.24	0.265	up	1	56	not DE
ENSSSCG00000003326	PEG3	346.34	345.99	365.32	327.5	339.82	308.5	212.28	287.8	-0.287	down	1	404	not DE
ENSSSCG00000003329	ACAP3	391.43	417.14	407.3	439.85	406.47	406.25	389.67	524.71	0.0528	up	1	598	not DE
ENSSSCG00000003331	TNFRSF4	0	2.67	0	3.18	0	6.11	6.98	3.51	1.51	up	1	8	not DE
ENSSSCG00000003332	SDF4	2469.49	2404.13	2490.29	2565.95	2308.15	2801.72	2879.2	3339.53	0.179	up	1	3810	not DE
ENSSSCG00000003333	C1QTNF12	9.22	7.12	11.35	22.26	13.07	25.96	12.96	22.81	0.636	up	1	34	not DE
ENSSSCG00000003334	UBE2J2	523.61	579.02	481.04	479.06	525.41	587.22	525.21	578.23	0.106	up	1	769	not DE
ENSSSCG00000003338	PUSL1	170.1	334.43	306.32	281.93	168.6	271.08	309.95	290.43	-0.0679	down	1	376	not DE
ENSSSCG00000003339	INTS11	187.52	174.33	167.91	156.86	171.22	173.34	175.4	145.65	-0.0449	down	1	227	not DE
ENSSSCG00000003341	TAS1R3	244.9	250.82	242.79	262.85	214.35	255.81	272.07	296.57	0.0471	up	1	338	not DE
ENSSSCG00000003342	DVL1	4222.72	4184.77	3026.92	2916.77	4364.04	3871.55	2941.99	2895.54	-0.0293	down	1	5070	not DE
ENSSSCG00000003343	ATAD3A	513.37	466.95	689.79	497.08	511.03	515.44	680.68	472.06	0.0112	up	1	683	not DE
ENSSSCG00000003344	VWA1	1070.79	1288.79	1179.91	1202.95	1101.79	1444	1074.34	1315.28	0.0511	up	1	1890	not DE
ENSSSCG00000003348	SSU72	1128.18	1223.86	1157.22	1193.42	1091.34	1175.21	1310.54	1334.58	0.0588	up	1	1540	not DE
ENSSSCG00000003350	MIB2	1790.12	1729.94	1915.08	1810.26	1667.72	1754.8	2021.12	1908.43	0.0187	up	1	2300	not DE
ENSSSCG00000003351	MMP23B	703.96	661.74	519.61	663.48	424.77	1348.55	956.74	1124.88	0.502	up	1	1770	not DE
ENSSSCG00000003352		1628.22	1595.64	1668.89	1652.34	1733.07	1626.51	1906.51	1882.98	0.124	up	1	2150	not DE
ENSSSCG00000003353	SLC35E2B	641.45	587.91	594.49	639.1	656.11	691.84	625.87	717.74	0.129	up	1	906	not DE
ENSSSCG00000003354	CCNL2	2925.47	3350.49	2980.41	3366.15	3250.49	3188.87	3200.11	3836.16	0.0926	up	1	4370	not DE
ENSSSCG00000003356	MMEL1	23.57	19.57	31.77	33.92	24.83	18.33	19.93	36.85	-0.137	down	1	42	not DE
ENSSSCG00000003359	TPRG1L	835.12	892.1	955.27	824.58	875.68	934.67	864.06	876.56	0.0199	up	1	1220	not DE
ENSSSCG00000003360	WRAP73	403.73	425.15	420.91	435.61	454.83	436.79	446.48	523.83	0.14	up	1	597	not DE
ENSSSCG00000003362	CEP104	472.38	487.41	452.68	516.16	446.99	522.32	431.53	479.08	-0.0375	down	1	684	not DE
ENSSSCG00000003366	CHD5	6.15	4.45	5.67	11.66	14.38	7.64	18.94	17.55	1.07	up	1	20	not DE
ENSSSCG00000003368	RNF207	5987.22	5869.36	7039.75	5813.4	6541.49	4931.45	6905.5	6500.94	0.00248	up	1	7410	not DE
ENSSSCG00000003369	RPL22	4296.5	3853.91	4276.04	3789.04	4101.34	3879.95	4568.45	4144.14	0.0419	up	1	5080	not DE
ENSSSCG00000003370	HES3	0	0	0	0	1.31	0.76	0	1.75	2.06	up	1	2	not DE
ENSSSCG00000003371	GPR153	327.9	239.26	341.49	314.78	199.97	407.01	380.7	459.78	0.202	up	1	533	not DE
ENSSSCG00000003374	ESPN	22.54	10.67	17.02	9.54	9.15	19.85	22.92	15.79	0.223	up	1	26	not DE
ENSSSCG00000003376	PLEKHG5	861.76	750.68	769.21	747.21	809.03	778.13	827.18	707.21	-0.00298	down	1	1020	not DE
ENSSSCG00000003377	ACOT7	46.11	22.24	46.52	57.23	39.21	48.87	39.86	45.63	0.0755	up	1	64	not DE
ENSSSCG00000003379	KLHL21	1749.13	2334.76	2084.13	2491.76	1543.56	2104.53	1543.75	1791.73	-0.31	down	0.274	2760	not DE
ENSSSCG00000003382	TAS1R1	12.3	19.57	15.88	26.5	13.07	29.78	15.95	16.67	0.013	up	1	39	not DE
ENSSSCG00000003383	ZBTB48	190.59	193.01	164.51	189.72	168.6	136.69	151.48	189.53	-0.2	down	1	217	not DE
ENSSSCG00000003384	DNAJC11	1322.87	1369.72	1712	1349.22	1542.25	1246.23	1679.28	1310.01	0.00272	up	1	1680	not DE
ENSSSCG00000003385	PARK7	4172.51	4578.79	4615.26	4153.64	3948.42	4530.55	5069.74	4765.36	0.0599	up	1	5930	not DE
ENSSSCG00000003386	TNFRSF9	49.18	25.79	29.5	29.68	15.68	45.82	45.84	22.81	-0.0928	down	1	60	not DE
ENSSSCG00000003393	TMEM201	1331.06	1312.8	1913.95	1627.96	1376.26	1149.25	1755.03	1286.32	-0.153	down	1	1760	not DE
ENSSSCG00000003395	PIK3CD	98.37	114.74	142.95	155.8	90.18	142.03	124.58	161.45	0.0159	up	1	186	not DE
ENSSSCG00000003396	CLSTN1	3549.5	3461.67	3066.63	3570.71	3680.49	3376.72	3570.85	3964.26	0.0965	up	1	4520	not DE
ENSSSCG00000003398	UBE4B	1281.88	1325.25	1088.01	1312.12	1210.27	1285.17	1063.38	1386.35	-0.0197	down	1	1680	not DE
ENSSSCG00000003399	RBP7	7.17	32.02	39.71	32.86	7.84	31.31	62.79	13.16	-0.128	down	1	63	not DE
ENSSSCG00000003400	NMNAT1	281.79	184.11	206.48	226.81	301.91	199.3	213.27	193.91	0.00944	up	1	275	not DE
ENSSSCG00000003401	KIF1B	3750.34	3672.46	3915.26	4128.2	4575.78	3281.27	3283.82	3070.15	-0.14	down	1	4300	not DE
ENSSSCG00000003402	PGD	500.05	611.04	516.21	469.52	636.5	636.86	587	590.52	0.229	up	1	834	not DE
ENSSSCG00000003403	CENPS	24.59	21.35	17.02	26.5	28.75	34.36	24.92	12.28	0.113	up	1	45	not DE
ENSSSCG00000003404	DFFA	465.21	576.35	464.02	485.42	456.14	600.2	455.45	514.18	0.023	up	1	786	not DE
ENSSSCG00000003405	PEX14	759.29	683.97	829.34	741.91	888.75	635.33	819.21	775.65	0.0412	up	1	884	not DE
ENSSSCG00000003407	CASZ1	1176.34	956.14	1077.8	1202.95	895.29	1129.39	1250.74	956.41	-0.0661	down	1	1480	not DE
ENSSSCG00000003410	MASP2	151.65	109.4	139.55	138.84	130.7	115.31	88.7	128.98	-0.219	down	1	151	not DE
ENSSSCG00000003412	EXOSC10	795.15	695.54	697.74	606.25	831.25	659	782.34	718.62	0.0982	up	1	863	not DE
ENSSSCG00000003413	MTOR	2041.17	1917.61	2221.41	2193.94	2031.06	1891.48	1992.22	1652.22	-0.148	down	1	2480	not DE
ENSSSCG00000003414	ANGPTL7	12.3	8.89	15.88	7.42	11.76	19.09	1.99	9.65	-0.211	down	1	25	not DE
ENSSSCG00000003419	MAD2L2	236.7	175.22	218.96	177	219.57	202.36	211.28	200.93	0.0586	up	1	265	not DE
ENSSSCG00000003421		646.57	760.46	663.7	644.4	530.64	736.13	647.8	585.25	-0.124	down	1	964	not DE
ENSSSCG00000003423	DRAXIN	4.1	2.67	0	0	1.31	3.05	1	0	0.0731	up	1	4	not DE
ENSSSCG00000003428	MTHFR	605.59	810.27	728.37	837.3	554.16	662.82	760.41	988.87	-0.0278	down	1	1130	not DE
ENSSSCG00000003429	CLCN6	300.23	309.52	277.96	368.84	339.82	312.32	224.24	380.81	-0.0146	down	1	434	not DE
ENSSSCG00000003431	NPPB	10558.3	545.22	279.09	939.05	683.56	3229.34	4092.07	645.79	0.759	up	1	10300	not DE
ENSSSCG00000003432	KIAA2013	2810.71	2630.94	3088.19	2656.04	2510.73	2664.27	2784.52	2140.95	-0.151	down	1	3490	not DE
ENSSSCG00000003433	PLOD1	1689.7	1820.67	2086.4	1966.06	1769.67	1774.65	2075.93	2181.31	0.043	up	1	2490	not DE
ENSSSCG00000003434	MFN2	10687.4	9820.21	12030.5	10574.3	11432.2	9092.41	10967.7	8486.58	-0.116	down	1	11900	not DE
ENSSSCG00000003435	MIIP	394.5	454.5	381.2	415.47	390.79	449.01	463.42	562.44	0.173	up	1	641	not DE
ENSSSCG00000003438	VPS13D	1050.3	1043.3	1226.43	1054.57	1067.81	1004.92	1109.22	838.83	-0.126	down	1	1320	not DE
ENSSSCG00000003439	DHRS3	1469.4	2165.76	1369.38	1760.45	1357.96	2373.33	1435.12	2105.85	0.0881	up	1	3110	not DE
ENSSSCG00000003451		617.88	969.48	730.64	984.62	653.5	948.41	996.61	1143.3	0.178	up	1	1300	not DE
ENSSSCG00000003455	FHAD1	31.77	67.6	61.26	45.57	60.12	35.13	32.89	41.24	-0.285	down	1	76	not DE
ENSSSCG00000003458	CTRC	2092.4	2015.45	2225.95	2422.87	2046.75	2523	2298.18	2285.72	0.0641	up	1	3300	not DE
ENSSSCG00000003459	CELA2A	1.02	0	0	1.06	0	0	0	0	-1.36	down	1	1	not DE
ENSSSCG00000003460	CASP9	135.26	113.85	123.66	136.72	117.63	116.83	117.6	97.4	-0.18	down	1	153	not DE
ENSSSCG00000003461	RSC1A1	786.96	960.59	1017.67	1084.25	948.88	824.71	863.06	995.01	-0.0801	down	1	1130	not DE
ENSSSCG00000003464	DNAJC16	297.16	281.06	266.61	264.97	288.84	291.7	248.16	251.82	-0.0395	down	1	382	not DE
ENSSSCG00000003465	FBLIM1	1943.82	1930.96	1297.9	1490.18	1870.3	2110.64	1310.54	1318.79	-0.0214	down	1	2760	not DE
ENSSSCG00000003466	TMEM82	38.94	42.69	13.61	27.56	30.06	28.25	25.91	28.96	-0.0351	down	1	48	not DE
ENSSSCG00000003468	PLEKHM2	10071.6	9139.79	11119.5	10955.9	9419.48	8902.27	10973.6	9506.16	-0.0896	down	1	11700	not DE
ENSSSCG00000003470	FAM131C	69.68	68.49	88.49	79.49	111.09	87.05	93.68	72.83	0.243	up	1	114	not DE
ENSSSCG00000003471	EPHA2	441.64	391.35	318.8	386.85	439.15	377.99	279.05	307.98	-0.143	down	1	495	not DE
ENSSSCG00000003472	ARHGEF19	38.94	27.57	26.09	31.8	30.06	37.42	39.86	63.18	0.431	up	1	72	not DE
ENSSSCG00000003473	CPLANE2	17.42	32.02	22.69	19.08	22.22	33.6	26.91	32.47	0.351	up	1	44	not DE
ENSSSCG00000003477	NECAP2	417.05	511.42	428.85	459.98	473.13	499.41	488.34	565.07	0.156	up	1	654	not DE
ENSSSCG00000003478	CROCC	237.73	291.73	436.79	343.4	282.31	293.23	452.46	469.43	0.189	up	1	535	not DE
ENSSSCG00000003479	MFAP2	673.22	670.63	634.2	895.59	579	999.58	809.25	1536.39	0.379	up	0.822	1750	not DE
ENSSSCG00000003481	PADI1	0	0	0	0	0	0	0	0				0	not DE
ENSSSCG00000003483	PADI4	0	8	3.4	11.66	5.23	16.04	3.99	11.41	0.938	up	1	21	not DE
ENSSSCG00000003485	RCC2	821.8	725.78	803.25	793.84	746.29	782.71	845.12	794.96	0.0125	up	1	1020	not DE
ENSSSCG00000003486	ARHGEF10L	1991.98	1845.57	1884.45	2262.83	2059.82	1833.45	1901.53	2127.79	-0.00964	down	1	2420	not DE
ENSSSCG00000003488	UBR4	3617.13	3630.66	3782.52	3650.2	3948.42	3243.85	3515.04	3178.08	-0.0857	down	1	4250	not DE
ENSSSCG00000003489	EMC1	1840.33	1782.42	1881.05	1763.63	1824.56	1725.78	1943.39	1867.19	0.0175	up	1	2260	not DE
ENSSSCG00000003491	AKR7A2	255.15	272.17	336.96	331.74	287.54	258.87	349.81	304.47	0.00486	up	1	351	not DE
ENSSSCG00000003492	SLC66A1	173.17	196.56	170.18	248.01	169.91	193.96	201.31	270.25	0.0802	up	1	308	not DE
ENSSSCG00000003493	CAPZB	2297.34	2499.3	2649.12	2555.35	2463.68	2451.22	2886.18	2567.38	0.0504	up	1	3210	not DE
ENSSSCG00000003498	UBXN10	0	1.78	1.13	0	1.31	1.53	0	2.63	1.05	up	1	3	not DE
ENSSSCG00000003505	DDOST	2004.28	2003.89	2136.32	2155.78	2083.34	2200.75	2555.3	2627.05	0.184	up	0.949	2990	not DE
ENSSSCG00000003506	PINK1	8107.29	8465.61	8440.89	7238.93	9384.19	7733.93	7254.31	6279.82	-0.086	down	1	10100	not DE
ENSSSCG00000003508	KIF17	3.07	2.67	4.54	1.06	1.31	3.05	1	2.63	-0.449	down	1	4	not DE
ENSSSCG00000003509	SH2D5	3.07	2.67	0	1.06	2.61	1.53	0	3.51	0.118	up	1	4	not DE
ENSSSCG00000003511	HP1BP3	1984.81	1874.92	1989.96	1884.45	1784.04	1886.14	2090.88	1992.66	0.00227	up	1	2470	not DE
ENSSSCG00000003512	EIF4G3	2893.7	2537.55	2526.6	2674.06	2493.74	2840.66	2430.73	2226.94	-0.0924	down	1	3720	not DE
ENSSSCG00000003513	ECE1	3397.85	3536.38	3160.8	3387.35	3875.23	3828.02	3353.59	3033.3	0.0576	up	1	5010	not DE
ENSSSCG00000003514	HSPG2	37981.9	41182.4	43315.2	39951.9	39188.8	34547.6	39345.1	36656.7	-0.118	down	1	46300	not DE
ENSSSCG00000003520	CDC42	3384.53	3178.83	3020.12	2970.82	3101.49	3206.43	3186.16	2967.49	-0.00931	down	1	4200	not DE
ENSSSCG00000003521		1.02	0	1.13	6.36	0	2.29	0	32.47	1.08	up	1	37	not DE
ENSSSCG00000003524	C1QA	1225.52	948.13	1422.7	1700.03	1006.38	741.47	1850.7	2065.49	0.00844	up	1	2350	not DE
ENSSSCG00000003527	EPHB2	61.48	55.14	127.07	83.73	62.74	58.8	184.37	232.52	0.554	up	1	265	not DE
ENSSSCG00000003531	KDM1A	1077.97	1055.75	1017.67	972.96	1053.43	1161.46	1028.5	882.7	-0.00402	down	1	1520	not DE
ENSSSCG00000003532	LUZP1	701.91	732.89	822.53	780.07	704.47	743.76	675.7	622.98	-0.145	down	1	974	not DE
ENSSSCG00000003539	GRHL3	21.52	8.89	13.61	10.6	11.76	12.22	7.97	21.06	-0.0319	down	1	24	not DE
ENSSSCG00000003541	STPG1	1.02	2.67	2.27	0	2.61	2.29	1	6.14	0.954	up	1	7	not DE
ENSSSCG00000003543	NIPAL3	978.57	865.42	955.27	921.03	1073.04	869	758.42	760.74	-0.117	down	1	1140	not DE
ENSSSCG00000003546		1.02	0	4.54	4.24	0	0	1	1.75	-1.51	down	1	4	not DE
ENSSSCG00000003547	NCMAP	0	0	2.27	0	5.23	0.76	1	1.75	2.39	up	1	4	not DE
ENSSSCG00000003549	LDLRAP1	429.34	474.07	485.58	443.03	422.16	418.46	504.28	417.66	-0.0598	down	1	548	not DE
ENSSSCG00000003551	PAQR7	24.59	33.8	18.15	23.32	28.75	35.13	31.89	33.34	0.389	up	1	46	not DE
ENSSSCG00000003552	AUNIP	3.07	1.78	4.54	5.3	3.92	3.05	1.99	2.63	-0.281	down	1	5	not DE
ENSSSCG00000003553	MTFR1L	1833.16	1691.7	2070.51	1865.38	2121.25	1683.02	1875.62	1508.32	-0.0616	down	1	2200	not DE
ENSSSCG00000003554		2590.4	2816.83	2634.38	2886.03	2948.57	2822.33	2718.75	3119.29	0.0865	up	1	3700	not DE
ENSSSCG00000003555	HMGN2	11.27	13.34	12.48	7.42	10.46	12.22	12.96	17.55	0.256	up	1	20	not DE
ENSSSCG00000003558	RPS6KA1	232.6	241.93	230.31	223.63	210.43	246.65	316.92	290.43	0.183	up	1	331	not DE
ENSSSCG00000003559	ARID1A	2269.67	2254.71	2146.53	2315.82	2156.54	2184.71	2080.92	2184.82	-0.062	down	1	2860	not DE
ENSSSCG00000003561	ZDHHC18	507.22	529.21	470.83	517.22	513.65	493.3	515.25	561.56	0.0404	up	1	646	not DE
ENSSSCG00000003564	GPATCH3	378.11	336.2	372.13	317.96	409.09	321.48	380.7	379.93	0.0839	up	1	433	not DE
ENSSSCG00000003565	NR0B2	22.54	15.12	21.56	15.9	15.68	16.8	28.9	8.77	-0.17	down	1	29	not DE
ENSSSCG00000003566	NUDC	1391.52	1637.44	1668.89	1388.43	1619.36	1437.89	1717.16	1717.15	0.0939	up	1	1960	not DE
ENSSSCG00000003569	SLC9A1	1303.4	1568.07	1462.41	1287.74	1684.71	1398.95	1598.56	927.45	-0.0344	down	1	1830	not DE
ENSSSCG00000003570	WDTC1	3924.54	3871.69	4246.54	4194.97	4076.5	3698.97	4364.15	3959.88	-0.0139	down	1	4840	not DE
ENSSSCG00000003572	SYTL1	5.12	12.45	17.02	28.62	5.23	12.98	27.91	35.97	0.321	up	1	41	not DE
ENSSSCG00000003573	MAP3K6	164.97	166.32	147.49	187.6	193.43	137.45	129.56	160.57	-0.116	down	1	187	not DE
ENSSSCG00000003576	GPR3	2.05	0	1.13	0	1.31	0.76	0	2.63	0.731	up	1	3	not DE
ENSSSCG00000003577	WASF2	2161.06	1797.54	1835.67	2027.54	2166.99	1700.58	1817.81	1714.51	-0.0832	down	1	2230	not DE
ENSSSCG00000003578	FGR	180.34	212.57	223.5	251.19	141.16	314.61	258.12	250.95	0.117	up	1	412	not DE
ENSSSCG00000003580	EYA3	732.65	878.76	899.68	1155.26	797.26	807.14	739.48	881.82	-0.171	down	1	1090	not DE
ENSSSCG00000003582	SMPDL3B	163.95	228.58	360.78	234.23	164.68	183.27	228.22	202.69	-0.304	down	1	318	not DE
ENSSSCG00000003583	RPA2	324.82	302.41	279.09	297.82	287.54	310.79	309.95	318.51	0.0291	up	1	407	not DE
ENSSSCG00000003584	THEMIS2	45.09	57.81	74.88	85.85	54.89	81.71	102.65	97.4	0.357	up	1	111	not DE
ENSSSCG00000003586	EPB41	986.77	1227.42	1251.39	1324.84	1127.93	1186.66	1285.62	1334.58	0.0468	up	1	1550	not DE
ENSSSCG00000003589	SRSF4	3302.55	3450.99	3788.19	3437.17	3680.49	3163.67	3572.84	3558.89	-0.00121	down	1	4140	not DE
ENSSSCG00000003590	PTPRU	410.9	486.52	661.43	501.32	407.78	454.35	504.28	391.34	-0.217	down	1	595	not DE
ENSSSCG00000003591	PUM1	1734.79	1416.86	1697.25	1665.06	1641.58	1406.59	1305.56	1147.69	-0.251	down	0.953	1840	not DE
ENSSSCG00000003592	SDC3	1205.03	1174.94	1405.68	1678.84	1333.13	1244.7	1474.98	1740.84	0.0871	up	1	1980	not DE
ENSSSCG00000003596	SNRNP40	392.45	386.9	423.18	391.09	377.72	403.19	480.37	458.02	0.105	up	1	528	not DE
ENSSSCG00000003600	TINAGL1	9039.75	10278.3	11022	10792.7	6612.07	14731.7	14137.9	7319.58	-0.0332	down	1	19300	not DE
ENSSSCG00000003601	HCRTR1	12.3	3.56	0	6.36	5.23	8.4	1	2.63	-0.0972	down	1	12	not DE
ENSSSCG00000003603	COL16A1	774.66	889.43	976.83	1396.91	981.55	1482.95	1277.65	2491.92	0.579	up	0.00184	2840	not DE
ENSSSCG00000003604	ADGRB2	79.93	88.94	97.57	91.15	100.64	94.69	91.69	143.9	0.25	up	1	164	not DE
ENSSSCG00000003608	LCK	19.47	94.28	105.51	65.71	22.22	74.07	98.66	62.3	-0.119	down	1	106	not DE
ENSSSCG00000003610	IQCC	110.67	140.53	131.61	98.57	155.53	147.38	111.62	146.53	0.222	up	1	193	not DE
ENSSSCG00000003612	EIF3I	780.81	767.58	861.11	798.08	755.44	795.69	927.84	792.33	0.0261	up	1	1040	not DE
ENSSSCG00000003613	HDAC1	833.07	828.95	856.57	776.89	841.7	850.67	973.69	823.91	0.0806	up	1	1110	not DE
ENSSSCG00000003616	FAM167B	426.27	314.86	364.18	295.7	346.35	379.52	455.45	214.09	-0.0377	down	1	497	not DE
ENSSSCG00000003617	TXLNA	1655.89	1404.41	1539.56	1368.29	1587.99	1389.02	1626.46	1390.74	0.00662	up	1	1820	not DE
ENSSSCG00000003619	AZIN2	70.7	99.62	85.09	79.49	56.2	90.87	60.79	100.91	-0.141	down	1	119	not DE
ENSSSCG00000003620	TRIM62	64.56	56.92	49.92	72.07	53.59	51.93	38.87	74.58	-0.169	down	1	85	not DE
ENSSSCG00000003621	ZSCAN20	155.75	142.31	162.24	181.24	146.38	144.32	124.58	95.64	-0.339	down	1	189	not DE
ENSSSCG00000003622		2.05	2.67	2.27	2.12	1.31	1.53	1	1.75	-0.717	down	1	3	not DE
ENSSSCG00000003627	ZMYM4	621.98	619.93	554.78	610.49	593.37	629.22	541.16	672.99	0.0158	up	1	824	not DE
ENSSSCG00000003628	CLSPN	136.28	57.81	81.69	82.67	91.49	74.83	95.67	77.21	-0.0217	down	1	133	not DE
ENSSSCG00000003630	AGO1	786.96	652.84	724.96	692.1	739.76	723.15	739.48	758.11	0.0556	up	1	947	not DE
ENSSSCG00000003633	TEKT2	2.05	0.89	0	2.12	5.23	1.53	0	3.51	0.783	up	1	4	not DE
ENSSSCG00000003634	ADPRS	596.37	588.8	537.77	592.47	602.52	567.37	602.95	581.74	0.024	up	1	743	not DE
ENSSSCG00000003637	MAP7D1	14716.5	14857.1	18196.7	16314.6	15216	13054.8	17391.8	14327.7	-0.0979	down	1	17500	not DE
ENSSSCG00000003640	GRIK3	47.14	103.17	59	111.29	121.55	74.83	60.79	59.67	-0.0119	down	1	116	not DE
ENSSSCG00000003642	INPP5B	210.06	256.16	275.69	256.49	252.25	258.1	287.02	287.8	0.122	up	1	338	not DE
ENSSSCG00000003643	SF3A3	786.96	872.53	764.67	798.08	802.49	827	789.31	847.6	0.0201	up	1	1080	not DE
ENSSSCG00000003644	FHL3	282.81	257.05	271.15	228.93	275.78	271.85	293	284.29	0.117	up	1	356	not DE
ENSSSCG00000003645	UTP11	419.1	402.02	397.09	312.66	411.7	416.17	378.71	319.39	-0.0028	down	1	545	not DE
ENSSSCG00000003646	POU3F1	2.05	8.89	7.94	6.36	9.15	8.4	3.99	9.65	0.348	up	1	11	not DE
ENSSSCG00000003648	RRAGC	1191.71	1367.06	1274.08	1408.57	1203.74	1348.55	1209.88	1163.48	-0.0892	down	1	1770	not DE
ENSSSCG00000003650	GJA9	19.47	41.8	28.36	20.14	18.3	35.13	10.96	14.04	-0.537	down	1	47	not DE
ENSSSCG00000003651	RHBDL2	43.04	48.92	23.83	27.56	40.52	57.27	47.84	34.22	0.353	up	1	75	not DE
ENSSSCG00000003652	AKIRIN1	594.32	630.61	647.82	670.9	695.32	665.11	580.03	523.83	-0.0531	down	1	871	not DE
ENSSSCG00000003653	NDUFS5	1076.94	1233.64	1060.78	948.59	1229.88	985.07	1109.22	1042.4	0.0156	up	1	1390	not DE
ENSSSCG00000003654	MACF1	7625.69	7861.68	8355.8	7844.11	7346.6	8011.89	7880.18	8026.8	-0.0193	down	1	10500	not DE
ENSSSCG00000003660	PABPC4	4601.85	5503.8	5527.42	5203.97	4655.5	5123.12	5835.14	5434.85	0.0134	up	1	6710	not DE
ENSSSCG00000003662	NT5C1A	5503.57	5008.39	8152.72	6923.09	7753.07	3918.13	5810.22	5346.23	-0.183	down	1	7190	not DE
ENSSSCG00000003663	HPCAL1	76.85	88.05	78.28	79.49	65.35	76.36	79.73	69.32	-0.153	down	1	100	not DE
ENSSSCG00000003664		672.19	723.11	749.92	676.2	663.95	707.87	766.39	737.05	0.0268	up	1	927	not DE
ENSSSCG00000003667	TRIT1	514.39	552.34	450.41	458.92	511.03	540.64	444.49	558.05	0.0559	up	1	708	not DE
ENSSSCG00000003669	MFSD2A	3.07	0	0	0	2.61	0	0	5.26	0.873	up	1	6	not DE
ENSSSCG00000003670	RLF	384.26	394.02	359.65	377.31	375.11	350.5	349.81	305.35	-0.138	down	1	459	not DE
ENSSSCG00000003672	CAP1	1728.64	1784.2	1809.57	1818.74	1657.26	1816.65	1938.4	1955.81	0.0428	up	1	2380	not DE
ENSSSCG00000003673	CEP192	1290.08	1174.94	1147.01	1064.11	1208.97	1180.55	1198.92	1122.24	0.0135	up	1	1550	not DE
ENSSSCG00000003679	PPP4R1	489.8	548.78	567.26	521.46	437.84	521.55	548.13	572.09	-0.0361	down	1	683	not DE
ENSSSCG00000003680	RALBP1	2336.28	2196.9	2210.06	2366.69	2502.89	2194.64	2422.75	2438.4	0.0681	up	1	2870	not DE
ENSSSCG00000003682	ANKRD12	944.76	978.37	820.26	869.1	878.3	874.34	853.1	805.49	-0.0811	down	1	1140	not DE
ENSSSCG00000003684	MTCL1	94.27	81.83	81.69	72.07	71.88	86.29	65.78	68.44	-0.17	down	1	113	not DE
ENSSSCG00000003687	EPB41L3	7357.22	6227.8	5168.91	6791.66	5340.36	7715.6	6301.55	9039.36	0.138	up	1	10300	not DE
ENSSSCG00000003690	DLGAP1	1.02	0	1.13	2.12	1.31	2.29	0	2.63	0.485	up	1	3	not DE
ENSSSCG00000003691	MYL12A	11326.9	9122.01	8630.36	8499.12	9228.66	10476.9	9454.82	8023.29	-0.0116	down	1	13700	not DE
ENSSSCG00000003693	MYOM1	18680	17399	19318.8	18803.2	19097.8	17829	18488.1	14237.3	-0.0991	down	1	23300	not DE
ENSSSCG00000003694	EMILIN2	5868.36	6483.95	5094.03	5003.66	4911.67	7436.88	7606.11	7441.55	0.274	up	1	9740	not DE
ENSSSCG00000003697	NDC80	75.83	64.93	52.19	64.65	57.51	73.31	55.81	25.45	-0.344	down	1	96	not DE
ENSSSCG00000003699	GREB1L	71.73	107.62	103.24	66.77	87.57	74.07	63.78	40.36	-0.419	down	1	121	not DE
ENSSSCG00000003700	ESCO1	225.43	250.82	178.12	228.93	222.19	231.38	186.37	204.44	-0.0618	down	1	303	not DE
ENSSSCG00000003701	SNRPD1	312.53	305.96	258.67	281.93	297.99	293.23	290.01	279.03	0.00369	up	1	384	not DE
ENSSSCG00000003702	GATA6	9876.92	6961.58	5503.6	6742.91	6506.2	8922.88	8409.38	8032.94	0.158	up	1	11700	not DE
ENSSSCG00000003705	CABLES1	67.63	89.83	79.42	109.17	82.34	83.23	72.75	105.29	-0.0071	down	1	120	not DE
ENSSSCG00000003707	NPC1	578.95	341.54	434.52	463.16	335.9	484.9	457.44	304.47	-0.201	down	1	635	not DE
ENSSSCG00000003708	ANKRD29	55.33	36.47	41.98	47.69	43.13	74.83	47.84	71.07	0.375	up	1	98	not DE
ENSSSCG00000003709	LAMA3	75.83	49.81	78.28	107.05	107.17	103.09	67.77	118.45	0.372	up	1	135	not DE
ENSSSCG00000003710	TTC39C	7.17	7.12	13.61	5.3	7.84	5.35	7.97	10.53	-0.034	down	1	12	not DE
ENSSSCG00000003711	CABYR	11.27	3.56	7.94	7.42	20.91	10.69	11.96	8.77	0.815	up	1	16	not DE
ENSSSCG00000003712	OSBPL1A	1378.2	1262.1	1429.51	1387.37	1540.94	1142.37	1200.91	1074.86	-0.151	down	1	1500	not DE
ENSSSCG00000003713	HRH4	266.42	280.17	309.73	255.43	295.38	239.78	238.19	228.13	-0.156	down	1	315	not DE
ENSSSCG00000003715	ZNF521	425.24	434.93	570.67	506.62	452.22	417.7	589	613.33	0.0885	up	1	699	not DE
ENSSSCG00000003716	SS18	726.5	725.78	736.31	666.66	739.76	756.75	666.73	608.94	-0.046	down	1	991	not DE
ENSSSCG00000003718	TAF4B	89.15	88.94	87.36	86.91	62.74	84.76	83.72	71.95	-0.221	down	1	111	not DE
ENSSSCG00000003719	KCTD1	258.22	224.14	443.6	333.86	261.4	239.01	398.64	315	-0.0349	down	1	400	not DE
ENSSSCG00000003721	CHST9	5.12	8.89	5.67	6.36	2.61	9.93	22.92	17.55	0.789	up	1	23	not DE
ENSSSCG00000003722	CDH2	12271.6	12553.4	9797.79	10130.3	11684.5	12666.1	10317.9	12638.6	0.0839	up	1	16600	not DE
ENSSSCG00000003728	TRAPPC8	920.17	808.49	788.5	869.1	812.95	762.09	743.47	658.08	-0.187	down	1	998	not DE
ENSSSCG00000003729	RNF125	494.92	425.15	567.26	521.46	487.51	420.75	548.13	367.65	-0.147	down	1	551	not DE
ENSSSCG00000003730	RNF138	144.48	139.64	137.28	144.14	142.46	170.29	140.52	150.04	0.0932	up	1	223	not DE
ENSSSCG00000003731	GAREM1	1155.84	1021.96	874.72	1291.98	1184.13	1078.99	920.87	1229.29	0.0283	up	1	1410	not DE
ENSSSCG00000003733	KLHL14	1.02	0	1.13	0	1.31	0	0	0	-0.751	down	1	1	not DE
ENSSSCG00000003736	ASXL3	52.26	44.47	113.45	63.59	37.9	49.64	83.72	53.52	-0.247	down	1	100	not DE
ENSSSCG00000003738	MAPRE2	4906.18	5080.43	5090.63	4710.07	5239.73	4810.8	4759.8	3871.25	-0.0909	down	1	6300	not DE
ENSSSCG00000003740	ZSCAN30	11.27	7.12	5.67	9.54	10.46	8.4	7.97	7.9	0.0759	up	1	11	not DE
ENSSSCG00000003741		298.18	303.3	267.75	293.58	312.37	274.9	284.03	291.31	-0.00229	down	1	360	not DE
ENSSSCG00000003743	GALNT1	754.17	661.74	621.72	706.93	765.9	678.09	617.9	701.07	0.00935	up	1	888	not DE
ENSSSCG00000003744	MOCOS	46.11	27.57	30.63	24.38	31.37	24.44	23.92	32.47	-0.17	down	1	45	not DE
ENSSSCG00000003746		18.44	19.57	21.56	11.66	11.76	25.2	33.88	14.04	0.194	up	1	34	not DE
ENSSSCG00000003747	KIAA1328	99.39	112.96	115.72	114.47	92.8	115.31	124.58	118.45	0.0243	up	1	151	not DE
ENSSSCG00000003748	CELF4	5.12	6.23	0	3.18	3.92	19.09	11.96	16.67	1.93	up	0.891	25	not DE
ENSSSCG00000003749	PIK3C3	395.53	367.34	367.59	322.2	398.63	389.45	369.74	317.63	0.0218	up	1	510	not DE
ENSSSCG00000003753		0	0	3.4	4.24	0	0.76	0	1.75	-0.752	down	1	4	not DE
ENSSSCG00000003755	MCOLN2	9.22	24.9	36.3	22.26	16.99	14.51	30.89	35.1	0.0951	up	1	40	not DE
ENSSSCG00000003756	LPAR3	0	0.89	13.61	18.02	3.92	0.76	7.97	7.02	-0.14	down	1	17	not DE
ENSSSCG00000003757	SSX2IP	120.91	112.07	140.68	122.95	115.02	134.4	87.7	108.8	-0.161	down	1	176	not DE
ENSSSCG00000003760	TTLL7	540.01	640.39	610.38	638.04	563.31	522.32	491.33	495.75	-0.23	down	1	720	not DE
ENSSSCG00000003761	ADGRL2	1733.76	1605.42	1777.81	1568.61	1330.52	1583.75	1528.8	1541.66	-0.16	down	1	2070	not DE
ENSSSCG00000003762	ADGRL4	1128.18	1124.24	1210.54	1089.55	975.02	1036.23	1124.17	800.22	-0.219	down	0.958	1360	not DE
ENSSSCG00000003763	IFI44	386.31	378.01	305.19	356.12	401.25	341.34	252.14	386.07	-0.0603	down	1	447	not DE
ENSSSCG00000003766	DNAJB4	1927.43	2288.51	2421.08	2080.53	1875.53	2332.86	2242.37	1718.02	-0.0992	down	1	3060	not DE
ENSSSCG00000003768	NEXN	14902	13258.8	19912.1	17492.1	14916.7	13226.6	19621.2	10946.9	-0.174	down	1	19700	not DE
ENSSSCG00000003770	MIGA1	81.97	71.15	68.07	49.81	65.35	87.05	58.8	43.87	-0.0974	down	1	114	not DE
ENSSSCG00000003771	FUBP1	1633.34	1644.56	1579.26	1686.26	1606.29	1602.07	1578.63	1627.65	-0.0285	down	1	2100	not DE
ENSSSCG00000003772	ZZZ3	367.86	396.69	382.34	408.05	402.55	411.59	319.91	335.18	-0.0886	down	1	539	not DE
ENSSSCG00000003773	AK5	7.17	16.9	24.96	16.96	13.07	16.8	16.94	21.94	0.126	up	1	25	not DE
ENSSSCG00000003775	MSH4	371.96	427.82	330.15	345.52	338.51	429.15	381.7	326.41	-0.0006	down	1	562	not DE
ENSSSCG00000003776	ACADM	12561.6	11331.4	9267.96	8560.59	10185.4	12292.7	8410.37	6321.06	-0.19	down	1	16100	not DE
ENSSSCG00000003777	SLC44A5	496.97	486.52	368.72	467.4	547.63	579.59	406.62	550.15	0.194	up	1	759	not DE
ENSSSCG00000003779	TYW3	67.63	72.04	60.13	57.23	79.73	57.27	55.81	57.91	-0.0491	down	1	81	not DE
ENSSSCG00000003780	CRYZ	354.54	373.56	383.47	368.84	413.01	402.43	349.81	375.54	0.0555	up	1	527	not DE
ENSSSCG00000003781		2.05	1.78	6.81	0	0	2.29	4.98	3.51	0.155	up	1	6	not DE
ENSSSCG00000003783	FPGT	17.42	29.35	28.36	20.14	24.83	32.07	33.88	26.32	0.31	up	1	42	not DE
ENSSSCG00000003784	LRRIQ3	7.17	0.89	2.27	8.48	1.31	4.58	3.99	1.75	-0.444	down	1	8	not DE
ENSSSCG00000003787	ZRANB2	1607.73	1609.87	1506.65	1587.69	1636.35	1599.02	1422.16	1566.23	-0.0217	down	1	2090	not DE
ENSSSCG00000003788	PTGER3	1801.39	1616.99	1604.22	2142	1587.99	1757.09	1696.23	2613.01	0.0779	up	1	2980	not DE
ENSSSCG00000003789	CTH	75.83	63.15	70.34	62.53	98.02	54.22	64.78	104.42	0.198	up	1	119	not DE
ENSSSCG00000003790	ANKRD13C	257.2	265.94	241.65	200.32	288.84	281.01	190.35	207.95	-0.00745	down	1	368	not DE
ENSSSCG00000003791	SRSF11	1793.2	1817.11	1596.28	1535.75	1850.7	1792.98	1630.45	1644.32	0.0385	up	1	2350	not DE
ENSSSCG00000003792		143.46	126.3	107.78	107.05	145.08	130.58	138.53	97.4	0.0726	up	1	171	not DE
ENSSSCG00000003793	LRRC7	53.28	52.48	36.3	42.39	40.52	94.69	26.91	74.58	0.247	up	1	124	not DE
ENSSSCG00000003795	WLS	304.33	298.85	335.82	432.43	352.89	266.5	331.87	438.72	0.0115	up	1	500	not DE
ENSSSCG00000003797	DIRAS3	1.02	4.45	6.81	3.18	5.23	8.4	20.93	5.26	1.32	up	1	21	not DE
ENSSSCG00000003798	SERBP1	6956.57	6775.69	6490.64	6025.37	6737.54	6767.95	6675.28	6181.55	0.00741	up	1	8860	not DE
ENSSSCG00000003799	IL12RB2	2.05	21.35	26.09	20.14	9.15	25.2	12.96	18.43	0.105	up	1	33	not DE
ENSSSCG00000003801	IL23R	0	0	0	2.12	0	2.29	1.99	1.75	1.89	up	1	3	not DE
ENSSSCG00000003805	PDE4B	3479.82	3472.34	2678.62	3182.8	2583.92	3985.33	4074.13	3507.12	0.13	up	1	5220	not DE
ENSSSCG00000003806	LEPROT	1508.33	1451.55	1502.12	1678.84	1479.51	1463.09	1398.24	1640.81	-0.0379	down	1	1920	not DE
ENSSSCG00000003807	DNAJC6	25.62	22.24	27.23	48.75	31.37	12.98	23.92	48.26	-0.157	down	1	55	not DE
ENSSSCG00000003809	JAK1	2921.37	2860.41	3129.03	2840.46	3007.39	2820.04	2844.32	2838.51	-0.0294	down	1	3690	not DE
ENSSSCG00000003811	ROR1	538.98	160.1	282.5	339.16	286.23	287.88	391.67	210.59	-0.0723	down	1	526	not DE
ENSSSCG00000003812	PGM1	744.94	816.5	823.67	830.94	985.47	704.82	652.78	655.45	-0.123	down	1	923	not DE
ENSSSCG00000003814	EFCAB7	178.29	167.21	102.11	172.76	185.59	167.23	68.77	140.39	-0.186	down	1	219	not DE
ENSSSCG00000003815	ALG6	91.2	95.17	82.82	68.89	82.34	66.43	66.77	64.93	-0.27	down	1	107	not DE
ENSSSCG00000003816	ATG4C	99.39	96.95	77.15	98.57	105.87	98.51	83.72	74.58	-0.0431	down	1	129	not DE
ENSSSCG00000003818	DOCK7	369.91	309.52	326.74	372.02	352.89	342.1	295.99	293.94	-0.1	down	1	448	not DE
ENSSSCG00000003820	USP1	860.73	753.35	659.16	660.3	858.69	799.51	701.61	621.23	0.0216	up	1	1050	not DE
ENSSSCG00000003821	KANK4	155.75	101.4	52.19	118.71	193.43	116.07	30.89	74.58	-0.191	down	1	152	not DE
ENSSSCG00000003825	CYP2J34	73.78	48.03	39.71	43.45	53.59	40.47	46.84	43.87	-0.121	down	1	72	not DE
ENSSSCG00000003826		23.57	5.34	4.54	5.3	11.76	11.45	9.97	3.51	0.148	up	1	23	not DE
ENSSSCG00000003828	FGGY	222.36	247.26	175.85	162.16	186.9	228.32	181.38	165.84	-0.0735	down	1	299	not DE
ENSSSCG00000003830	MYSM1	812.57	774.69	669.37	636.98	794.65	790.35	609.92	565.95	-0.0753	down	1	1040	not DE
ENSSSCG00000003831	OMA1	200.84	234.81	247.33	186.54	201.28	216.1	231.21	174.61	-0.0788	down	1	283	not DE
ENSSSCG00000003832	TACSTD2	4.1	10.67	6.81	5.3	2.61	7.64	2.99	2.63	-0.814	down	1	12	not DE
ENSSSCG00000003833	DAB1	4.1	0.89	4.54	4.24	3.92	3.82	7.97	7.02	0.821	up	1	8	not DE
ENSSSCG00000003839		4101.81	4226.58	5305.06	4964.44	5061.98	4569.49	4744.85	4983.85	0.0649	up	1	5980	not DE
ENSSSCG00000003843	PARS2	289.99	248.15	308.59	266.03	245.71	225.27	254.14	210.59	-0.248	down	1	295	not DE
ENSSSCG00000003844	TTC4	524.64	541.66	552.52	544.77	541.09	572.71	512.26	519.44	-0.0126	down	1	750	not DE
ENSSSCG00000003845		4.1	1.78	10.21	3.18	0	3.05	4.98	1.75	-1.01	down	1	9	not DE
ENSSSCG00000003846		6.15	1.78	1.13	4.24	1.31	7.64	4.98	13.16	1.06	up	1	15	not DE
ENSSSCG00000003847		1.02	2.67	2.27	3.18	1.31	0.76	1.99	7.02	-0.0508	down	1	8	not DE
ENSSSCG00000003848	LRP8	616.86	229.47	434.52	510.86	590.76	220.69	334.86	227.26	-0.412	down	0.978	602	not DE
ENSSSCG00000003849	MAGOH	262.32	270.39	257.54	257.55	243.1	218.39	253.14	258.84	-0.11	down	1	304	not DE
ENSSSCG00000003850	CZIB	904.8	911.67	976.83	852.14	1037.75	783.47	1030.49	1013.44	0.076	up	1	1160	not DE
ENSSSCG00000003851	CPT2	1006.24	1010.39	1102.76	968.72	1032.52	1004.16	1036.47	725.64	-0.119	down	1	1320	not DE
ENSSSCG00000003852	SLC1A7	1.02	0.89	1.13	4.24	0	3.05	1.99	5.26	0.406	up	1	6	not DE
ENSSSCG00000003854	ECHDC2	915.04	946.35	1127.72	1063.05	1130.55	804.09	1132.15	1219.64	0.068	up	1	1390	not DE
ENSSSCG00000003857	ZYG11B	1093.34	852.96	988.17	1023.84	1218.12	764.38	863.06	813.38	-0.132	down	1	1070	not DE
ENSSSCG00000003859	TUT4	823.85	643.95	613.78	706.93	826.02	617.77	590.99	631.76	-0.0682	down	1	809	not DE
ENSSSCG00000003861	ORC1	48.16	36.47	35.17	30.74	45.74	47.34	45.84	17.55	-0.00287	down	1	62	not DE
ENSSSCG00000003862	CC2D1B	1051.32	939.24	891.74	904.07	1049.51	961.4	850.11	779.16	-0.0623	down	1	1260	not DE
ENSSSCG00000003863	ZFYVE9	607.64	598.59	663.7	705.87	593.37	517.73	569.06	675.63	-0.133	down	1	770	not DE
ENSSSCG00000003867	TXNDC12	739.82	752.46	684.12	618.97	700.55	752.93	733.5	644.92	0.0206	up	1	986	not DE
ENSSSCG00000003870	NRDC	1923.33	1941.63	2121.57	1710.63	2101.64	1928.14	1947.37	1646.95	-0.0153	down	1	2520	not DE
ENSSSCG00000003872	EPS15	1148.67	997.05	1168.56	1148.9	1131.85	1058.38	1065.37	954.65	-0.0836	down	1	1390	not DE
ENSSSCG00000003875	TTC39A	70.7	24.01	36.3	34.98	71.88	61.85	31.89	56.16	0.472	up	1	81	not DE
ENSSSCG00000003876	CDKN2C	690.64	710.66	638.74	749.33	711	668.17	546.14	558.05	-0.174	down	1	875	not DE
ENSSSCG00000003877	FAF1	1349.51	1396.41	1337.61	1344.98	1444.22	1347.02	1309.54	1350.38	0.00479	up	1	1760	not DE
ENSSSCG00000003881	SPATA6	52.26	55.14	47.65	66.77	57.51	42.76	33.88	40.36	-0.363	down	1	63	not DE
ENSSSCG00000003882	SLC5A9	2.05	3.56	3.4	5.3	0	17.56	14.95	11.41	1.29	up	1	23	not DE
ENSSSCG00000003885	CMPK1	884.3	985.49	1013.13	851.08	941.03	975.14	991.62	851.11	0.0102	up	1	1280	not DE
ENSSSCG00000003888	STIL	65.58	64.93	64.67	69.95	64.04	58.04	53.82	61.42	-0.163	down	1	76	not DE
ENSSSCG00000003891	CYP4A24	0	0.89	0	0	0	0	0	0.88	-0.0695	down	1	1	not DE
ENSSSCG00000003894	CYP4B1	0	0	0	2.12	0	5.35	0	0	0.143	up	1	7	not DE
ENSSSCG00000003895	EFCAB14	1169.16	1028.18	1032.42	1014.3	1028.6	1069.83	1031.49	889.72	-0.0785	down	1	1400	not DE
ENSSSCG00000003897	MOB3C	671.17	428.71	628.53	629.56	548.94	463.52	648.79	610.7	-0.0431	down	1	696	not DE
ENSSSCG00000003898	MKNK1	889.42	749.79	948.47	827.76	824.71	674.28	957.74	856.38	-0.0494	down	1	976	not DE
ENSSSCG00000003901	FAAH	773.64	624.38	811.19	756.75	690.09	580.35	837.15	589.64	-0.146	down	1	840	not DE
ENSSSCG00000003903		2484.86	2468.17	2360.95	2339.14	2387.87	2164.86	2555.3	2289.23	-0.0412	down	1	2840	not DE
ENSSSCG00000003904	LRRC41	938.61	865.42	973.43	981.44	937.11	941.54	990.63	899.37	0.00502	up	1	1230	not DE
ENSSSCG00000003905	RAD54L	77.88	56.03	71.48	67.83	64.04	64.14	62.79	59.67	-0.112	down	1	84	not DE
ENSSSCG00000003908	TSPAN1	12.3	3.56	4.54	5.3	6.53	6.87	5.98	9.65	0.317	up	1	12	not DE
ENSSSCG00000003909	PIK3R3	479.55	403.8	462.89	392.15	347.66	484.9	455.45	321.14	-0.123	down	1	635	not DE
ENSSSCG00000003913	MAST2	2060.64	2403.24	3040.54	2786.4	2736.84	2146.53	2455.64	2216.41	-0.0997	down	1	2810	not DE
ENSSSCG00000003914	PRDX1	948.86	1018.4	922.37	799.14	960.64	1091.21	1091.29	1060.82	0.192	up	1	1430	not DE
ENSSSCG00000003917	TESK2	65.58	96.06	102.11	125.06	61.43	88.58	109.63	106.17	-0.0877	down	1	121	not DE
ENSSSCG00000003918	TOE1	171.12	151.2	121.39	150.5	182.98	155.78	158.46	150.04	0.126	up	1	204	not DE
ENSSSCG00000003919		137.31	141.42	157.7	105.99	138.54	132.11	143.51	145.65	0.056	up	1	173	not DE
ENSSSCG00000003920		51.23	59.59	37.44	40.28	52.28	35.89	37.87	40.36	-0.18	down	1	67	not DE
ENSSSCG00000003921	ZSWIM5	12.3	6.23	12.48	4.24	7.84	2.29	21.93	7.9	-0.0286	down	1	22	not DE
ENSSSCG00000003922	UROD	554.35	612.82	645.55	525.7	636.5	592.57	686.66	504.53	0.0442	up	1	776	not DE
ENSSSCG00000003923	HECTD3	835.12	861.86	898.55	894.53	867.84	860.6	880	844.97	-0.0152	down	1	1130	not DE
ENSSSCG00000003926	BTBD19	78.9	72.04	72.61	94.33	67.96	80.94	84.71	123.72	0.151	up	1	141	not DE
ENSSSCG00000003928	PLK3	166	99.62	100.97	119.77	155.53	187.85	89.69	134.25	0.211	up	1	246	not DE
ENSSSCG00000003929	BEST4	5.12	6.23	5.67	2.12	1.31	6.87	5.98	7.02	0.0943	up	1	9	not DE
ENSSSCG00000003930	RPS8	11107.6	11694.2	10936.9	10932.6	11621.8	11504.7	13127.3	13706.5	0.158	up	1	15600	not DE
ENSSSCG00000003931	KIF2C	86.07	78.27	49.92	78.43	67.96	77.13	66.77	31.59	-0.301	down	1	101	not DE
ENSSSCG00000003940	HYI	466.23	465.17	499.19	549.01	513.65	375.7	589	584.37	0.0399	up	1	666	not DE
ENSSSCG00000003941	SZT2	1410.99	1385.73	1224.16	1152.08	1431.16	1320.3	1130.15	1165.24	-0.0371	down	1	1730	not DE
ENSSSCG00000003943	MED8	592.27	498.08	507.13	485.42	554.16	617	519.23	453.64	0.0397	up	1	808	not DE
ENSSSCG00000003949	CDC20	219.28	177.89	156.56	213.03	184.29	232.9	203.31	117.58	-0.0794	down	1	305	not DE
ENSSSCG00000003950	TIE1	2090.35	1981.65	2026.27	2365.63	1957.87	1728.83	1998.2	2075.14	-0.126	down	1	2360	not DE
ENSSSCG00000003951	C1orf210	101.44	41.8	20.42	109.17	30.06	25.2	23.92	76.34	-0.718	down	1	103	not DE
ENSSSCG00000003964	PPIH	268.47	295.29	294.98	278.75	325.44	274.14	306.96	352.73	0.14	up	1	402	not DE
ENSSSCG00000003965	CCDC30	3.07	8	6.81	2.12	2.61	5.35	8.97	4.39	0.128	up	1	9	not DE
ENSSSCG00000003966	PPCS	451.89	420.7	464.02	445.15	453.53	370.36	466.41	385.2	-0.0957	down	1	485	not DE
ENSSSCG00000003967	ZMYND12	2.05	0	2.27	0	0	1.53	0	2.63	0.0747	up	1	3	not DE
ENSSSCG00000003968	RIMKLA	37.91	13.34	39.71	27.56	50.97	19.85	36.87	27.2	0.208	up	1	39	not DE
ENSSSCG00000003971	SCMH1	1539.07	1444.44	1621.24	1687.32	1419.39	1448.58	1878.61	1545.17	-0.00637	down	1	1900	not DE
ENSSSCG00000003972	SLFNL1	91.2	80.05	119.13	118.71	96.72	94.69	122.58	129.86	0.125	up	1	148	not DE
ENSSSCG00000003973	CTPS1	204.94	155.65	217.83	182.3	160.76	187.09	241.18	143.02	-0.0661	down	1	245	not DE
ENSSSCG00000003975	KCNQ4	184.44	323.75	165.64	190.78	218.27	288.65	169.42	174.61	-0.0106	down	1	378	not DE
ENSSSCG00000003976	NFYC	2277.87	2268.94	2495.96	2137.76	2318.6	2111.41	2630.05	2395.4	0.0402	up	1	2760	not DE
ENSSSCG00000003979	ZNF684	78.9	85.39	64.67	66.77	81.03	72.54	55.81	57.03	-0.16	down	1	96	not DE
ENSSSCG00000003980	EXO5	284.86	346.88	300.65	310.54	359.42	342.86	370.74	383.44	0.228	up	1	449	not DE
ENSSSCG00000003981	ZFP69B	410.9	347.77	332.42	326.44	415.62	374.17	360.77	388.7	0.123	up	1	490	not DE
ENSSSCG00000003983	SMAP2	729.57	656.4	669.37	749.33	705.78	707.87	714.57	705.46	0.0174	up	1	927	not DE
ENSSSCG00000003984		778.76	804.05	659.16	776.89	869.15	750.64	681.68	732.66	0.00447	up	1	983	not DE
ENSSSCG00000003986		18.44	9.78	12.48	14.84	18.3	12.98	6.98	13.16	-0.13	down	1	18	not DE
ENSSSCG00000003987		180.34	169.88	378.93	365.66	165.99	165.71	405.62	389.58	0.0166	up	1	444	not DE
ENSSSCG00000003988		4.1	1.78	6.81	2.12	7.84	6.87	1	3.51	0.375	up	1	9	not DE
ENSSSCG00000003989		210.06	224.14	214.43	198.2	219.57	171.81	152.48	189.53	-0.219	down	1	252	not DE
ENSSSCG00000003990		137.31	152.09	127.07	108.11	151.61	127.52	119.59	110.56	-0.0453	down	1	171	not DE
ENSSSCG00000003995	ZNF606	358.64	400.24	360.78	375.19	446.99	372.65	378.71	432.58	0.121	up	1	493	not DE
ENSSSCG00000003998	ZNF274	408.85	402.91	336.96	344.46	465.29	358.9	331.87	381.69	0.0353	up	1	470	not DE
ENSSSCG00000004001		0	0.89	0	0	0	3.82	2.99	0.88	2.21	up	1	5	not DE
ENSSSCG00000004002	RPS5	5836.59	6452.82	6770.87	6633.74	6179.45	6155.53	7741.65	7715.31	0.106	up	1	8790	not DE
ENSSSCG00000004004	ZNF584	62.51	55.14	62.4	69.95	70.58	59.56	70.76	64.05	0.0834	up	1	78	not DE
ENSSSCG00000004008		24.59	50.7	32.9	22.26	36.6	36.65	31.89	21.94	-0.00935	down	1	57	not DE
ENSSSCG00000004010	ERMARD	365.81	439.38	374.39	338.1	348.97	461.23	465.42	402.74	0.143	up	1	604	not DE
ENSSSCG00000004012	THBS2	1541.12	1356.38	1255.92	2269.19	1144.92	2858.99	1610.52	3462.37	0.407	up	1	3950	not DE
ENSSSCG00000004013	SMOC2	275.64	205.46	255.27	531	334.59	826.24	346.82	830.06	0.833	up	0.885	1080	not DE
ENSSSCG00000004016		13.32	14.23	7.94	14.84	10.46	6.87	5.98	14.92	-0.445	down	1	17	not DE
ENSSSCG00000004017		5.12	2.67	2.27	9.54	10.46	9.16	1	4.39	0.254	up	1	12	not DE
ENSSSCG00000004018	AFDN	4822.16	4780.69	4536.98	4632.7	5072.43	4074.67	4081.11	4075.7	-0.124	down	1	5380	not DE
ENSSSCG00000004020	SFT2D1	537.96	604.81	540.04	547.95	501.88	616.24	585.01	540.5	0.00659	up	1	807	not DE
ENSSSCG00000004022	RPS6KA2	499.02	539.88	528.69	502.38	449.6	475.73	548.13	525.59	-0.0537	down	1	623	not DE
ENSSSCG00000004023	CEP43	240.8	261.49	277.96	337.04	269.24	255.81	259.12	291.31	-0.0488	down	1	335	not DE
ENSSSCG00000004024		725.48	773.81	778.29	825.64	738.45	866.71	950.76	1156.46	0.243	up	0.949	1320	not DE
ENSSSCG00000004027	PDE10A	113.74	85.39	85.09	79.49	113.71	86.29	77.74	85.11	-0.00311	down	1	113	not DE
ENSSSCG00000004029	QKI	7947.44	7090.55	7706.85	7190.17	7338.75	6452.58	6886.56	5378.69	-0.208	down	0.76	8450	not DE
ENSSSCG00000004032	PRKN	242.85	238.37	280.23	238.47	290.15	222.98	174.41	154.43	-0.284	down	1	292	not DE
ENSSSCG00000004033	AGPAT4	157.8	78.27	91.9	119.77	125.47	90.11	108.63	157.06	0.126	up	1	179	not DE
ENSSSCG00000004037	MAP3K4	647.6	641.28	652.35	616.85	688.78	625.4	617.9	688.79	0.0333	up	1	819	not DE
ENSSSCG00000004038	PLG	3.07	3.56	1.13	0	5.23	3.82	5.98	0.88	1.17	up	1	6	not DE
ENSSSCG00000004039	SLC22A3	1096.41	813.83	982.5	675.14	1205.05	911	716.56	347.47	-0.272	down	1	1190	not DE
ENSSSCG00000004044	IGF2R	3917.36	3855.68	4163.72	3868.53	3790.27	3728.75	3598.75	3138.59	-0.152	down	1	4880	not DE
ENSSSCG00000004045	MAS1	3.07	0.89	0	9.54	5.23	4.58	3.99	10.53	1.45	up	1	12	not DE
ENSSSCG00000004047	MRPL18	931.44	993.49	971.16	935.87	937.11	840.74	943.79	920.43	-0.0754	down	1	1120	not DE
ENSSSCG00000004048	TCP1	1378.2	1254.1	1372.78	1328.02	1355.35	1264.55	1259.71	1035.38	-0.123	down	1	1660	not DE
ENSSSCG00000004049	ACAT2	80.95	88.94	66.94	66.77	92.8	83.23	71.76	62.3	0.0233	up	1	109	not DE
ENSSSCG00000004050	WTAP	939.63	941.91	714.75	817.16	895.29	901.07	820.21	860.77	0.0337	up	1	1180	not DE
ENSSSCG00000004052	FNDC1	662.97	862.75	2318.98	1612.07	1943.5	973.61	1212.87	1906.67	0.253	up	1	2170	not DE
ENSSSCG00000004053	TAGAP	112.72	151.2	156.56	131.42	101.95	304.68	188.36	211.46	0.474	up	0.949	399	not DE
ENSSSCG00000004055	RSPH3	30.74	31.13	18.15	27.56	31.37	32.07	25.91	36.85	0.243	up	1	42	not DE
ENSSSCG00000004057	SYTL3	34.84	34.69	43.11	32.86	7.84	50.4	41.86	23.69	-0.417	down	1	66	not DE
ENSSSCG00000004058	EZR	8526.39	7316.46	7506.04	7426.52	7967.42	7383.43	7529.37	6794.88	-0.052	down	1	9670	not DE
ENSSSCG00000004063	TMEM242	420.12	395.8	406.16	417.59	338.51	419.99	378.71	385.2	-0.108	down	1	550	not DE
ENSSSCG00000004064	ARID1B	1222.45	1246.09	1185.58	1160.56	1420.7	1243.17	1135.14	1248.59	0.0638	up	1	1630	not DE
ENSSSCG00000004065	TIAM2	544.11	209.02	304.05	471.64	182.98	346.68	379.71	279.03	-0.313	down	1	531	not DE
ENSSSCG00000004070	SCAF8	990.87	957.92	976.83	840.48	1022.07	895.72	930.83	801.98	-0.0478	down	1	1170	not DE
ENSSSCG00000004071		1333.11	1258.55	1095.95	1052.45	1225.96	1295.1	987.64	758.98	-0.173	down	1	1700	not DE
ENSSSCG00000004075	RGS17	13.32	14.23	6.81	8.48	7.84	12.98	6.98	7.02	-0.283	down	1	17	not DE
ENSSSCG00000004076	MTRF1L	129.11	116.52	114.59	131.42	109.79	141.27	105.64	115.82	-0.0582	down	1	185	not DE
ENSSSCG00000004077	FBXO5	30.74	36.47	10.21	24.38	39.21	29.78	29.9	32.47	0.449	up	1	41	not DE
ENSSSCG00000004081		31.77	40.91	26.09	16.96	28.75	25.2	25.91	12.28	-0.334	down	1	46	not DE
ENSSSCG00000004082		2743.08	3201.95	3603.26	3205.05	3306.69	2791.03	3636.62	3203.52	0.0203	up	1	3660	not DE
ENSSSCG00000004087	CCDC170	55.33	44.47	28.36	42.39	71.88	46.58	31.89	42.99	0.16	up	1	61	not DE
ENSSSCG00000004088	ARMT1	288.96	292.62	260.94	229.99	275.78	341.34	261.11	207.95	0.00727	up	1	447	not DE
ENSSSCG00000004089	RMND1	212.11	220.58	242.79	202.44	206.5	234.43	220.25	246.56	0.0501	up	1	307	not DE
ENSSSCG00000004090	ZBTB2	140.38	147.65	132.74	174.88	165.99	167.23	157.46	131.62	0.0631	up	1	219	not DE
ENSSSCG00000004092	MTHFD1L	68.65	52.48	70.34	56.17	58.81	72.54	94.68	80.72	0.308	up	1	95	not DE
ENSSSCG00000004093	IYD	4.1	3.56	6.81	2.12	2.61	6.11	2.99	2.63	-0.174	down	1	8	not DE
ENSSSCG00000004094	PPP1R14C	3290.26	2950.24	3377.49	3015.34	3128.94	3065.17	3280.83	2522.63	-0.0788	down	1	4010	not DE
ENSSSCG00000004096		14.35	18.68	7.94	12.72	19.6	11.45	9.97	4.39	-0.341	down	1	21	not DE
ENSSSCG00000004101	LRP11	581	685.75	726.1	684.68	563.31	473.44	503.29	432.58	-0.445	down	0.206	771	not DE
ENSSSCG00000004103	PCMT1	1628.22	1687.25	1777.81	1582.39	1815.41	1487.53	1417.18	1536.39	-0.0989	down	1	1950	not DE
ENSSSCG00000004104	KATNA1	376.06	363.78	351.7	288.29	401.25	403.19	392.66	395.72	0.214	up	1	528	not DE
ENSSSCG00000004105	NUP43	157.8	135.19	180.39	158.98	168.6	160.36	161.45	159.69	0.0476	up	1	210	not DE
ENSSSCG00000004106	LATS1	559.48	577.24	553.65	606.25	571.16	528.42	509.27	472.06	-0.146	down	1	692	not DE
ENSSSCG00000004109	ZC3H12D	6.15	9.78	13.61	10.6	1.31	24.44	14.95	21.06	0.375	up	1	32	not DE
ENSSSCG00000004110	TAB2	1298.27	1214.96	1553.17	1480.64	1287.39	1213.39	1263.7	1123.12	-0.178	down	1	1590	not DE
ENSSSCG00000004113	STXBP5	162.92	171.66	200.81	181.24	146.38	186.32	172.41	225.5	0.0203	up	1	257	not DE
ENSSSCG00000004114	RAB32	556.4	636.83	217.83	479.06	437.84	775.07	231.21	479.96	0.00912	up	1	1020	not DE
ENSSSCG00000004120	SHPRH	201.86	176.11	214.43	189.72	185.59	184.03	186.37	117.58	-0.232	down	1	241	not DE
ENSSSCG00000004121	FBXO30	1640.52	1544.94	1494.17	1502.9	1601.06	1373.75	1102.25	982.73	-0.313	down	0.616	1800	not DE
ENSSSCG00000004123	UTRN	2878.33	2573.12	2584.46	2959.16	2521.19	2623.03	2270.27	2218.16	-0.191	down	1	3440	not DE
ENSSSCG00000004125	STX11	123.99	137.86	149.76	116.59	87.57	192.43	198.32	159.69	0.229	up	1	252	not DE
ENSSSCG00000004127	PLAGL1	600.46	530.1	469.69	467.4	463.98	596.39	470.4	575.6	0.028	up	1	781	not DE
ENSSSCG00000004132	PHACTR2	1443.78	1173.16	1312.65	1302.58	1263.86	969.8	1073.35	966.94	-0.297	down	0.23	1410	not DE
ENSSSCG00000004133	FUCA2	741.87	772.03	776.02	853.2	679.64	831.58	786.32	848.48	-0.000284	down	1	1090	not DE
ENSSSCG00000004134	PEX3	403.73	375.34	419.78	361.42	462.67	395.55	345.82	307.98	-0.0578	down	1	518	not DE
ENSSSCG00000004136	AIG1	528.74	566.57	335.82	374.13	441.76	684.2	470.4	490.49	0.223	up	1	896	not DE
ENSSSCG00000004138	HIVEP2	894.55	646.62	770.34	606.25	823.4	604.02	611.92	503.65	-0.203	down	1	873	not DE
ENSSSCG00000004139	ADGRG6	190.59	178.78	198.54	189.72	158.15	305.45	194.34	145.65	0.0297	up	1	400	not DE
ENSSSCG00000004140	VTA1	754.17	724.89	675.04	638.04	809.03	744.53	631.85	532.6	-0.0525	down	1	975	not DE
ENSSSCG00000004142	CITED2	4724.81	5214.74	4594.84	3966.04	5363.89	5025.37	3840.93	4285.41	-0.00417	down	1	6580	not DE
ENSSSCG00000004143	TXLNB	4689.97	4324.41	3767.77	3709.55	4914.29	3818.09	3061.58	3498.34	-0.124	down	1	5000	not DE
ENSSSCG00000004144	HECA	803.35	739.12	695.47	747.21	820.79	646.79	662.74	695.81	-0.0842	down	1	847	not DE
ENSSSCG00000004145	ABRACL	5.12	10.67	5.67	9.54	9.15	11.45	7.97	6.14	0.177	up	1	15	not DE
ENSSSCG00000004146	REPS1	402.7	347.77	360.78	337.04	427.39	384.86	365.76	382.56	0.109	up	1	504	not DE
ENSSSCG00000004148	CCDC28A	327.9	324.64	314.26	326.44	355.5	341.34	286.03	408.01	0.096	up	1	465	not DE
ENSSSCG00000004149	NHSL1	1287	1017.51	1262.73	1076.83	1415.47	940.78	1080.32	1192.44	-0.0132	down	1	1360	not DE
ENSSSCG00000004150		87.1	82.72	82.82	96.45	67.96	145.85	108.63	115.82	0.296	up	1	191	not DE
ENSSSCG00000004154	TNFAIP3	337.12	231.25	382.34	284.05	339.82	265.74	315.92	229.89	-0.0919	down	1	348	not DE
ENSSSCG00000004156	IFNGR1	1341.31	1112.68	977.96	1048.21	829.94	1488.29	1342.43	1253.86	0.117	up	1	1950	not DE
ENSSSCG00000004157	IL20RA	1.02	5.34	2.27	0	7.84	5.35	4.98	6.14	1.88	up	1	7	not DE
ENSSSCG00000004159	SLC35D3	5.12	2.67	1.13	4.24	2.61	3.82	1	0.88	-0.694	down	1	5	not DE
ENSSSCG00000004160	PEX7	203.91	184.11	157.7	213.03	193.43	213.05	233.21	209.71	0.168	up	1	279	not DE
ENSSSCG00000004163	BCLAF1	2856.82	2411.25	2318.98	1825.1	2627.05	2434.42	2192.54	1544.29	-0.106	down	1	3190	not DE
ENSSSCG00000004164	MTFR2	18.44	12.45	14.75	22.26	10.46	12.22	7.97	10.53	-0.697	down	1	21	not DE
ENSSSCG00000004165	PDE7B	595.34	485.63	448.14	563.85	487.51	771.25	418.58	613.33	0.104	up	1	1010	not DE
ENSSSCG00000004166	AHI1	314.58	457.17	467.43	410.17	296.69	533.01	453.46	390.46	0.00999	up	1	698	not DE
ENSSSCG00000004167	MYB	13.32	7.12	19.29	7.42	19.6	24.44	18.94	11.41	0.72	up	1	32	not DE
ENSSSCG00000004169	HBS1L	1320.82	1165.15	1360.3	1058.81	1208.97	1308.84	1262.7	1023.97	-0.0279	down	1	1710	not DE
ENSSSCG00000004170		22.54	24.01	46.52	22.26	31.37	28.25	37.87	39.48	0.297	up	1	45	not DE
ENSSSCG00000004172	SLC2A12	120.91	157.43	169.04	140.96	186.9	113.78	83.72	137.76	-0.22	down	1	177	not DE
ENSSSCG00000004177	RPS12	4892.86	4833.17	4981.72	4711.13	4757.45	4881.05	5715.55	5830.57	0.12	up	1	6640	not DE
ENSSSCG00000004178	SLC18B1	87.1	77.38	100.97	134.6	65.35	100.03	91.69	137.76	-0.025	down	1	157	not DE
ENSSSCG00000004179		2.05	4.45	4.54	8.48	2.61	6.11	5.98	10.53	0.38	up	1	12	not DE
ENSSSCG00000004180		3.07	0.89	0	2.12	5.23	3.82	1	5.26	1.49	up	1	6	not DE
ENSSSCG00000004181	VNN1	3.07	5.34	3.4	7.42	14.38	9.16	3.99	7.02	0.778	up	1	12	not DE
ENSSSCG00000004190	STX7	527.71	373.56	339.22	368.84	398.63	450.54	328.88	272.01	-0.152	down	1	590	not DE
ENSSSCG00000004191	MOXD1	5.12	7.12	2.27	43.45	10.46	58.04	11.96	42.99	1.52	up	0.692	76	not DE
ENSSSCG00000004192	CCN2	2624.21	1430.21	991.58	1276.09	1269.09	2959.02	1048.43	1138.04	-0.022	down	1	3880	not DE
ENSSSCG00000004193	ENPP1	1536	1555.62	1369.38	1450.97	1649.42	1466.15	1347.41	1734.69	0.0629	up	1	1980	not DE
ENSSSCG00000004195	ARG1	1.02	4.45	4.54	14.84	5.23	6.11	5.98	8.77	0.402	up	1	14	not DE
ENSSSCG00000004196	MED23	678.34	575.46	519.61	496.02	605.14	558.21	496.31	441.35	-0.11	down	1	731	not DE
ENSSSCG00000004199	EPB41L2	1985.84	2107.06	1963.87	2072.05	2254.56	2114.46	1950.36	2441.03	0.104	up	1	2780	not DE
ENSSSCG00000004201	TMEM200A	1.02	0.89	1.13	3.18	1.31	5.35	1.99	9.65	1.45	up	1	11	not DE
ENSSSCG00000004202	SAMD3	2.05	14.23	15.88	10.6	1.31	9.16	7.97	15.79	-0.38	down	1	18	not DE
ENSSSCG00000004203	L3MBTL3	182.39	185	196.27	153.68	152.92	190.9	171.42	185.14	-0.0308	down	1	250	not DE
ENSSSCG00000004205	ARHGAP18	368.89	554.12	751.06	756.75	351.58	511.62	801.27	723.01	-0.0378	down	1	824	not DE
ENSSSCG00000004207		3785.18	4083.38	3274.25	4120.78	2936.81	4448.84	4702	5241.81	0.158	up	1	5970	not DE
ENSSSCG00000004209	PTPRK	1168.14	1241.65	1536.15	1563.31	1875.53	928.56	1057.4	1396.88	-0.113	down	1	1590	not DE
ENSSSCG00000004216	ECHDC1	818.72	826.28	357.38	360.36	575.08	749.87	355.79	367.65	-0.161	down	1	982	not DE
ENSSSCG00000004217	RNF146	1415.09	1245.2	1031.29	1088.49	1231.19	1187.43	954.75	982.73	-0.132	down	1	1560	not DE
ENSSSCG00000004218	RSPO3	7.17	12.45	7.94	4.24	2.61	2.29	3.99	16.67	-0.742	down	1	19	not DE
ENSSSCG00000004220	TRMT11	79.93	56.92	64.67	46.63	88.88	57.27	66.77	53.52	0.1	up	1	78	not DE
ENSSSCG00000004221	HINT3	333.02	121.85	543.44	431.37	328.05	132.11	451.46	333.43	-0.149	down	1	479	not DE
ENSSSCG00000004222	NCOA7	415	377.12	475.37	528.88	338.51	445.95	465.42	424.68	-0.0975	down	1	584	not DE
ENSSSCG00000004223	HEY2	813.6	940.13	1370.51	1243.23	798.57	785	824.19	729.15	-0.45	down	0.31	1210	not DE
ENSSSCG00000004224	HDDC2	109.64	132.53	120.26	99.63	111.09	105.38	81.72	107.92	-0.189	down	1	149	not DE
ENSSSCG00000004225	TPD52L1	0	1.78	4.54	2.12	1.31	0	1	6.14	-0.372	down	1	7	not DE
ENSSSCG00000004233	SMPDL3A	135.26	139.64	172.45	131.42	181.67	100.8	80.73	108.8	-0.349	down	1	157	not DE
ENSSSCG00000004234	FABP7	13.32	24.9	5.67	12.72	9.15	23.67	3.99	8.77	-0.385	down	1	31	not DE
ENSSSCG00000004236	PKIB	171.12	157.43	138.41	154.74	189.51	143.56	123.58	87.74	-0.235	down	1	188	not DE
ENSSSCG00000004237	SERINC1	3557.7	3505.25	2979.27	2878.61	3416.47	3382.07	2721.74	2776.21	-0.073	down	1	4430	not DE
ENSSSCG00000004238	HSF2	407.82	343.32	366.45	285.11	329.36	339.81	320.91	289.55	-0.122	down	1	445	not DE
ENSSSCG00000004241	GJA1	9697.6	9764.18	8688.22	9141.4	10195.8	9661.3	8109.4	8425.16	-0.04	down	1	12700	not DE
ENSSSCG00000004242	TBC1D32	208.01	177.89	159.97	152.62	198.66	168.76	112.62	143.9	-0.177	down	1	221	not DE
ENSSSCG00000004244	MAN1A1	160.88	141.42	157.7	211.97	154.22	172.58	164.44	179	0.0105	up	1	226	not DE
ENSSSCG00000004245	FAM184A	1.02	0	0	0	0	0	0	1.75	0.0715	up	1	2	not DE
ENSSSCG00000004246		19.47	18.68	17.02	12.72	11.76	12.98	14.95	7.9	-0.524	down	1	21	not DE
ENSSSCG00000004247	ASF1A	280.76	329.09	283.63	295.7	311.06	309.27	274.07	274.64	-0.0264	down	1	405	not DE
ENSSSCG00000004249	CEP85L	182.39	149.42	146.35	161.1	169.91	132.11	125.57	126.35	-0.212	down	1	178	not DE
ENSSSCG00000004250	SLC35F1	78.9	133.41	90.76	114.47	128.09	87.82	60.79	118.45	-0.111	down	1	150	not DE
ENSSSCG00000004253		618.91	588.8	579.74	579.75	585.53	545.22	568.07	551.03	-0.0737	down	1	714	not DE
ENSSSCG00000004254	DCBLD1	361.71	312.19	312	301	318.91	264.21	254.14	275.52	-0.211	down	1	353	not DE
ENSSSCG00000004255	VGLL2	1.02	1.78	0	6.36	2.61	0	0	0	-2.09	down	1	6	not DE
ENSSSCG00000004262	KPNA5	217.23	161.88	148.62	151.56	176.44	201.6	132.55	160.57	-0.0112	down	1	264	not DE
ENSSSCG00000004263	ZUP1	96.32	115.63	88.49	115.53	94.1	99.27	89.69	102.66	-0.106	down	1	130	not DE
ENSSSCG00000004272	LMBRD1	454.96	392.24	409.56	391.09	479.67	405.48	398.64	331.67	-0.0369	down	1	531	not DE
ENSSSCG00000004274	COL9A1	0	4.45	2.27	3.18	0	2.29	0	4.39	-0.858	down	1	5	not DE
ENSSSCG00000004275	FAM135A	385.28	340.65	436.79	362.48	389.48	342.86	385.69	266.74	-0.148	down	1	449	not DE
ENSSSCG00000004276	SMAP1	608.66	563.9	604.7	546.89	611.67	599.44	586.01	609.82	0.0524	up	1	785	not DE
ENSSSCG00000004279	OGFRL1	467.26	492.74	485.58	408.05	653.5	521.55	534.18	445.74	0.207	up	1	683	not DE
ENSSSCG00000004280	RIMS1	246.95	252.6	163.37	203.5	236.57	229.09	164.44	238.66	0.00766	up	1	300	not DE
ENSSSCG00000004281	KCNQ5	13.32	20.46	18.15	21.2	16.99	17.56	19.93	22.81	0.0817	up	1	26	not DE
ENSSSCG00000004289	CEP162	119.89	144.98	110.05	118.71	135.93	109.2	89.69	148.29	-0.0501	down	1	169	not DE
ENSSSCG00000004290	TBX18	137.31	148.54	178.12	251.19	156.84	213.81	169.42	312.37	0.246	up	1	356	not DE
ENSSSCG00000004291	NT5E	64.56	118.29	154.3	99.63	100.64	59.56	150.49	189.53	0.139	up	1	216	not DE
ENSSSCG00000004293	SNX14	488.77	427.82	448.14	351.88	415.62	500.17	487.34	422.05	0.0957	up	1	655	not DE
ENSSSCG00000004294	SYNCRIP	1431.48	1260.32	1255.92	1169.04	1384.1	1321.82	1260.71	1001.16	-0.0486	down	1	1730	not DE
ENSSSCG00000004300	SMIM8	144.48	165.43	139.55	135.66	156.84	131.34	102.65	108.8	-0.244	down	1	186	not DE
ENSSSCG00000004301	C6orf163	14.35	11.56	9.08	8.48	10.46	9.16	9.97	7.02	-0.237	down	1	14	not DE
ENSSSCG00000004303	RARS2	355.56	345.99	259.81	375.19	266.63	345.92	281.04	343.96	-0.105	down	1	453	not DE
ENSSSCG00000004304	SLC35A1	443.69	470.51	369.86	418.65	368.57	463.52	355.79	449.25	-0.0583	down	1	607	not DE
ENSSSCG00000004306	ORC3	262.32	218.8	201.95	207.73	235.26	243.59	203.31	182.51	-0.0423	down	1	319	not DE
ENSSSCG00000004307		1236.79	1243.42	1141.34	1520.92	1096.57	1372.99	1379.31	1514.46	0.06	up	1	1800	not DE
ENSSSCG00000004309	CNR1	3.07	2.67	9.08	5.3	11.76	4.58	7.97	0.88	0.137	up	1	9	not DE
ENSSSCG00000004311	RNGTT	600.46	553.23	611.51	542.65	631.28	553.62	575.04	580.86	0.0205	up	1	725	not DE
ENSSSCG00000004314	PM20D2	457.01	575.46	524.15	372.02	422.16	470.39	376.72	366.77	-0.227	down	1	647	not DE
ENSSSCG00000004317	UBE2J1	482.63	495.41	437.93	492.84	450.91	503.22	456.45	537.87	0.0288	up	1	659	not DE
ENSSSCG00000004318	RRAGD	2113.92	2150.64	2174.89	2625.3	2182.67	2022.06	1927.44	1602.2	-0.232	down	1	2650	not DE
ENSSSCG00000004322	ANKRD6	400.65	388.68	284.77	449.39	312.37	474.97	344.83	375.54	-0.0116	down	1	622	not DE
ENSSSCG00000004324		380.16	541.66	310.86	326.44	422.16	544.46	309.95	345.71	0.0585	up	1	713	not DE
ENSSSCG00000004328	MDN1	582.02	684.86	636.47	606.25	602.52	672.75	546.14	594.03	-0.0563	down	1	881	not DE
ENSSSCG00000004330	GJA10	4.1	1.78	2.27	3.18	0	3.82	1	2.63	-0.818	down	1	5	not DE
ENSSSCG00000004331	CASP8AP2	201.86	188.56	179.26	173.82	186.9	195.49	169.42	197.42	0.0129	up	1	256	not DE
ENSSSCG00000004332	BACH2	138.33	157.43	98.7	148.38	126.78	176.4	96.67	131.62	-0.037	down	1	231	not DE
ENSSSCG00000004334	MAP3K7	740.85	732	698.87	651.82	714.92	715.51	563.08	518.57	-0.18	down	1	937	not DE
ENSSSCG00000004336	EPHA7	502.09	330.87	492.39	459.98	588.15	381.05	429.54	408.01	0.0157	up	1	499	not DE
ENSSSCG00000004339	UFL1	962.18	798.71	671.64	658.18	832.55	814.02	724.53	551.91	-0.0807	down	1	1070	not DE
ENSSSCG00000004340	FHL5	22.54	24.01	83.96	118.71	50.97	16.8	55.81	71.07	-0.213	down	1	112	not DE
ENSSSCG00000004342	NDUFAF4	321.75	217.91	215.56	209.85	278.39	211.52	197.33	169.35	-0.171	down	1	314	not DE
ENSSSCG00000004344	MMS22L	32.79	17.79	22.69	30.74	43.13	24.44	33.88	23.69	0.263	up	1	34	not DE
ENSSSCG00000004347	FBXL4	409.87	395.8	352.84	332.8	448.3	336.76	255.13	387.83	-0.0851	down	1	445	not DE
ENSSSCG00000004349	FAXC	465.21	453.61	470.83	445.15	488.81	436.79	463.42	428.19	-0.0162	down	1	572	not DE
ENSSSCG00000004351	USP45	296.13	282.84	248.46	303.12	297.99	277.96	225.23	236.91	-0.128	down	1	364	not DE
ENSSSCG00000004353	CCNC	285.89	267.72	257.54	239.53	284.92	287.88	257.12	262.35	0.0582	up	1	377	not DE
ENSSSCG00000004355		0	0	0	0	0	0	0	0				0	not DE
ENSSSCG00000004358	ASCC3	487.75	411.81	443.6	384.73	430	446.72	424.55	352.73	-0.0612	down	1	585	not DE
ENSSSCG00000004361	GRIK2	1.02	6.23	3.4	5.3	3.92	6.11	4.98	3.51	0.326	up	1	8	not DE
ENSSSCG00000004364	HACE1	228.5	224.14	207.62	201.38	232.64	248.18	213.27	244.81	0.125	up	1	325	not DE
ENSSSCG00000004366	BVES	3710.38	3545.27	4270.37	4156.82	3752.37	3045.31	3394.45	3276.35	-0.22	down	0.821	3990	not DE
ENSSSCG00000004367	POPDC3	697.81	762.24	756.73	893.47	720.15	757.51	677.69	934.47	-0.0138	down	1	1060	not DE
ENSSSCG00000004368	PREP	1226.55	1305.68	1291.09	1438.25	1184.13	1223.32	1246.76	1593.43	-0.0113	down	1	1820	not DE
ENSSSCG00000004369	PRDM1	101.44	137.86	171.31	90.09	90.18	120.65	145.5	53.52	-0.325	down	1	158	not DE
ENSSSCG00000004370	ATG5	365.81	310.41	297.25	316.9	300.61	284.07	262.11	289.55	-0.18	down	1	372	not DE
ENSSSCG00000004371	CRYBG1	48.16	65.82	72.61	68.89	56.2	61.85	50.83	64.93	-0.121	down	1	81	not DE
ENSSSCG00000004373	RTN4IP1	1050.3	1024.62	972.29	1192.36	1080.88	925.51	904.92	900.25	-0.154	down	1	1210	not DE
ENSSSCG00000004374	QRSL1	828.97	777.36	862.24	808.68	835.17	768.2	819.21	689.67	-0.0773	down	1	1010	not DE
ENSSSCG00000004379	SOBP	240.8	214.35	205.35	234.23	252.25	209.23	218.26	282.53	0.0982	up	1	322	not DE
ENSSSCG00000004382	SEC63	938.61	964.14	1153.82	1003.7	908.36	967.5	1125.17	1049.42	-0.00313	down	1	1270	not DE
ENSSSCG00000004383	OSTM1	426.27	364.67	361.91	395.33	376.41	413.88	385.69	388.7	0.0195	up	1	542	not DE
ENSSSCG00000004384	NR2E1	6.15	8.89	4.54	7.42	7.84	7.64	7.97	13.16	0.429	up	1	15	not DE
ENSSSCG00000004385	SNX3	3619.18	3428.76	3522.71	3473.2	3629.51	3256.83	3336.64	3334.26	-0.0519	down	1	4260	not DE
ENSSSCG00000004387		3634.55	3073.87	2241.83	3215.65	3334.13	2891.06	2221.44	2999.08	-0.0821	down	1	3790	not DE
ENSSSCG00000004388	ARMC2	316.63	305.07	260.94	272.39	256.17	342.1	303.97	314.12	0.0749	up	1	448	not DE
ENSSSCG00000004390	SESN1	1749.13	1792.2	2187.37	1587.69	2105.56	1353.13	1789.91	1737.33	-0.0748	down	1	2020	not DE
ENSSSCG00000004391	CEP57L1	23.57	24.01	23.83	33.92	19.6	24.44	19.93	22.81	-0.267	down	1	32	not DE
ENSSSCG00000004392	AMD1	2741.03	2566.9	2751.23	2333.84	3246.57	2143.48	2206.49	1644.32	-0.21	down	1	2890	not DE
ENSSSCG00000004393	GTF3C6	838.19	642.17	697.74	640.16	844.32	653.66	727.52	629.12	0.0179	up	1	856	not DE
ENSSSCG00000004394	RPF2	174.2	131.64	117.99	98.57	128.09	145.09	134.54	115.82	0.0297	up	1	190	not DE
[truncated: 15,605 more rows]

## Sheet: Thresholds & Abbreviations
param	condition	value
padj	<=	0.05
|log2FoldChange|	>=	1
max_count	>=	30
baseMean	>=	0
baseMean_max	>=	0
Abbreviation	full term
IZ	Infarct Zone
RZ	Remote Zone
