# Supplementary material for: Cold and hot fibrosis define clinically distinct cardiac pathologies
Source: Cell Syst. 2025 Mar 19;16(3):None. doi: 10.1016/j.cels.2025.101198 (PMC11922821; doi:10.1016/j.cels.2025.101198)
Supplement: Table S4. Pig RNA-sequencing DE genes between remote and infarct zones of PBS-treated hearts 28 days post-MI, related to Figure 3 [file mmc6.xlsx]

## Sheet: DEoutput
		Normalized Counts
Gene	Gene_name	523RZ	536RZ	547RZ	523IZ	536IZ	547IZ	log2FoldChange	Direction	padj	max_count	pass
ENSSSCG00000000105	KDELR3	567.82	276.28	452.97	1824.03	741.15	1049.76	1.44	up	2.8e-08	2050	DE
ENSSSCG00000000106	KCNJ4	5575.78	7291.52	11854.1	723.75	4792.15	6213.54	-1.46	down	0.0147	10000	DE
ENSSSCG00000000111	BAIAP2L2	156.06	259.36	359.54	56.83	136.55	186.69	-1.1	down	0.00251	304	DE
ENSSSCG00000000131	ELFN2	13.16	36.09	59.13	3.55	8.59	17.59	-1.9	down	0.0185	50	DE
ENSSSCG00000000133	TST	866.78	1314.86	1004.1	269.08	756.61	579.62	-1.09	down	0.0031	1170	DE
ENSSSCG00000000135	KCTD17	159.82	59.77	91.07	484.87	200.96	216.01	1.53	up	2.72e-06	546	DE
ENSSSCG00000000136	CSF2RB	350.66	712.69	592.53	1078.08	1523.53	1109.39	1.21	up	7.71e-05	1770	DE
ENSSSCG00000000146	MYH11	3029.97	1202.1	1452.34	13721.1	2457.91	1692.91	1.14	up	0.0307	15500	DE
ENSSSCG00000000171	CKAP4	470.05	331.54	538.12	1364.92	699.07	1049.76	1.19	up	3.8e-05	1540	DE
ENSSSCG00000000184	DDN	62.99	135.32	85.15	6.22	84.16	35.19	-1.64	down	0.0418	120	DE
ENSSSCG00000000275	MAP3K12	109.99	59.77	96.98	316.14	180.35	154.43	1.27	up	0.00351	356	DE
ENSSSCG00000000368	MMP19	265.11	93.6	89.88	445.8	226.73	231.65	1.12	up	0.00306	502	DE
ENSSSCG00000000399	TIMELESS	37.6	48.49	40.21	93.24	86.74	99.7	1.15	up	0.0223	105	DE
ENSSSCG00000000405		38785.1	65383.5	67600	8672.6	43609.4	43846.7	-1.11	down	0.0249	58000	DE
ENSSSCG00000000443	GLI1	30.08	18.04	21.29	142.97	60.12	49.85	1.76	up	0.00194	161	DE
ENSSSCG00000000455	LRIG3	204.94	74.43	80.42	824.99	253.35	234.58	1.78	up	2.4e-09	929	DE
ENSSSCG00000000456	SLC16A7	834.82	2236.17	1350.63	264.64	857.95	654.88	-1.36	down	7.18e-07	1980	DE
ENSSSCG00000000478	GRIP1	6.58	10.15	47.31	192.7	48.09	47.89	2.3	up	0.0368	217	DE
ENSSSCG00000000551	ARNTL2	11.28	11.28	7.1	103.9	27.48	25.41	2.15	up	0.01	117	DE
ENSSSCG00000000672	CLSTN3	103.41	20.3	128.91	808.12	257.64	466.24	2.78	up	3e-10	910	DE
ENSSSCG00000000694		12381.2	14858.2	16212.3	2443	10241.3	9620.88	-1.2	down	0.0218	13700	DE
ENSSSCG00000000730	PRMT8	533.98	620.22	605.54	87.92	297.15	377.29	-1.43	down	0.00816	568	DE
ENSSSCG00000000838	SLC41A2	72.39	41.72	101.71	350.78	140.84	193.53	1.65	up	0.000374	395	DE
ENSSSCG00000000856	PAH	675.94	1030.69	910.67	87.03	623.49	611.87	-1.37	down	0.0339	914	DE
ENSSSCG00000000857	IGF1	296.13	98.11	125.36	853.41	319.48	312.78	1.52	up	8.2e-08	961	DE
ENSSSCG00000000951	CSRP2	690.98	196.21	373.73	2260.06	754.89	1130.89	1.75	up	0	2540	DE
ENSSSCG00000000997	PPP1R3G	111.87	365.37	391.47	48.84	203.54	109.47	-1.29	down	0.00174	331	DE
ENSSSCG00000001000	ECI2	4819.93	6205.58	6471.66	1078.08	4234.78	3801.24	-1.15	down	0.0181	5500	DE
ENSSSCG00000001422	C2	58.29	19.17	30.75	197.14	55.82	81.13	1.58	up	0.000642	222	DE
ENSSSCG00000001427	C4A	311.18	177.04	232.99	1061.21	802.13	476.99	1.66	up	3.6e-06	1200	DE
ENSSSCG00000001513	SYNGAP1	298.01	280.79	320.51	1294.76	517	592.32	1.29	up	0.00283	1460	DE
ENSSSCG00000001565	CDKN1A	605.43	906.65	1111.73	2210.33	1919.44	1294.12	1.06	up	0.0288	2490	DE
ENSSSCG00000001570	PI16	6325.98	2129.04	2441.07	32981.8	10127.9	9782.15	2.21	up	0	37100	DE
ENSSSCG00000001589	GLP1R	0.94	5.64	20.11	46.18	17.18	43.98	2.39	up	0.049	52	DE
ENSSSCG00000001597	LRFN2	109.05	243.58	300.4	12.43	76.43	131.95	-1.91	down	0.000353	254	DE
ENSSSCG00000001620	MDFI	91.19	27.06	29.57	653.6	137.41	170.07	2.6	up	0	736	DE
ENSSSCG00000001660	PTK7	329.98	115.02	177.4	1895.08	604.6	620.67	2.25	up	0	2130	DE
ENSSSCG00000001710	RUNX2	43.24	45.11	60.32	795.68	208.69	177.89	2.64	up	1.08e-05	896	DE
ENSSSCG00000001770	CTSH	2037.21	1151.35	1207.52	6906.29	2647.71	2859.97	1.4	up	1.11e-07	7780	DE
ENSSSCG00000001806	FSD2	1323.67	2424.49	3140.03	198.03	1234.97	1540.43	-1.56	down	0.00176	2660	DE
ENSSSCG00000001849	ANPEP	31.02	41.72	73.33	341.9	183.78	75.26	1.9	up	0.0201	385	DE
ENSSSCG00000001910	ISLR	1318.97	584.13	807.77	5661.26	1298.52	1342.02	1.33	up	0.00111	6380	DE
ENSSSCG00000001914	LOXL1	2892.71	1181.8	1770.48	13183.8	4176.38	4994.68	1.84	up	0	14800	DE
ENSSSCG00000001916	INSYN1	1076.42	2006.13	2003.47	298.38	1143.07	1227.66	-1.12	down	0.0084	1780	DE
ENSSSCG00000002014	JPH4	144.78	46.23	50.86	598.54	200.1	121.2	1.82	up	1.05e-06	674	DE
ENSSSCG00000002025	SLC22A17	979.59	484.9	676.5	2653.46	1084.67	1125.03	1.11	up	0.000238	2990	DE
ENSSSCG00000002028	CMTM5	49.83	163.51	82.79	14.21	67.85	54.74	-1.19	down	0.0349	145	DE
ENSSSCG00000002032	SLC7A8	113.75	73.3	42.58	329.46	138.27	87.97	1.18	up	0.00471	371	DE
ENSSSCG00000002268	AKAP5	60.17	66.53	52.04	275.29	129.68	129.02	1.5	up	0.00197	310	DE
ENSSSCG00000002314	SMOC1	557.48	369.88	325.24	2970.49	1042.59	683.23	1.66	up	1.45e-05	3340	DE
ENSSSCG00000002357	ALDH6A1	1692.19	4384.39	2847.91	639.39	2560.11	1534.57	-1.02	down	0.000533	3890	DE
ENSSSCG00000002368	LTBP2	850.8	842.37	2815.98	11882.9	3505.65	5642.72	2.27	up	9e-05	13400	DE
ENSSSCG00000002467	ASB2	6268.64	9642.72	12756.5	1280.55	5491.22	5741.44	-1.41	down	0.000778	10800	DE
ENSSSCG00000002501	BDKRB1	2.82	2.26	9.46	49.73	35.21	9.77	2.72	up	0.0418	56	DE
ENSSSCG00000002627	GSTA4	190.84	102.62	141.92	590.55	215.56	220.9	1.12	up	0.00615	665	DE
ENSSSCG00000000010	FBLN1	10187	4227.64	5888.6	28467.9	11727	11469.2	1.31	up	4.3e-07	32100	DE
ENSSSCG00000000064	ACO2	32806	53152.8	61185.1	7803.21	38943.5	30782.3	-1.17	down	0.0118	51700	DE
ENSSSCG00000000175	ADCY6	12658.5	20135.7	18492.5	3099.26	13938.5	13299.9	-1	down	0.0459	17900	DE
ENSSSCG00000000602	RERG	47.95	51.87	42.58	202.47	88.46	130	1.49	up	0.00399	228	DE
ENSSSCG00000000665	RIMKLB	187.08	126.3	95.8	867.62	261.94	178.87	1.4	up	0.0021	977	DE
ENSSSCG00000000681	P3H3	826.35	430.77	672.95	3584.13	1175.71	1171.94	1.46	up	0.000151	4040	DE
ENSSSCG00000000719	NDUFA9	4800.19	7659.14	7285.35	1029.24	4911.52	4693.63	-1.15	down	0.0212	6790	DE
ENSSSCG00000000916	LUM	7344.12	3083.05	5472.29	28915.5	7330.79	10006	1.36	up	7.71e-05	32600	DE
ENSSSCG00000001100	CARMIL1	78.97	36.09	44.94	264.64	125.39	110.45	1.62	up	3.79e-05	298	DE
ENSSSCG00000001487	KLHL31	4039.64	7284.76	10251.5	971.52	4586.04	5735.58	-1.18	down	0.00687	8670	DE
ENSSSCG00000001637	GUCA1B	18.8	6.77	9.46	72.82	28.34	32.26	1.93	up	0.00736	82	DE
ENSSSCG00000001752	CHRNA3	5.64	1.13	2.37	57.72	6.01	11.73	2.84	up	0.0218	65	DE
ENSSSCG00000001773	TMED3	319.64	183.81	285.03	872.06	381.31	538.57	1.14	up	0.000178	982	DE
ENSSSCG00000001852	IDH2	16973.6	28191.8	33099.8	3986.41	20566.7	22127.1	-1.03	down	0.0426	28000	DE
ENSSSCG00000001986	NFATC4	638.33	348.45	617.36	1926.16	718.82	909.99	1.07	up	0.00404	2170	DE
ENSSSCG00000002026	EFS	201.18	101.49	114.72	704.22	251.63	293.23	1.5	up	1.36e-06	793	DE
ENSSSCG00000002039	MMP14	2827.84	1426.5	1705.43	13253.1	4184.97	4008.45	1.67	up	9.35e-08	14900	DE
ENSSSCG00000002383	FOS	192.72	136.45	1568.24	8814.69	4441.76	2998.77	4.05	up	0.00886	9930	DE
ENSSSCG00000002385	TGFB3	834.82	598.79	994.64	9150.36	2816.89	3338.91	2.47	up	1.1e-09	10300	DE
ENSSSCG00000002496	GLRX5	2271.3	2768.43	3480.65	506.18	1984.71	2255.92	-1.08	down	0.0375	2940	DE
ENSSSCG00000002639		4.7	3.38	4.73	60.39	24.91	23.46	3	up	0.00116	68	DE
ENSSSCG00000002669	CRISPLD2	2528.89	881.84	1409.76	10555.2	2662.31	1968.55	1.39	up	0.00166	11900	DE
ENSSSCG00000002709		31.96	27.06	169.12	829.43	237.03	340.15	2.94	up	4.59e-05	934	DE
ENSSSCG00000002712	LDHD	792.51	1482.89	615	82.59	600.31	493.6	-1.59	down	0.0201	1320	DE
ENSSSCG00000002777	HSD11B2	39.48	24.81	10.64	447.57	54.1	68.42	2.47	up	0.000116	504	DE
ENSSSCG00000002792	HSF4	195.54	93.6	104.08	491.09	214.7	145.64	1.02	up	0.0143	553	DE
ENSSSCG00000002795	CDH11	639.27	345.07	541.67	4941.05	1554.44	1131.87	2.07	up	3.29e-06	5560	DE
ENSSSCG00000002825		11.28	199.6	139.56	44.4	298.87	568.87	1.48	up	0.0048	582	DE
ENSSSCG00000002827	SLC6A2	4.7	5.64	1.18	51.51	20.61	13.68	2.87	up	0.00883	58	DE
ENSSSCG00000002829	MMP2	11949.7	6000.34	8069.47	62002.9	18667.9	17774.6	1.72	up	6.46e-07	69800	DE
ENSSSCG00000002849	SHCBP1	47.01	87.96	49.67	78.15	146	173.98	1.08	up	0.043	178	DE
ENSSSCG00000002864	SLC7A10	110.93	48.49	37.85	124.33	138.27	201.35	1.35	up	0.0464	206	DE
ENSSSCG00000002866	CEBPA	251.01	64.28	159.66	851.63	210.41	288.34	1.44	up	0.000122	959	DE
ENSSSCG00000002954	SPINT2	201.18	66.53	67.41	408.5	126.24	144.66	1.02	up	0.00461	460	DE
ENSSSCG00000003006	CYP2B22	14.1	23.68	120.63	336.57	199.24	134.89	2.64	up	0.00367	379	DE
ENSSSCG00000003063	PHLDB3	49.83	10.15	20.11	110.12	44.66	60.6	1.57	up	0.00911	124	DE
ENSSSCG00000003088	APOE	364.76	130.81	272.02	6526.21	2117.82	1850.28	3.65	up	0	7350	DE
ENSSSCG00000003113	C5AR2	80.85	41.72	44.94	197.14	97.9	66.47	1.04	up	0.0351	222	DE
ENSSSCG00000003115	MEIS3	181.44	76.68	159.66	783.25	224.15	324.51	1.57	up	3.83e-05	882	DE
ENSSSCG00000003137	PLEKHA4	261.35	173.66	380.83	964.41	450.87	600.14	1.31	up	0.00116	1090	DE
ENSSSCG00000003147	CA11	111.87	48.49	93.43	319.69	132.26	120.22	1.11	up	0.0272	360	DE
ENSSSCG00000003257	CACNG6	412.71	705.92	697.79	55.06	388.18	449.62	-1.42	down	0.0219	626	DE
ENSSSCG00000003259	OSCAR	26.32	6.77	18.92	123.44	38.65	38.12	1.9	up	0.00615	139	DE
ENSSSCG00000003333	C1QTNF12	13.16	11.28	48.49	313.48	66.13	56.69	2.44	up	0.0119	353	DE
ENSSSCG00000003351	MMP23B	1010.62	703.67	591.34	3353.24	1892.81	1811.18	1.59	up	0	3780	DE
ENSSSCG00000003371	GPR153	437.15	252.6	326.42	2395.04	875.13	727.21	1.8	up	8.62e-07	2700	DE
ENSSSCG00000003374	ESPN	11.28	11.28	21.29	212.24	42.08	31.28	2.21	up	0.0204	239	DE
ENSSSCG00000003377	ACOT7	43.24	24.81	69.78	111.89	59.26	168.12	1.3	up	0.00364	172	DE
ENSSSCG00000003431	NPPB	554.66	1000.24	4014.04	3642.74	2736.16	32175.2	2.4	up	7e-10	32900	DE
ENSSSCG00000003472	ARHGEF19	78.03	27.06	42.58	190.93	81.59	76.24	1.24	up	0.0106	215	DE
ENSSSCG00000003479	MFAP2	1827.57	546.92	772.29	6744.66	1794.05	1825.85	1.61	up	1.3e-09	7600	DE
ENSSSCG00000003506	PINK1	5264.6	10206.5	10051.6	1928.82	6263.29	5185.28	-1.03	down	0.000661	9050	DE
ENSSSCG00000003527	EPHB2	199.3	40.6	36.66	420.04	126.24	194.51	1.67	up	0.000216	473	DE
ENSSSCG00000003551	PAQR7	58.29	21.43	34.3	199.81	48.95	55.71	1.25	up	0.0282	225	DE
ENSSSCG00000003603	COL16A1	1852.95	890.86	1363.64	10102.3	3585.52	3084.78	1.88	up	7.76e-08	11400	DE
ENSSSCG00000003604	ADGRB2	107.17	80.06	72.14	514.18	190.66	208.19	1.69	up	1.42e-05	579	DE
ENSSSCG00000003662	NT5C1A	3879.82	9509.65	8076.57	590.55	4525.06	4052.44	-1.58	down	0.000994	8430	DE
ENSSSCG00000003748	CELF4	5.64	2.26	7.1	42.63	18.89	38.12	2.77	up	0.00201	48	DE
ENSSSCG00000003812	PGM1	582.87	761.18	585.43	182.05	537.61	318.64	-1.01	down	0.0162	675	DE
ENSSSCG00000003846		1.88	2.26	13.01	199.81	48.95	56.69	4.24	up	1.52e-05	225	DE
ENSSSCG00000003861	ORC1	36.66	23.68	40.21	63.94	66.13	87.97	1.13	up	0.0484	90	DE
ENSSSCG00000003901	FAAH	640.21	995.73	869.27	158.96	626.07	572.78	-1.08	down	0.0241	883	DE
ENSSSCG00000003928	PLK3	185.2	100.36	169.12	417.38	285.12	228.72	1.04	up	0.0166	470	DE
ENSSSCG00000003951	C1orf210	55.47	83.45	68.6	10.66	30.92	42.03	-1.46	down	0.0326	74	DE
ENSSSCG00000004012	THBS2	2266.6	1569.72	2503.75	32259.8	8207.63	7963.15	2.62	up	1.65e-08	36300	DE
ENSSSCG00000004013	SMOC2	396.73	271.77	512.1	4163.13	1343.18	1359.61	2.37	up	1.19e-07	4690	DE
ENSSSCG00000004053	TAGAP	219.99	100.36	205.79	552.36	224.15	365.56	1.11	up	0.00072	622	DE
ENSSSCG00000004057	SYTL3	63.93	32.7	50.86	111.01	113.36	101.65	1.18	up	0.0262	132	DE
ENSSSCG00000004094	PPP1R14C	2199.85	3611.93	4709.46	527.5	2694.94	3036.89	-1.03	down	0.0423	3980	DE
ENSSSCG00000004109	ZC3H12D	19.74	2.26	4.73	68.38	9.45	32.26	2.16	up	0.0165	77	DE
ENSSSCG00000004143	TXLNB	2321.13	5286.52	3920.61	523.94	3169.86	2348.77	-1.2	down	0.00932	4690	DE
ENSSSCG00000004191	MOXD1	5.64	9.02	16.56	201.59	66.99	54.74	3.19	up	8.94e-05	227	DE
ENSSSCG00000004192	CCN2	1186.42	1355.46	6544.99	13523.1	5374.42	6728.65	1.86	up	0.0103	15200	DE
ENSSSCG00000004201	TMEM200A	22.56	6.77	2.37	126.1	52.39	38.12	2.97	up	1.03e-05	142	DE
ENSSSCG00000004244	MAN1A1	254.77	165.77	177.4	766.38	329.78	328.42	1.16	up	0.000764	863	DE
ENSSSCG00000004281	KCNQ5	16.92	7.89	8.28	80.81	29.2	22.48	1.9	up	0.0125	91	DE
ENSSSCG00000004290	TBX18	296.13	168.02	217.61	1455.5	498.11	393.91	1.58	up	0.000148	1640	DE
ENSSSCG00000004318	RRAGD	1263.5	2220.39	3259.48	236.22	1350.05	1729.08	-1.33	down	0.00676	2760	DE
ENSSSCG00000004401	DDO	1256.92	1719.7	1194.51	285.06	1118.17	686.16	-1.18	down	0.0138	1520	DE
ENSSSCG00000004441		233.15	199.6	255.46	898.7	355.55	344.06	1.07	up	0.0307	1010	DE
ENSSSCG00000004452	PRSS35	5.64	9.02	133.64	1493.68	276.54	275.64	4.76	up	0.0175	1680	DE
ENSSSCG00000004465	BCKDHB	899.68	1538.14	992.27	156.3	858.81	634.35	-1.31	down	0.0152	1360	DE
ENSSSCG00000004466	TTK	35.72	57.51	34.3	64.83	113.36	105.56	1.15	up	0.029	132	DE
ENSSSCG00000004484	COL12A1	1185.48	805.16	2850.27	43716.4	10827	9289.53	3.58	up	7.9e-09	49200	DE
ENSSSCG00000004485	CD109	320.58	197.34	303.95	1088.74	393.33	407.59	1.06	up	0.018	1230	DE
ENSSSCG00000004510	ACAA2	5528.77	8282.75	7712.3	1219.28	5561.64	4632.06	-1.15	down	0.0185	7340	DE
ENSSSCG00000004549	RBPMS2	1441.18	2229.41	2750.93	446.68	1411.88	1464.2	-1.08	down	0.00318	2330	DE
ENSSSCG00000004572		85.55	77.81	131.28	34.63	54.1	40.07	-1.18	down	0.0377	111	DE
ENSSSCG00000004598		3293.2	5187.29	5244.03	641.16	3284.08	3596.95	-1.17	down	0.0293	4600	DE
ENSSSCG00000004644	HDC	1.88	0	5.91	53.28	48.09	49.85	4.51	up	7.35e-06	60	DE
ENSSSCG00000004657	CEP152	46.07	41.72	43.76	141.2	62.69	120.22	1.23	up	0.0221	159	DE
ENSSSCG00000004658	FBN1	8153.55	3940.08	3972.64	20835.2	8031.57	9327.65	1.2	up	1.25e-07	23500	DE
ENSSSCG00000004678	DUOX2	38.54	12.4	1.18	63.94	40.36	63.53	2.23	up	0.0448	72	DE
ENSSSCG00000004694	FRMD5	248.19	595.41	584.25	71.04	258.5	159.32	-1.62	down	4.01e-07	528	DE
ENSSSCG00000004774	IVD	4990.09	9825.4	5976.12	1501.68	5840.75	3874.55	-1.03	down	0.00857	8710	DE
ENSSSCG00000004779	PLCB2	182.38	94.72	99.35	386.3	194.09	239.47	1.13	up	0.000573	435	DE
ENSSSCG00000004782		74.27	92.47	49.67	127.88	150.29	204.28	1.16	up	0.0336	209	DE
ENSSSCG00000004789	THBS1	3842.22	4411.45	8483.41	32081.3	8480.73	9641.4	1.36	up	0.0487	36100	DE
ENSSSCG00000004830		289.55	131.94	268.47	1031.01	367.57	542.48	1.44	up	8.99e-06	1160	DE
ENSSSCG00000004835	MAGEL2	60.17	36.09	44.94	313.48	131.4	132.93	1.95	up	1.02e-06	353	DE
ENSSSCG00000004886	CDH7	10.34	3.38	20.11	71.93	23.19	27.37	1.95	up	0.0498	81	DE
ENSSSCG00000004928	CILP	2183.87	792.75	2305.06	24926.4	9396.22	11833.8	3.15	up	0	28100	DE
ENSSSCG00000004931	IGDCC4	301.77	278.53	227.08	1027.46	470.63	341.12	1.04	up	0.018	1160	DE
ENSSSCG00000004961	ITGA11	1328.37	553.69	904.76	10194.7	2102.36	1965.62	1.99	up	3.93e-06	11500	DE
ENSSSCG00000004969	KIF23	91.19	121.79	85.15	169.62	190.66	256.09	1.04	up	0.0199	262	DE
ENSSSCG00000005027	FRMD6	690.04	349.58	419.85	1718.36	639.81	810.29	1.05	up	0.000191	1940	DE
ENSSSCG00000005055	LGALS3	226.57	91.34	60.32	1015.03	260.22	277.59	1.96	up	8e-10	1140	DE
ENSSSCG00000005071	ARMH4	75.21	30.45	40.21	297.49	80.73	103.61	1.61	up	0.000156	335	DE
ENSSSCG00000005087	SIX1	3.76	3.38	7.1	156.3	66.99	50.83	4.16	up	8.19e-08	176	DE
ENSSSCG00000005089	SIX4	0.94	0	4.73	85.25	30.06	22.48	4.82	up	0.000658	96	DE
ENSSSCG00000005094		150.42	66.53	173.85	795.68	227.58	259.02	1.59	up	0.00203	896	DE
ENSSSCG00000005106	NTRK3	8.46	14.66	28.38	69.27	79.87	37.14	1.94	up	0.0251	93	DE
ENSSSCG00000005180	BNC2	40.42	23.68	29.57	330.35	101.34	79.17	2.21	up	2.04e-05	372	DE
ENSSSCG00000005194	PTPRD	125.03	82.32	87.52	438.69	128.82	145.64	1.08	up	0.0296	494	DE
ENSSSCG00000005277	GCNT1	167.34	55.26	85.15	277.96	114.22	212.1	1.02	up	0.0107	313	DE
ENSSSCG00000005284	GNA14	44.19	24.81	35.48	290.39	113.36	87.97	2.09	up	2.21e-05	327	DE
ENSSSCG00000005287	PSAT1	433.39	130.81	87.52	1229.05	412.23	323.53	1.67	up	7e-10	1380	DE
ENSSSCG00000005311		49.83	21.43	30.75	119	48.09	59.62	1.13	up	0.0385	134	DE
ENSSSCG00000005379	GALNT12	46.07	22.55	20.11	112.78	53.25	44.96	1.24	up	0.0276	127	DE
ENSSSCG00000005446	EPB41L4B	346.9	718.33	586.61	142.09	393.33	228.72	-1.17	down	0.000111	637	DE
ENSSSCG00000005455	SVEP1	742.68	844.63	521.56	2458.09	1226.38	883.6	1.01	up	0.0161	2770	DE
ENSSSCG00000005472	SLC46A2	71.45	31.57	36.66	153.63	64.41	95.79	1.17	up	0.0139	173	DE
ENSSSCG00000005486	KIF12	4.7	1.13	2.37	120.77	12.88	11.73	3.76	up	0.000658	136	DE
ENSSSCG00000005487	COL27A1	456.89	367.62	236.54	1294.76	620.06	533.68	1.15	up	0.000404	1460	DE
ENSSSCG00000005494	TNC	188.02	207.49	1019.48	15760	4187.55	5767.83	4.39	up	0	17700	DE
ENSSSCG00000005498	PAPPA	12.22	34.96	23.65	350.78	97.05	60.6	2.45	up	0.00473	395	DE
ENSSSCG00000005503	TLR4	208.7	152.24	114.72	475.99	270.52	236.54	1.02	up	0.00176	536	DE
ENSSSCG00000005586	LHX2	23.5	0	2.37	65.71	12.02	21.5	2.71	up	0.0214	74	DE
ENSSSCG00000005608	ANGPTL2	3483.1	1031.82	2236.46	10726.6	2705.25	3875.52	1.27	up	3.37e-05	12100	DE
ENSSSCG00000005627	AK1	3024.33	3812.66	3883.94	398.73	2304.18	2708.47	-1.35	down	0.0333	3380	DE
ENSSSCG00000005628	ST6GALNAC4	7763.41	10164.8	11895.5	2021.18	7066.27	7436.31	-1.04	down	0.023	10100	DE
ENSSSCG00000005641	DNM1	768.07	458.96	306.32	2501.61	839.91	659.77	1.23	up	0.000156	2820	DE
ENSSSCG00000005650	CERCAM	1450.59	508.58	661.12	4426.88	1398.14	1637.2	1.46	up	2e-10	4980	DE
ENSSSCG00000005661	ENDOG	585.69	1040.84	1159.03	136.76	634.66	644.13	-1.21	down	0.0118	980	DE
ENSSSCG00000005663		511.42	1081.44	879.92	126.99	681.03	553.23	-1.1	down	0.0258	959	DE
ENSSSCG00000005680	PRRX2	76.15	32.7	104.08	1153.56	276.54	318.64	2.88	up	2.8e-08	1300	DE
ENSSSCG00000005699	HMCN2	4671.39	2665.82	1240.64	653.6	1459.97	1037.06	-1.29	down	0.0472	4970	DE
ENSSSCG00000005723	NTNG2	6.58	2.26	5.91	79.04	17.18	23.46	2.87	up	0.00204	89	DE
ENSSSCG00000005751	COL5A1	20122.1	8506.03	11245	86360.1	25771.1	26471.8	1.65	up	1.21e-08	97200	DE
ENSSSCG00000005901	GPT	4317.91	5377.87	5210.92	1389.78	3446.4	2965.53	-1.03	down	0.00476	4770	DE
ENSSSCG00000005911	OPLAH	1962	3077.42	2742.65	396.95	2198.55	1785.77	-1.12	down	0.0399	2730	DE
ENSSSCG00000005946	CCN4	29.14	13.53	57.95	490.2	140.84	89.92	2.74	up	0.000432	552	DE
ENSSSCG00000005997	COL14A1	6936.11	2327.51	2924.78	23608.5	5754.87	5939.86	1.37	up	1.2e-06	26600	DE
ENSSSCG00000006002	CCN3	841.4	361.98	655.21	2704.08	849.36	810.29	1.08	up	0.0142	3040	DE
ENSSSCG00000006018	TRPS1	140.08	80.06	150.2	506.18	149.43	212.1	1.09	up	0.0279	570	DE
ENSSSCG00000006051	CTHRC1	361.94	75.55	65.05	3717.34	1147.37	889.46	3.67	up	0	4190	DE
ENSSSCG00000006053	BAALC	17.86	4.51	8.28	71.04	21.47	25.41	1.94	up	0.0147	80	DE
ENSSSCG00000006073	OSR2	78.97	30.45	15.37	362.32	121.09	104.59	2.28	up	1.02e-08	408	DE
ENSSSCG00000006087	CPQ	203.06	66.53	78.06	487.53	201.82	162.25	1.3	up	0.000152	549	DE
ENSSSCG00000006088	SDC2	1045.4	546.92	794.77	3386.1	1098.42	1400.66	1.17	up	0.000446	3810	DE
ENSSSCG00000006093	NDUFAF6	274.51	488.28	465.98	77.26	286.84	315.71	-1.04	down	0.0293	433	DE
ENSSSCG00000006105	GEM	340.32	333.79	515.65	1844.46	683.61	691.05	1.29	up	0.0191	2080	DE
ENSSSCG00000006106	CDH17	2.82	0	1.18	52.39	12.88	14.66	4.39	up	0.0017	59	DE
ENSSSCG00000006138	ATP6V0D2	0	0	0	57.72	4.29	4.89	5.8	up	0.00213	65	DE
ENSSSCG00000006174	JPH1	1508.87	2858.65	4321.54	307.26	1812.09	2369.3	-1.26	down	0.00915	3650	DE
ENSSSCG00000006213		2072.94	4454.3	3544.51	308.15	2225.17	1463.22	-1.66	down	0.000346	3950	DE
ENSSSCG00000006216	TRIM55	2936.9	4607.67	4173.7	580.78	2747.33	2940.12	-1.18	down	0.0258	4090	DE
ENSSSCG00000006243	PENK	125.03	56.38	104.08	3990.85	567.67	145.64	3.02	up	0.0482	4490	DE
ENSSSCG00000006288	SELP	48.89	10.15	23.65	253.09	42.94	53.76	1.9	up	0.00059	285	DE
ENSSSCG00000006289	F5	21.62	25.94	13.01	83.48	49.81	31.28	1.4	up	0.0419	94	DE
ENSSSCG00000006328	RXRG	1380.08	2319.62	1762.2	253.98	1378.39	960.82	-1.34	down	0.00729	2060	DE
ENSSSCG00000006345	OLFML2B	536.8	279.66	774.66	7802.32	2030.22	1436.83	2.56	up	1.55e-05	8790	DE
ENSSSCG00000006350		315.88	180.43	113.54	698.89	334.94	291.28	1.13	up	0.000263	787	DE
ENSSSCG00000006352	MPZ	252.89	101.49	62.68	585.22	188.94	170.07	1.18	up	0.000625	659	DE
ENSSSCG00000006358	NDUFS2	6957.74	11020.7	11698	1821.37	7450.16	7276.01	-1.05	down	0.0191	9890	DE
ENSSSCG00000006381	CD84	91.19	62.02	91.07	293.05	105.63	179.85	1.16	up	0.0099	330	DE
ENSSSCG00000006390	CASQ1	807.55	3991.96	3939.53	298.38	1860.18	1571.71	-1.29	down	5.37e-08	3540	DE
ENSSSCG00000006413	FCER1A	94.95	40.6	41.39	170.5	113.36	157.37	1.4	up	0.00358	192	DE
ENSSSCG00000006457	FCRL3	8.46	15.79	9.46	139.42	72.14	98.72	3.19	up	2.1e-07	157	DE
ENSSSCG00000006472	CRABP2	5.64	10.15	39.03	485.76	166.61	117.29	3.94	up	5.01e-06	547	DE
ENSSSCG00000006524	THBS3	490.74	207.49	423.4	3816.8	1217.79	1852.24	2.55	up	0	4300	DE
ENSSSCG00000006542	KCNN3	61.11	77.81	112.36	195.37	140.84	163.23	1.02	up	0.0414	220	DE
ENSSSCG00000006578	S100A4	52.65	6.77	34.3	137.65	44.66	52.78	1.48	up	0.0386	155	DE
ENSSSCG00000006610	S100A11	1073.6	499.56	547.58	2321.34	1009.96	1319.54	1.13	up	2.58e-06	2610	DE
ENSSSCG00000006709	NOTCH2	1314.27	1018.29	991.09	4354.06	1830.98	1772.09	1.14	up	0.00121	4900	DE
ENSSSCG00000006717	PHGDH	107.17	36.09	55.59	808.12	203.54	197.44	2.43	up	1e-10	910	DE
ENSSSCG00000006793		12.22	4.51	1.18	59.5	12.02	15.64	2.31	up	0.0319	67	DE
ENSSSCG00000006857	COL11A1	55.47	36.09	632.74	8772.06	1820.67	776.08	4.92	up	0.0148	9880	DE
ENSSSCG00000006867	LRRC39	2184.81	3134.93	3557.52	269.96	2105.8	1894.27	-1.46	down	0.0191	3010	DE
ENSSSCG00000006877	SNX7	174.86	66.53	162.03	475.99	178.63	234.58	1.13	up	0.00748	536	DE
ENSSSCG00000006957	RHPN1	22.56	29.32	26.02	233.55	75.58	95.79	2.21	up	0.000307	263	DE
ENSSSCG00000006988	PDGFRL	839.52	382.28	423.4	2787.56	979.04	880.67	1.38	up	1.03e-06	3140	DE
ENSSSCG00000007133	ACSS1	3814.02	4904.24	6930.54	943.99	4652.16	2310.65	-1.24	down	0.0201	5860	DE
ENSSSCG00000007170	CPXM1	469.11	160.13	192.78	2254.73	670.73	363.61	1.76	up	9.33e-06	2540	DE
ENSSSCG00000007171	EBF4	114.69	55.26	101.71	468	142.56	136.84	1.29	up	0.0155	527	DE
ENSSSCG00000007173	IDH3B	4425.09	7324.23	7681.55	913.79	4428.87	4338.83	-1.26	down	0.00733	6500	DE
ENSSSCG00000007185	SIRPB2	72.39	24.81	27.2	138.53	77.29	52.78	1.16	up	0.0313	156	DE
ENSSSCG00000007198	ANGPT4	79.91	68.79	70.96	1633.11	1081.24	786.83	3.94	up	0	1840	DE
ENSSSCG00000007240	HCK	99.65	46.23	101.71	273.52	104.77	190.6	1.18	up	0.00269	308	DE
ENSSSCG00000007264		3493.44	5345.16	6890.33	920.9	3381.99	4146.27	-1.1	down	0.0101	5830	DE
ENSSSCG00000007366	MYBL2	152.3	91.34	128.91	291.28	239.61	364.58	1.27	up	0.000218	373	DE
ENSSSCG00000007430	NEURL2	562.18	844.63	1044.31	160.74	542.77	607.96	-1.06	down	0.0137	883	DE
ENSSSCG00000007435	PLTP	485.1	382.28	215.25	2691.65	919.78	720.37	1.83	up	2.1e-07	3030	DE
ENSSSCG00000007436	MMP9	24.44	5.64	11.83	468	52.39	57.67	3.35	up	2.06e-08	527	DE
ENSSSCG00000007451	SLC2A10	156.06	128.55	136.01	652.71	273.1	277.59	1.4	up	0.000573	735	DE
ENSSSCG00000007456	SULF2	1874.57	1109.63	2124.11	6528.87	1986.42	3106.28	1.06	up	0.0101	7350	DE
ENSSSCG00000007463	PTGIS	2151.91	1092.71	1023.02	5736.74	1995.01	2513.96	1.19	up	7.72e-06	6460	DE
ENSSSCG00000007470	RIPOR3	436.21	460.09	255.46	82.59	235.31	164.21	-1.32	down	0.0142	464	DE
ENSSSCG00000007476	KCNG1	1.88	1.13	2.37	55.95	57.54	77.22	5.15	up	3.64e-08	79	DE
ENSSSCG00000007482		141.96	56.38	69.78	351.66	145.14	115.34	1.14	up	0.00495	396	DE
ENSSSCG00000007504	RBM38	3290.38	5434.25	8546.09	657.15	2755.92	4374.99	-1.41	down	0.000826	7230	DE
ENSSSCG00000007529	SYCP2	46.07	55.26	44.94	281.51	121.95	116.31	1.71	up	0.00108	317	DE
ENSSSCG00000007552		879.94	305.6	797.13	223.79	199.24	494.58	-1.09	down	0.0224	936	DE
ENSSSCG00000007648	GAL3ST4	179.56	108.26	106.44	562.13	185.5	180.83	1.07	up	0.0117	633	DE
ENSSSCG00000007722	NCF1	81.79	59.77	46.12	190.04	93.61	112.4	1.05	up	0.0232	214	DE
ENSSSCG00000007739	GUSB	785.93	382.28	488.45	2067.36	736	820.07	1.03	up	0.000799	2330	DE
ENSSSCG00000007816	IL21R	44.19	5.64	46.12	237.99	46.38	97.74	2.09	up	0.000659	268	DE
ENSSSCG00000007845	UQCRC2	8632.07	13985.4	14622.7	2010.52	9827.34	9212.31	-1.08	down	0.0278	12400	DE
ENSSSCG00000007849	CRYM	28.2	10.15	9.46	95.91	39.51	39.1	1.91	up	0.00223	108	DE
ENSSSCG00000007995	MCRIP2	4741.9	4976.41	5201.46	562.13	3315.86	3655.6	-1.34	down	0.0494	5040	DE
ENSSSCG00000008010	CHTF18	86.49	81.19	78.06	195.37	154.59	210.15	1.18	up	0.00213	220	DE
ENSSSCG00000008054	NTN3	33.84	12.4	26.02	214.91	69.56	69.4	2.2	up	3.97e-05	242	DE
ENSSSCG00000008072	ASPN	2779.9	1865.17	2819.52	17251.1	5423.37	6693.46	1.8	up	1.92e-06	19400	DE
ENSSSCG00000008101	FBLN7	64.87	64.28	80.42	1554.07	300.58	274.66	2.82	up	3.38e-06	1750	DE
ENSSSCG00000008147	FHL2	18257.8	26562.3	21032.9	3836.33	15936	15108.2	-1.14	down	0.0266	23600	DE
ENSSSCG00000008150	TMEM182	2351.21	4172.38	4261.22	556.8	2725	2921.55	-1.07	down	0.0297	3700	DE
ENSSSCG00000008195	COX5B	10434.2	12474.3	13626.9	1977.67	9147.17	9005.09	-1.13	down	0.0464	11500	DE
ENSSSCG00000008239	CAPG	491.68	163.51	227.08	1611.79	523.01	546.39	1.55	up	7.9e-09	1820	DE
ENSSSCG00000008240		60.17	25.94	47.31	297.49	103.92	81.13	1.71	up	0.00166	335	DE
ENSSSCG00000008318	VAX2	26.32	7.89	17.74	78.15	39.51	31.28	1.54	up	0.0393	88	DE
ENSSSCG00000008340	ANTXR1	1937.56	1220.14	1641.57	10425.6	3207.65	2401.55	1.46	up	0.00249	11700	DE
ENSSSCG00000008397	EFEMP1	1230.6	536.77	326.42	1859.56	1054.62	1137.73	1.12	up	0.00518	2090	DE
ENSSSCG00000008427	KCNK12	4.7	11.28	35.48	278.84	110.79	130.98	3.54	up	8.1e-06	314	DE
ENSSSCG00000008446	SIX2	328.1	260.49	331.15	1290.32	493.81	594.28	1.25	up	0.00222	1450	DE
ENSSSCG00000008456	PLEKHH2	47.95	58.64	59.13	263.75	120.23	101.65	1.43	up	0.0159	297	DE
ENSSSCG00000008568	DRC1	97.77	184.94	134.83	14.21	85.88	73.31	-1.52	down	0.0174	164	DE
ENSSSCG00000008569	HADHB	12574.9	18646	23063.6	3699.57	14522.5	12209.1	-1.01	down	0.0194	19500	DE
ENSSSCG00000008593	KLHL29	108.11	40.6	87.52	427.15	125.39	132.93	1.41	up	0.0043	481	DE
ENSSSCG00000008601	SDC1	120.33	46.23	114.72	884.49	237.03	273.68	2.17	up	1.03e-06	996	DE
ENSSSCG00000008603	MATN3	14.1	6.77	4.73	137.65	58.4	33.23	3.11	up	3.94e-07	155	DE
ENSSSCG00000008645	ID2	248.19	170.28	391.47	2705.86	693.92	877.74	2.2	up	1.58e-05	3050	DE
ENSSSCG00000008749	SLIT2	293.31	193.96	159.66	863.17	413.09	287.37	1.17	up	0.000468	972	DE
ENSSSCG00000008769		12.22	0	1.18	153.63	12.88	16.62	3.96	up	2.76e-05	173	DE
ENSSSCG00000008785	FAM114A1	564.06	267.26	411.57	1658.86	631.22	767.29	1.23	up	3.17e-05	1870	DE
ENSSSCG00000008853	TLL1	43.24	15.79	14.19	159.85	35.21	24.44	1.34	up	0.0439	180	DE
ENSSSCG00000008866	GUCY1A1	430.57	265	264.92	1143.8	468.91	448.64	1	up	0.00278	1290	DE
ENSSSCG00000008875	RXFP1	602.61	1007.01	1415.68	108.34	663	918.79	-1.2	down	0.0335	1200	DE
ENSSSCG00000008899	ARL9	71.45	29.32	26.02	158.96	63.55	50.83	1.09	up	0.0327	179	DE
ENSSSCG00000008937	AMBN	30.08	9.02	24.84	180.27	43.8	75.26	2.16	up	5.95e-05	203	DE
ENSSSCG00000008959	CXCL2	145.72	50.75	236.54	937.77	206.97	202.33	1.53	up	0.0369	1060	DE
ENSSSCG00000008976	ART3	1000.27	3663.8	4217.46	249.54	2456.19	3012.45	-1.01	down	0.0406	3570	DE
ENSSSCG00000009004	SFRP2	0.94	4.51	40.21	12202.6	3265.19	2863.88	9.55	up	6.99e-08	13700	DE
ENSSSCG00000009101	PRDM5	78.97	32.7	46.12	210.47	64.41	84.06	1.1	up	0.0214	237	DE
ENSSSCG00000009115	NDST3	132.56	32.7	87.52	17.76	18.03	36.17	-1.68	down	0.0201	141	DE
ENSSSCG00000009122	ARSJ	27.26	12.4	16.56	126.1	38.65	55.71	1.89	up	0.00091	142	DE
ENSSSCG00000009138		191.78	147.72	157.3	332.13	382.17	389.02	1.15	up	0.000661	445	DE
ENSSSCG00000009141	MCUB	139.14	37.21	72.14	285.06	120.23	140.75	1.21	up	0.00396	321	DE
ENSSSCG00000009216	SPP1	204	94.72	817.24	2395.04	875.13	1611.79	2.61	up	3.93e-06	2700	DE
ENSSSCG00000009237	HPSE	47.01	24.81	34.3	131.43	78.15	82.1	1.46	up	0.00212	148	DE
ENSSSCG00000009250	PRKG2	14.1	1.13	2.37	78.15	12.02	20.53	2.83	up	0.00305	88	DE
ENSSSCG00000009357	SMAD9	89.31	120.66	113.54	536.38	193.23	175.94	1.28	up	0.0401	604	DE
ENSSSCG00000009361	POSTN	3365.59	1341.93	3850.83	45473	11058	10421.4	2.76	up	1.26e-08	51200	DE
ENSSSCG00000009428	FAM216B	9.4	16.92	35.48	2.66	1.72	8.8	-2.32	down	0.044	30	DE
ENSSSCG00000009448	DIAPH3	32.9	23.68	27.2	63.94	66.99	88.95	1.38	up	0.0162	91	DE
ENSSSCG00000009488	SLITRK5	101.53	63.15	44.94	342.78	129.68	161.28	1.55	up	0.000116	386	DE
ENSSSCG00000009489	GPC6	235.97	146.6	128.91	2536.24	664.72	637.29	2.64	up	0	2860	DE
ENSSSCG00000009501		78.97	54.13	55.59	234.44	85.02	99.7	1.04	up	0.038	264	DE
ENSSSCG00000009502	UGGT2	87.43	92.47	143.11	337.46	160.6	255.11	1.19	up	0.0122	380	DE
ENSSSCG00000009517	GPR183	94.95	39.47	151.38	248.65	124.53	199.4	1.13	up	0.025	280	DE
ENSSSCG00000009526	ITGBL1	816.01	130.81	18.92	2070.91	979.04	434.96	2.85	up	2.11e-06	2330	DE
ENSSSCG00000009593	ROR2	25.38	3.38	20.11	800.12	149.43	145.64	4.34	up	0	901	DE
ENSSSCG00000009620	BMP1	2230.88	1091.59	1834.35	5316.7	2542.07	3116.06	1.08	up	5.95e-05	5990	DE
ENSSSCG00000009625		154.18	90.21	107.62	722.86	160.6	196.46	1.32	up	0.00864	814	DE
ENSSSCG00000009630	EGR3	5.64	6.77	76.87	213.13	95.33	49.85	2.99	up	0.0128	240	DE
ENSSSCG00000009631	PEBP4	25.38	131.94	66.23	6.22	42.08	17.59	-1.83	down	0.00104	117	DE
ENSSSCG00000009644	ADAM28	74.27	69.92	42.58	251.32	158.88	96.77	1.39	up	0.000762	283	DE
ENSSSCG00000009825	PPTC7	1958.24	4491.52	3705.36	742.4	2722.42	1894.27	-1.03	down	0.000529	3980	DE
ENSSSCG00000009839	CIT	70.51	73.3	55.59	122.55	160.6	175.94	1.19	up	0.00849	187	DE
ENSSSCG00000009873	DTX1	112.81	73.3	56.77	230.89	139.13	130.98	1.05	up	0.00736	260	DE
ENSSSCG00000009889	ALDH2	237.85	151.11	262.56	2091.33	444.86	420.3	1.78	up	0.00225	2360	DE
ENSSSCG00000009966	MN1	155.12	95.85	146.65	637.61	273.1	213.08	1.37	up	0.00392	718	DE
ENSSSCG00000010007		1257.86	1417.48	1600.17	187.38	896.6	1178.78	-1.25	down	0.0489	1350	DE
ENSSSCG00000010073		22972.5	30063.7	29095.3	3150.77	19278.5	17939.8	-1.37	down	0.0241	26700	DE
ENSSSCG00000010109	SCARF2	1130.95	537.9	760.47	3213.82	1123.32	1206.15	1.08	up	0.000966	3620	DE
ENSSSCG00000010204	BICC1	153.24	106	133.64	674.91	260.22	206.24	1.36	up	0.00418	760	DE
ENSSSCG00000010224	EGR2	99.65	90.21	208.15	958.2	523.01	602.1	2.44	up	1.36e-08	1080	DE
ENSSSCG00000010325	KCNMA1	27.26	27.06	66.23	549.7	256.78	198.42	3.05	up	3.15e-07	619	DE
ENSSSCG00000010330	PPIF	2018.41	3007.5	2517.94	218.46	1576.77	1479.83	-1.59	down	0.011	2670	DE
ENSSSCG00000010348	CDHR1	1019.08	1255.1	2415.05	204.25	845.93	563.98	-1.67	down	0.000462	2040	DE
ENSSSCG00000010352	GRID1	33.84	14.66	2.37	92.36	33.49	28.35	1.83	up	0.0289	104	DE
ENSSSCG00000010359	LDB3	29368	47150.2	32910.6	4208.42	27525.7	23374.3	-1.33	down	0.0289	41800	DE
ENSSSCG00000010376	GDF10	49.83	36.09	43.76	115.45	128.82	129.02	1.53	up	0.000573	150	DE
ENSSSCG00000010447	ACTA2	4677.98	1903.51	2560.52	20572.3	4377.34	3874.55	1.31	up	0.00235	23200	DE
ENSSSCG00000010464	PPP1R3C	6796.04	13632.4	29379.1	2205	7599.59	16270.4	-1.1	down	0.000625	24800	DE
ENSSSCG00000010476	MYOF	742.68	479.26	513.29	3440.27	1010.82	869.92	1.35	up	0.00189	3870	DE
ENSSSCG00000010483	PLCE1	97.77	58.64	70.96	297.49	98.76	124.13	1.07	up	0.0229	335	DE
ENSSSCG00000010496	TCTN3	88.37	60.89	76.87	268.19	113.36	114.36	1.03	up	0.034	302	DE
ENSSSCG00000010497	ENTPD1	274.51	147.72	154.93	926.23	296.29	274.66	1.2	up	0.00164	1040	DE
ENSSSCG00000010537	GOT1	9540.21	15229.2	14237.2	1884.42	10298.8	9948.32	-1.12	down	0.0406	13500	DE
ENSSSCG00000010561	TLX1	23.5	4.51	2.37	86.14	19.75	23.46	2.29	up	0.00703	97	DE
ENSSSCG00000010570	KCNIP2	4815.23	5710.53	4284.87	998.16	3652.51	1994.94	-1.33	down	0.00331	5120	DE
ENSSSCG00000010604	SH3PXD2A	731.4	904.39	876.37	3271.54	1647.19	1110.36	1.12	up	0.0317	3680	DE
ENSSSCG00000010629	ADRA2A	4.7	12.4	11.83	126.99	45.52	39.1	2.7	up	0.00256	143	DE
ENSSSCG00000010698	FGFR2	38.54	27.06	39.03	272.63	91.89	61.58	1.77	up	0.00661	307	DE
ENSSSCG00000010703	HTRA1	6099.42	2112.13	3291.42	20753.5	5845.91	6719.85	1.42	up	2.96e-07	23400	DE
ENSSSCG00000010723	ACADSB	2064.48	4606.54	4437.44	554.14	3007.55	2388.85	-1.13	down	0.0061	4080	DE
ENSSSCG00000010746	ADAM12	139.14	33.83	114.72	3223.59	1319.13	765.33	4.18	up	0	3630	DE
ENSSSCG00000010772	ADAM8	63.93	59.77	101.71	156.3	139.13	146.62	1.01	up	0.0319	176	DE
ENSSSCG00000010800	B3GALT2	2875.79	4974.16	5254.68	360.54	2634.82	3592.07	-1.45	down	0.0194	4440	DE
ENSSSCG00000010826	MTARC2	5697.99	4453.17	4364.11	1622.45	2878.72	2737.79	-1.03	down	0.014	6060	DE
ENSSSCG00000010853	EPHX1	1788.08	1787.36	1493.73	655.37	1056.33	789.77	-1.04	down	0.000743	1900	DE
ENSSSCG00000010861	COQ8A	9403.9	16654.6	18211	2328.44	8559.74	8447.96	-1.36	down	9.64e-05	15400	DE
ENSSSCG00000010962	FRMD3	1906.54	1493.04	2035.4	643.83	1050.32	1039.01	-1.01	down	0.00671	2030	DE
ENSSSCG00000010974	CNTFR	73.33	25.94	78.06	379.19	75.58	86.99	1.37	up	0.0417	427	DE
ENSSSCG00000011014	BAMBI	139.14	73.3	99.35	428.92	128.82	186.69	1.13	up	0.00687	483	DE
ENSSSCG00000011033	VIM	27082.6	11457.1	17541.6	79318.9	27318.7	29040.5	1.18	up	0.000111	89300	DE
ENSSSCG00000011046	ITGA8	195.54	106	139.56	1921.72	492.1	309.85	2.23	up	6.44e-06	2160	DE
ENSSSCG00000011070	MPP7	455.01	743.14	889.38	146.53	488.66	415.41	-1.11	down	0.00329	752	DE
ENSSSCG00000011186	COL6A5	14.1	19.17	40.21	179.38	158.88	87.97	2.61	up	9.89e-05	202	DE
ENSSSCG00000011218	SLC4A7	204.94	169.15	171.49	663.37	316.04	294.21	1.13	up	0.00406	747	DE
ENSSSCG00000011277	CCK	6574.17	12569	7851.86	379.19	4683.08	4028.98	-2.1	down	0.00226	11100	DE
ENSSSCG00000011287	HHATL	129.73	285.3	210.52	14.21	152.01	118.27	-1.55	down	0.0299	253	DE
ENSSSCG00000011294	GASK1A	39.48	23.68	61.5	748.62	198.38	160.3	2.91	up	2.45e-06	843	DE
ENSSSCG00000011297	ABHD5	359.12	513.09	1026.57	110.12	321.19	393.91	-1.25	down	0.000806	868	DE
ENSSSCG00000011309	KIF15	48.89	24.81	49.67	92.36	62.69	124.13	1.18	up	0.0185	127	DE
ENSSSCG00000011322	CCR1	65.81	59.77	108.81	267.3	146.86	158.34	1.29	up	0.0142	301	DE
ENSSSCG00000011325	MYL3	74323	104772	111764	6868.99	65160.3	64675.8	-1.58	down	0.0219	94500	DE
ENSSSCG00000011355		169.22	101.49	73.33	367.65	216.42	157.37	1.11	up	0.000929	414	DE
ENSSSCG00000011356	UQCRC1	15842.7	22992.1	24064.1	3101.04	15825.3	15073	-1.17	down	0.0276	20400	DE
ENSSSCG00000011397	SLC38A3	179.56	356.34	279.11	22.2	141.7	137.82	-1.73	down	0.00186	316	DE
ENSSSCG00000011519	GXYLT2	636.45	208.62	166.76	2411.03	816.73	916.83	2.11	up	0	2720	DE
ENSSSCG00000011622	KBTBD12	291.43	336.05	281.48	46.18	204.4	160.3	-1.36	down	0.023	310	DE
ENSSSCG00000011646	KY	339.38	575.11	408.03	45.29	318.62	260.97	-1.42	down	0.0241	510	DE
ENSSSCG00000011664	RBP1	75.21	18.04	23.65	201.59	61.83	90.9	1.69	up	0.000233	227	DE
ENSSSCG00000011689	PLOD2	999.33	413.86	799.5	3343.47	1208.34	1574.65	1.42	up	1.45e-06	3760	DE
ENSSSCG00000011717	IGSF10	557.48	168.02	120.63	925.34	343.52	394.88	1.14	up	0.00245	1040	DE
ENSSSCG00000011765	USP13	3045.01	9518.67	9314.84	838.31	5918.91	5307.46	-1.11	down	0.00518	8440	DE
ENSSSCG00000011831	APOD	1930.04	2220.39	1332.89	570.12	1487.46	586.46	-1.17	down	0.00213	2050	DE
ENSSSCG00000011837	MELTF	2.82	1.13	2.37	65.71	18.03	13.68	3.78	up	0.00117	74	DE
ENSSSCG00000011885	FBXO40	5493.99	9905.47	12721	1671.29	6609.39	6573.24	-1.08	down	0.00395	10800	DE
ENSSSCG00000011928	CCDC80	13952.1	5313.59	7862.5	83677.4	22573.8	22583.6	2.06	up	0	94200	DE
ENSSSCG00000011951	NFKBIZ	312.12	268.39	400.93	2632.15	1084.67	897.28	2.08	up	4.03e-06	2960	DE
ENSSSCG00000011964	LNP1	574.41	1111.88	791.22	40.85	535.04	397.82	-1.87	down	0.00703	986	DE
ENSSSCG00000011965	TMEM45A	113.75	60.89	83.97	410.27	158.88	217.97	1.55	up	6.55e-06	462	DE
ENSSSCG00000011973	COL8A1	2746.05	1075.8	1964.44	21670	5772.91	6344.52	2.37	up	0	24400	DE
ENSSSCG00000012001	ROBO1	268.87	216.51	852.72	2300.02	920.64	1537.5	2.01	up	8.59e-05	2590	DE
ENSSSCG00000012034	TIAM1	63.93	33.83	17.74	121.66	60.98	58.65	1.14	up	0.05	137	DE
ENSSSCG00000012053	CBR3	26.32	10.15	17.74	63.05	24.05	56.69	1.4	up	0.0417	71	DE
ENSSSCG00000012118	TLR8	61.11	16.92	23.65	214.91	42.94	90.9	1.72	up	0.000266	242	DE
ENSSSCG00000012126	GPM6B	452.19	391.3	228.26	1595.81	701.65	542.48	1.31	up	0.000183	1800	DE
ENSSSCG00000012133	ASB11	1243.76	2111	2016.48	101.24	1362.93	979.39	-1.69	down	0.0165	1870	DE
ENSSSCG00000012135	VEGFD	548.08	241.32	154.93	118.11	153.73	97.74	-1.17	down	0.0339	583	DE
ENSSSCG00000012151	NHS	31.02	15.79	18.92	152.74	47.23	37.14	1.66	up	0.00928	172	DE
ENSSSCG00000012153	RAI2	980.53	1672.34	1397.94	274.4	1057.19	919.76	-1.03	down	0.0196	1480	DE
ENSSSCG00000012234	SRPX	1566.22	358.6	626.82	4450.86	1149.09	1415.32	1.45	up	1.03e-08	5010	DE
ENSSSCG00000012371	AR	19.74	21.43	26.02	126.1	64.41	51.8	1.76	up	0.00763	142	DE
ENSSSCG00000012409	CITED1	518	1171.65	1685.33	247.76	680.18	693.98	-1.04	down	0.000222	1420	DE
ENSSSCG00000012480	TNMD	0	0	1.18	195.37	37.79	44.96	7.57	up	1.26e-08	220	DE
ENSSSCG00000012482	SRPX2	369.46	147.72	100.53	1101.17	283.41	409.54	1.51	up	3.19e-05	1240	DE
ENSSSCG00000012510	ARMCX2	165.46	69.92	74.51	532.82	210.41	231.65	1.64	up	3.33e-08	600	DE
ENSSSCG00000012527		62.99	20.3	72.14	239.77	98.76	140.75	1.7	up	0.00059	270	DE
ENSSSCG00000012528	BEX3	101.53	43.98	63.87	309.93	103.06	138.8	1.33	up	0.000671	349	DE
ENSSSCG00000012536	PLP1	74.27	23.68	17.74	178.5	57.54	41.05	1.25	up	0.0145	201	DE
ENSSSCG00000012561	FRMPD3	19.74	5.64	11.83	264.64	64.41	60.6	3.24	up	1.2e-08	298	DE
ENSSSCG00000012657	AIFM1	3711.54	5500.78	5960.74	824.99	3935.92	3690.79	-1.1	down	0.0296	5040	DE
ENSSSCG00000012766	BGN	5296.57	2537.26	7417.81	64652	13743.5	11224.8	2.23	up	0.000268	72800	DE
ENSSSCG00000012780	PLXNB3	54.53	37.21	14.19	162.51	73	37.14	1.32	up	0.0147	183	DE
ENSSSCG00000012832		1093.35	632.62	1225.26	10892.7	1808.65	1964.64	1.82	up	0.00229	12300	DE
ENSSSCG00000012895		1899.96	3731.46	4194.99	188.26	2477.66	1780.88	-1.68	down	0.00862	3550	DE
ENSSSCG00000012896	NDUFV1	3628.82	5461.31	5837.74	754.83	3706.62	3411.24	-1.19	down	0.0185	4940	DE
ENSSSCG00000012915		37.6	24.81	48.49	124.33	90.17	77.22	1.42	up	0.0137	140	DE
ENSSSCG00000012941	SLC29A2	130.67	549.18	383.19	23.98	284.27	302.03	-1.19	down	0.0454	487	DE
ENSSSCG00000012950		18.8	22.55	27.2	78.15	46.38	54.74	1.37	up	0.0392	88	DE
ENSSSCG00000012985	LTBP3	2758.28	1867.42	3151.86	15097.6	5240.45	4627.17	1.5	up	0.00178	17000	DE
ENSSSCG00000013043	MACROD1	4270.91	6401.79	6813.46	562.13	4391.09	4114.02	-1.36	down	0.0304	5760	DE
ENSSSCG00000013078		72.39	28.19	49.67	770.82	164.89	138.8	2.5	up	4.1e-07	868	DE
ENSSSCG00000013113	TMEM132A	422.11	217.64	303.95	1135.8	483.51	612.85	1.2	up	1.37e-05	1280	DE
ENSSSCG00000013181	SERPING1	5238.28	3070.65	2787.59	13113.7	5406.2	5160.85	1.01	up	0.000197	14800	DE
ENSSSCG00000013236	MYBPC3	102493	147773	127138	14129.6	105488	77621.9	-1.32	down	0.0353	131000	DE
ENSSSCG00000013263	CREB3L1	1142.23	449.94	442.32	3530.85	988.49	862.1	1.25	up	1.84e-05	3980	DE
ENSSSCG00000013266	LARGE2	4.7	0	2.37	28.42	13.74	19.55	3.36	up	0.0125	32	DE
ENSSSCG00000013269	MAPK8IP1	267.93	197.34	294.49	859.62	395.05	465.26	1.12	up	0.00401	968	DE
ENSSSCG00000013298	PDHX	1318.97	2247.45	2480.09	330.35	1393.85	1241.34	-1.22	down	0.00292	2100	DE
ENSSSCG00000013318		2119.94	867.18	1588.35	7703.75	2847.81	3644.85	1.59	up	3.4e-09	8680	DE
ENSSSCG00000013339	ANO3	41.36	9.02	30.75	187.38	45.52	66.47	1.85	up	0.00124	211	DE
ENSSSCG00000013393	SPON1	3036.55	1709.55	1449.97	13612.8	4887.48	5660.32	1.88	up	0	15300	DE
ENSSSCG00000013401	DKK3	3421.05	1331.78	3096.27	7035.05	2478.52	7185.11	1.05	up	8.99e-06	7920	DE
ENSSSCG00000013512	PLIN4	1770.22	3326.63	3299.7	242.43	1364.65	1205.18	-1.85	down	1.3e-05	2950	DE
ENSSSCG00000013551	C3	1812.53	1668.95	1859.18	8389.31	5029.18	4347.62	1.68	up	6.58e-08	9450	DE
ENSSSCG00000013614	CNN1	1807.83	2467.35	4135.86	5345.11	5004.27	8590.66	1.21	up	5.81e-06	8790	DE
ENSSSCG00000013615	ECSIT	5007.95	6834.82	8175.91	946.65	4872.88	4743.48	-1.21	down	0.0246	6910	DE
ENSSSCG00000013663	ANGPTL6	4.7	0	14.19	49.73	30.06	39.1	3.19	up	0.00409	56	DE
ENSSSCG00000013734	HOOK2	483.22	437.54	819.6	1943.92	1264.17	1259.91	1.39	up	0.000686	2190	DE
ENSSSCG00000013735	JUNB	316.82	174.79	1079.79	3904.71	1194.6	1194.42	2.24	up	0.00186	4400	DE
ENSSSCG00000013753		453.13	269.51	659.94	2007.86	778.08	798.56	1.32	up	0.01	2260	DE
ENSSSCG00000013762	PODNL1	42.3	32.7	52.04	745.95	219.85	126.09	2.73	up	1.02e-05	840	DE
ENSSSCG00000013773	ADGRL1	382.62	235.68	262.56	1477.7	488.66	408.57	1.22	up	0.00425	1660	DE
ENSSSCG00000013864	TMEM38A	740.8	985.58	1347.08	158.07	680.18	734.05	-1.2	down	0.0175	1140	DE
ENSSSCG00000013880		12.22	15.79	44.94	146.53	131.4	245.34	2.99	up	0	251	DE
ENSSSCG00000013897	RAB3A	456.89	808.54	1012.38	180.27	496.39	484.81	-1.03	down	0.000994	856	DE
ENSSSCG00000013901	IFI30	530.22	269.51	395.02	1151.79	578.84	732.1	1.04	up	8.08e-05	1300	DE
ENSSSCG00000013909	CRLF1	51.71	14.66	33.12	205.14	60.12	47.89	1.53	up	0.0159	231	DE
ENSSSCG00000013911	TMEM59L	36.66	10.15	28.38	307.26	109.07	98.72	2.74	up	9.56e-08	346	DE
ENSSSCG00000013928	GDF1	99.65	57.51	78.06	308.15	136.55	110.45	1.14	up	0.019	347	DE
ENSSSCG00000013932	LPAR2	8.46	7.89	4.73	65.71	24.05	13.68	2.1	up	0.0266	74	DE
ENSSSCG00000013934	CILP2	5.64	25.94	1313.96	8494.99	1604.25	1028.26	5.81	up	0.0219	9570	DE
ENSSSCG00000014004	PLPP2	26.32	11.28	23.65	252.2	48.95	57.67	2.25	up	0.00043	284	DE
ENSSSCG00000014012	GFPT2	232.21	85.7	184.5	609.2	295.43	401.73	1.42	up	7.35e-06	686	DE
ENSSSCG00000014047	FGFR4	144.78	46.23	48.49	400.51	119.37	161.28	1.52	up	1.23e-05	451	DE
ENSSSCG00000014049	UNC5A	12.22	11.28	10.64	90.58	23.19	32.26	1.88	up	0.0242	102	DE
ENSSSCG00000014072	ENC1	107.17	119.53	126.55	434.25	233.6	184.73	1.18	up	0.0201	489	DE
ENSSSCG00000014097		9.4	9.02	9.46	43.51	26.62	29.32	1.81	up	0.0288	49	DE
ENSSSCG00000014117	THBS4	13778.2	6354.43	8827.57	97538.8	26782.8	25696.7	2.15	up	3e-10	110000	DE
ENSSSCG00000014128	CKMT2	17835.7	30054.7	38712.9	2668.56	24833.3	22196.5	-1.24	down	0.0489	32700	DE
ENSSSCG00000014136	VCAN	1687.49	1113.01	1377.83	16957.1	3870.65	4360.33	2.25	up	1.05e-07	19100	DE
ENSSSCG00000014157	NR2F1	137.26	49.62	35.48	521.28	145.14	114.36	1.73	up	3.79e-07	587	DE
ENSSSCG00000014195	MAN2A1	470.99	244.7	347.71	1200.63	506.7	647.06	1.1	up	0.000108	1350	DE
ENSSSCG00000014213	KCNN2	268.87	306.73	222.35	51.51	169.19	152.48	-1.24	down	0.0322	286	DE
ENSSSCG00000014221	LVRN	63.93	14.66	2.37	117.22	40.36	22.48	1.58	up	0.0476	132	DE
ENSSSCG00000014232	LOX	663.72	440.92	593.71	4663.99	1441.94	1212.99	1.85	up	2.7e-05	5250	DE
ENSSSCG00000014238	PRDM6	18.8	6.77	9.46	138.53	30.92	26.39	2.25	up	0.00159	156	DE
ENSSSCG00000014256	FBN2	283.91	169.15	270.84	707.77	246.48	651.95	1.05	up	0.00382	797	DE
ENSSSCG00000014310	CXCL14	17.86	19.17	13.01	342.78	132.26	154.43	3.55	up	0	386	DE
ENSSSCG00000014314		103.41	62.02	61.5	277.07	115.08	115.34	1.09	up	0.0103	312	DE
ENSSSCG00000014326	KIF20A	137.26	190.58	100.53	273.52	308.31	315.71	1.11	up	0.0068	359	DE
ENSSSCG00000014336	EGR1	1020.96	525.49	4053.07	15365.8	4856.56	5179.42	2.58	up	0.00026	17300	DE
ENSSSCG00000014347	PROB1	1901.84	3788.98	3154.23	497.3	2181.37	1767.2	-1.18	down	0.00313	3360	DE
ENSSSCG00000014418	STK32A	616.71	1410.72	1949.07	105.68	644.11	976.46	-1.54	down	0.000642	1650	DE
ENSSSCG00000014443	CAMK2A	14354.5	21495.7	20758.5	1946.58	12867.5	8930.81	-1.6	down	0.00272	19100	DE
ENSSSCG00000014448	ARSI	23.5	7.89	35.48	234.44	125.39	185.71	3.16	up	1e-10	264	DE
ENSSSCG00000014581	TUB	130.67	48.49	49.67	407.61	137.41	142.71	1.56	up	3.6e-06	459	DE
ENSSSCG00000014825	RELT	52.65	41.72	73.33	146.53	99.62	119.25	1.14	up	0.0181	165	DE
ENSSSCG00000014840	P4HA3	6.58	3.38	14.19	374.75	133.12	75.26	4.47	up	8.9e-09	422	DE
ENSSSCG00000014843	CHRDL2	0	0	1.18	88.8	7.73	7.82	5.65	up	0.000424	100	DE
ENSSSCG00000014871	TSKU	361.94	208.62	364.27	2192.57	634.66	814.2	1.79	up	7.27e-06	2470	DE
ENSSSCG00000014894		5.64	5.64	4.73	75.48	20.61	10.75	2.35	up	0.0288	85	DE
ENSSSCG00000014909		274.51	118.41	176.22	1450.17	310.03	311.8	1.54	up	0.000661	1630	DE
ENSSSCG00000015073	TAGLN	6067.45	2546.28	3645.04	27562.1	6841.27	6545.87	1.48	up	8.08e-05	31000	DE
ENSSSCG00000015091	MPZL2	7.52	0	0	47.95	20.61	35.19	4.53	up	0.000762	54	DE
ENSSSCG00000015120	USP2	2573.07	4215.24	6268.24	695.34	2671.75	3222.6	-1.16	down	0.00313	5300	DE
ENSSSCG00000015125	NECTIN1	54.53	40.6	39.03	190.04	75.58	116.31	1.44	up	0.00279	214	DE
ENSSSCG00000015175	VWA5A	125.97	142.09	113.54	585.22	340.95	345.03	1.7	up	1.6e-06	659	DE
ENSSSCG00000015211	PKNOX2	140.08	71.04	115.9	352.55	170.04	175.94	1.07	up	0.00902	397	DE
ENSSSCG00000015238	ARHGAP32	61.11	58.64	43.76	229.11	111.65	86.01	1.28	up	0.0106	258	DE
ENSSSCG00000015246	ST14	52.65	38.34	29.57	146.53	63.55	75.26	1.19	up	0.0241	165	DE
ENSSSCG00000015249	ADAMTS8	68.63	50.75	180.95	400.51	248.2	286.39	1.83	up	0.000745	451	DE
ENSSSCG00000015267	FMO2	1739.2	722.84	419.85	464.44	335.79	329.4	-1.12	down	0.0169	1850	DE
ENSSSCG00000015271	PRELP	7794.43	4179.15	8148.71	67883.6	14134.3	11675.4	1.8	up	0.00187	76400	DE
ENSSSCG00000015290	CDK18	5907.64	9648.36	8416	1071.86	6544.98	5733.62	-1.17	down	0.0389	8560	DE
ENSSSCG00000015326	COL1A2	33750.8	12861.1	30887	203087	58498.6	51646.6	1.85	up	4.89e-05	229000	DE
ENSSSCG00000015333	ASB4	495.44	1012.65	703.7	95.91	632.08	456.46	-1.2	down	0.0272	898	DE
ENSSSCG00000015353	SCIN	19.74	13.53	43.76	82.59	41.22	119.25	1.7	up	0.00167	122	DE
ENSSSCG00000015396	SEMA3D	145.72	31.57	65.05	338.34	97.05	105.56	1.17	up	0.00915	381	DE
ENSSSCG00000015403	HGF	131.62	82.32	106.44	404.06	145.14	157.37	1.01	up	0.0296	455	DE
ENSSSCG00000015507	TNN	1.88	1.13	15.37	2109.1	548.78	425.18	7.98	up	3.94e-07	2380	DE
ENSSSCG00000015559	NCF2	187.08	168.02	119.45	412.94	339.23	243.38	1.06	up	0.00055	465	DE
ENSSSCG00000015579	PTGS2	24.44	22.55	46.12	328.57	146.86	136.84	2.67	up	1.89e-06	370	DE
ENSSSCG00000015581	CENPF	90.25	111.64	98.16	205.14	211.27	274.66	1.2	up	0.00108	281	DE
ENSSSCG00000015607	HHAT	40.42	27.06	23.65	141.2	59.26	43.98	1.3	up	0.0257	159	DE
ENSSSCG00000015632		2762.98	4783.58	5304.35	570.12	3363.95	2986.06	-1.19	down	0.0193	4480	DE
ENSSSCG00000015707	GPR39	0	3.38	3.55	16.87	30.92	24.44	3.62	up	0.00423	36	DE
ENSSSCG00000015733	GLI2	141.02	89.09	91.07	665.14	177.77	180.83	1.42	up	0.0024	749	DE
ENSSSCG00000015742	TMEM177	185.2	387.92	224.71	50.62	244.76	142.71	-1.04	down	0.0351	344	DE
ENSSSCG00000015747		29122.7	53423.4	38036.4	2447.44	31404	15830.5	-1.82	down	0.00453	47400	DE
ENSSSCG00000015784	ACSL1	6352.31	11876.6	10514.1	1213.06	7286.99	4894.01	-1.39	down	0.00266	10500	DE
ENSSSCG00000015819	PLPP5	49.83	29.32	39.03	157.18	86.74	92.86	1.5	up	0.000874	177	DE
ENSSSCG00000015839	NRG1	4.7	3.38	16.56	343.67	42.94	38.12	3.63	up	0.00037	387	DE
ENSSSCG00000015866	FMNL2	188.96	164.64	140.74	569.23	271.38	252.18	1.06	up	0.00829	641	DE
ENSSSCG00000015886	ITGB6	712.6	1615.95	2008.2	135.87	949.84	1209.09	-1.27	down	0.0122	1700	DE
ENSSSCG00000015894	DPP4	1079.24	1228.03	1129.47	237.99	747.16	587.44	-1.27	down	0.00503	1150	DE
ENSSSCG00000015896	FAP	1015.32	523.24	649.29	4120.51	1547.57	1714.42	1.66	up	3e-10	4640	DE
ENSSSCG00000015930	DHRS9	41.36	10.15	14.19	113.67	26.62	43.98	1.49	up	0.0162	128	DE
ENSSSCG00000015999	FKBP7	170.16	100.36	141.92	375.64	192.37	270.75	1.01	up	0.00237	423	DE
ENSSSCG00000016034	COL3A1	138194	53836.2	63209.9	648703	198009	168514	1.84	up	0	730000	DE
ENSSSCG00000016035	COL5A2	8539	3610.8	4942.45	44636.4	13529.7	11696	1.85	up	1.5e-08	50300	DE
ENSSSCG00000016174	FN1	7294.29	4736.22	6882.05	94021.2	29872.8	24798.5	2.73	up	0	106000	DE
ENSSSCG00000016199	CYP27A1	2433.94	4267.11	2653.95	444.91	2102.36	1925.54	-1.3	down	0.0146	3780	DE
ENSSSCG00000016213	GLB1L	35.72	24.81	16.56	101.24	60.12	38.12	1.34	up	0.0208	114	DE
ENSSSCG00000016215		15.04	80.06	76.87	5.33	25.76	24.44	-1.61	down	0.0117	71	DE
ENSSSCG00000016216	TUBA4A	324.34	1211.12	1310.42	75.48	677.6	497.51	-1.43	down	0.00021	1110	DE
ENSSSCG00000016233	SERPINE2	2043.79	1314.86	2001.11	5625.73	3242	5804.98	1.43	up	0	6340	DE
ENSSSCG00000016331	RAMP1	8105.61	12090.9	12482.1	1886.2	7255.21	7697.29	-1.17	down	0.00989	10700	DE
ENSSSCG00000016342	HES6	92.13	71.04	108.81	259.31	125.39	175.94	1.01	up	0.0233	292	DE
ENSSSCG00000016343		24.44	9.02	13.01	103.01	30.92	39.1	1.84	up	0.00424	116	DE
ENSSSCG00000016349	NDUFA10	6295.9	8624.43	8644.26	1381.79	5628.63	5826.48	-1.11	down	0.0282	7650	DE
ENSSSCG00000016401	KIF1A	197.42	120.66	150.2	1293.87	224.15	259.02	1.46	up	0.011	1460	DE
ENSSSCG00000016437		93.07	24.81	48.49	596.76	165.75	84.06	2.1	up	0.000199	672	DE
ENSSSCG00000016443	TMEM176A	71.45	10.15	17.74	303.71	19.75	69.4	1.77	up	0.00121	342	DE
ENSSSCG00000016444		136.32	28.19	21.29	486.65	92.75	154.43	2.1	up	6.46e-07	548	DE
ENSSSCG00000016448	KCNH2	2139.68	3785.59	3313.89	466.22	2463.92	2084.87	-1.15	down	0.0209	3360	DE
ENSSSCG00000016522	PTN	59.23	43.98	514.47	14529.2	3195.63	2551.1	5.68	up	0.000358	16400	DE
ENSSSCG00000016535	CALD1	7555.64	4365.22	5714.74	22157.5	8660.22	8981.63	1.06	up	0.00121	25000	DE
ENSSSCG00000016554	MEST	133.5	86.83	154.93	264.64	280.83	597.21	1.54	up	3.23e-05	611	DE
ENSSSCG00000016606	ASB15	1265.38	4157.72	3597.73	236.22	2223.45	1653.82	-1.47	down	0.000756	3690	DE
ENSSSCG00000016620	TSPAN12	9168.87	15565.2	19910.5	1772.53	10225	10223	-1.3	down	0.00801	16800	DE
ENSSSCG00000016640	PPP1R3A	575.35	1204.35	955.61	71.93	650.12	614.81	-1.46	down	0.0194	1070	DE
ENSSSCG00000016665	BMPER	46.07	41.72	49.67	274.4	106.49	69.4	1.48	up	0.0227	309	DE
ENSSSCG00000016672	ADCYAP1R1	2193.27	5929.3	1647.48	305.49	3336.47	1338.11	-1.29	down	0.0459	5260	DE
ENSSSCG00000016678	NOD1	167.34	87.96	102.89	469.77	185.5	177.89	1.13	up	0.00278	529	DE
ENSSSCG00000016689		149.48	48.49	56.77	420.04	123.67	147.59	1.41	up	3.33e-05	473	DE
ENSSSCG00000016714	CYCS	8210.9	12489	14566	1439.51	8703.16	9689.3	-1.18	down	0.0397	12300	DE
ENSSSCG00000016720	PGAM2	7230.37	10013.7	8981.32	919.12	6203.17	6544.89	-1.33	down	0.0422	8880	DE
ENSSSCG00000016733		25.38	15.79	18.92	164.29	36.07	49.85	1.8	up	0.00676	185	DE
ENSSSCG00000016754	AEBP1	2789.3	1274.27	3226.37	50148.5	8156.1	5457.01	2.55	up	9e-05	56500	DE
ENSSSCG00000016763	GLI3	479.45	255.98	267.29	1599.36	569.39	511.2	1.28	up	8.54e-05	1800	DE
ENSSSCG00000016823		407.07	108.26	457.7	5963.19	1763.99	2700.65	3.49	up	0	6720	DE
ENSSSCG00000016824	RAI14	430.57	257.11	490.81	2612.61	806.42	1002.85	1.76	up	2.21e-05	2940	DE
ENSSSCG00000016838	RANBP3L	17.86	6.77	41.39	199.81	51.53	66.47	2.35	up	0.00348	225	DE
ENSSSCG00000016848	EGFLAM	1588.78	1163.76	863.36	383.63	717.96	530.75	-1.14	down	0.014	1690	DE
ENSSSCG00000016859	C7	1208.98	589.77	1023.02	6209.18	2388.35	2090.73	1.81	up	9.76e-07	6990	DE
ENSSSCG00000016893	NDUFS4	2337.11	2945.48	3040.69	540.82	1915.14	2079.98	-1.08	down	0.0297	2610	DE
ENSSSCG00000016983	STC2	1946.96	3893.85	3352.92	791.24	2086.04	1698.78	-1.06	down	2.79e-05	3450	DE
ENSSSCG00000017005	KCNMB1	98.71	33.83	37.85	420.04	69.56	58.65	1.29	up	0.0208	473	DE
ENSSSCG00000017012	SLIT3	471.93	222.15	429.32	3488.22	1139.64	564.96	1.91	up	0.00108	3930	DE
ENSSSCG00000017041	ADRA1B	370.4	792.75	1577.7	65.71	549.64	643.15	-1.42	down	0.00619	1330	DE
ENSSSCG00000017082	SPARC	68538.5	28211	48680.6	331783	91804	91797.6	1.63	up	9.58e-06	374000	DE
ENSSSCG00000017101	ADCY2	56.41	29.32	24.84	325.02	82.45	94.81	2.01	up	8.4e-06	366	DE
ENSSSCG00000017204	ITGB4	877.12	251.47	228.26	1930.6	576.26	390	1.04	up	0.000239	2170	DE
ENSSSCG00000017251	SOX9	94.95	32.7	109.99	735.3	198.38	186.69	2.12	up	0.00021	828	DE
ENSSSCG00000017298	TANC2	165.46	195.09	159.66	470.66	316.04	294.21	1.03	up	0.00737	530	DE
ENSSSCG00000017300	MRC2	6199.07	2875.56	3685.25	17334.5	5846.77	6284.9	1.09	up	0.000199	19500	DE
ENSSSCG00000017343	GFAP	117.51	47.36	53.22	337.46	131.4	188.64	1.6	up	3.63e-06	380	DE
ENSSSCG00000017376	MEOX1	532.1	253.73	775.84	2300.02	608.89	1009.69	1.25	up	0.0102	2590	DE
ENSSSCG00000017422	FKBP10	984.29	449.94	845.62	4835.38	1472.86	1695.85	1.67	up	4.19e-06	5440	DE
ENSSSCG00000017427	HAP1	1.88	6.77	7.1	45.29	26.62	16.62	2.47	up	0.0334	51	DE
ENSSSCG00000017473	TOP2A	281.09	269.51	217.61	418.27	525.59	669.54	1.05	up	0.00831	685	DE
ENSSSCG00000017500	TCAP	38064.9	47459.2	49274.3	4830.94	29771.4	31744.1	-1.39	down	0.0277	42100	DE
ENSSSCG00000017508	STAC2	21.62	19.17	78.06	200.7	95.33	97.74	1.95	up	0.0125	226	DE
ENSSSCG00000017526	COPZ2	682.52	306.73	338.25	1663.3	612.33	601.12	1.04	up	0.000232	1870	DE
ENSSSCG00000017533	HOXB2	125.03	63.15	27.2	440.47	146.86	162.25	1.84	up	2.31e-05	496	DE
ENSSSCG00000017534	HOXB3	62.05	30.45	7.1	226.45	60.12	42.03	1.73	up	0.00332	255	DE
ENSSSCG00000017548	NGFR	246.31	66.53	120.63	2032.72	458.6	555.18	2.68	up	0	2290	DE
ENSSSCG00000017562	CACNA1G	148.54	87.96	275.57	803.68	280.83	336.24	1.47	up	0.0111	905	DE
ENSSSCG00000017585	SAMD14	18.8	5.64	3.55	213.13	43.8	29.32	3.24	up	1.06e-07	240	DE
ENSSSCG00000017668	VMP1	492.62	469.11	684.78	1983.88	1008.24	1280.44	1.34	up	0.000318	2230	DE
ENSSSCG00000017717	UNC45B	2856.05	5068.88	4956.64	667.81	3200.78	3353.57	-1.1	down	0.0238	4500	DE
ENSSSCG00000017728	MYO1D	251.95	140.96	376.09	3228.03	667.29	587.44	2.19	up	0.000551	3640	DE
ENSSSCG00000017769	RAB34	107.17	113.89	145.47	449.35	208.69	250.22	1.24	up	0.0101	506	DE
ENSSSCG00000017797	SLC6A4	555.6	237.94	192.78	372.09	121.09	64.51	-1.02	down	0.0193	591	DE
ENSSSCG00000017893	PIMREG	57.35	54.13	30.75	121.66	97.9	106.54	1.23	up	0.0181	137	DE
ENSSSCG00000017904	ENO3	49632	54750.7	62814.8	6160.33	32409.7	36268.6	-1.49	down	0.0141	53100	DE
ENSSSCG00000017934	CLDN7	175.8	271.77	262.56	11.54	152.01	117.29	-1.84	down	0.0155	241	DE
ENSSSCG00000017947	ACADVL	11222.1	18254.8	20328	2524.7	12521.4	10565.1	-1.21	down	0.00925	17200	DE
ENSSSCG00000017956	CD68	531.16	308.98	246	1446.62	627.79	522.93	1.19	up	1.62e-05	1630	DE
ENSSSCG00000017996	DHRS7C	3506.6	4666.3	2438.7	233.55	1948.64	1196.38	-2	down	0.00263	4140	DE
ENSSSCG00000018047	FAM83G	238.79	502.94	1199.24	73.71	377.02	606.99	-1.01	down	0.0194	1010	DE
ENSSSCG00000018061		17126.9	22103.5	24293.6	2510.49	10833	10465.4	-1.66	down	0.000372	20500	DE
ENSSSCG00000018063		87791.9	97921.4	118685	10791.5	55917	59042.8	-1.59	down	0.00532	100000	DE
ENSSSCG00000018065	ND1	186609	325028	399148	47232.2	220565	220457	-1.13	down	0.0099	337000	DE
ENSSSCG00000018069	ND2	292824	522445	596922	77248.8	353566	322739	-1.12	down	0.00792	505000	DE
ENSSSCG00000018075	COX1	1.33018e+06	2.52561e+06	2.8229e+06	268933	1.67928e+06	1.5294e+06	-1.25	down	0.0107	2390000	DE
ENSSSCG00000018076		2611.62	4662.92	3784.6	651.82	2288.72	1495.47	-1.45	down	5.81e-06	4140	DE
ENSSSCG00000018078	COX2	362022	612503	778552	79100.4	454328	478815	-1.1	down	0.0334	658000	DE
ENSSSCG00000018080	ATP8	92633.5	195455	216533	24170.7	137059	114226	-1.12	down	0.00935	183000	DE
ENSSSCG00000018081	ATP6	1.01823e+06	1.87097e+06	2.23601e+06	216746	1.3831e+06	1.19832e+06	-1.18	down	0.0189	1890000	DE
ENSSSCG00000018082	COX3	824921	1.47246e+06	1.62418e+06	158476	1.00384e+06	949642	-1.22	down	0.0194	1370000	DE
ENSSSCG00000018084	ND3	34152.2	51420.7	54699.2	7239.3	37843.4	35194.4	-1.09	down	0.0395	46200	DE
ENSSSCG00000018086	ND4L	23844	57580	52946.5	7909.77	37328.9	29869.4	-1.01	down	0.0042	51100	DE
ENSSSCG00000018087	ND4	381479	758693	761196	105733	505793	418488	-1.1	down	0.00703	673000	DE
ENSSSCG00000018091	ND5	415144	1023699	901307	117293	684581	492661	-1.09	down	0.00671	908000	DE
ENSSSCG00000018092	ND6	280321	469464	487107	57656	334569	273917	-1.19	down	0.0194	416000	DE
ENSSSCG00000018094	CYTB	415809	836605	850934	95324.9	575015	471009	-1.17	down	0.0128	742000	DE
ENSSSCG00000020686		18339.6	30555.4	30559.4	4829.16	21073.4	19837	-1.02	down	0.026	27100	DE
ENSSSCG00000020771	INHA	2238.4	2421.11	4946	474.21	1447.09	2795.46	-1.26	down	0.00681	4180	DE
ENSSSCG00000020783	SLC41A1	8130.99	15345.4	12881.8	1611.79	10691.3	7319.02	-1.21	down	0.0191	13600	DE
ENSSSCG00000020864	VDR	29.14	15.79	28.38	441.36	114.22	125.11	3	up	3.7e-09	497	DE
ENSSSCG00000020926	SDHB	6071.21	8764.26	8569.75	1535.42	6046.01	5799.11	-1.02	down	0.0335	7770	DE
ENSSSCG00000021036	RAB3B	6.58	18.04	52.04	678.46	415.66	319.62	4.51	up	1e-10	764	DE
ENSSSCG00000021084	S100A6	178.62	74.43	139.56	957.31	339.23	354.81	1.99	up	3.4e-08	1080	DE
ENSSSCG00000021129	PFKM	13970.9	25002.7	20119.9	3009.57	16467.7	14333.1	-1.09	down	0.0375	22200	DE
ENSSSCG00000021146		38.54	20.3	26.02	91.47	68.7	58.65	1.38	up	0.0139	103	DE
ENSSSCG00000021222		3.76	25.94	16.56	136.76	129.68	144.66	3.38	up	1.77e-07	154	DE
ENSSSCG00000021328	PCSK1N	521.76	228.92	482.54	2663.23	838.2	600.14	1.53	up	0.00414	3000	DE
ENSSSCG00000021440	GPSM2	31.96	14.66	14.19	105.68	43.8	57.67	1.77	up	0.00184	119	DE
ENSSSCG00000021515	HS3ST1	95.89	28.19	11.83	192.7	62.69	27.37	1.11	up	0.0372	217	DE
ENSSSCG00000021576		182.38	126.3	496.73	606.53	375.3	491.65	1.1	up	0.0499	683	DE
ENSSSCG00000021588	DAPK2	517.06	569.47	672.95	129.65	294.57	325.49	-1.32	down	0.000614	569	DE
ENSSSCG00000021597	PHLDA2	106.23	89.09	298.04	444.02	256.78	391.95	1.33	up	0.0099	500	DE
ENSSSCG00000021606	FLVCR2	36.66	20.3	39.03	163.4	60.12	62.56	1.48	up	0.0165	184	DE
ENSSSCG00000021610	CHPF	1406.4	1428.76	2346.45	8768.51	3456.7	4204.92	1.58	up	0.000782	9870	DE
ENSSSCG00000021873	CRABP1	21.62	24.81	149.02	2395.04	521.3	465.26	4.3	up	0.0062	2700	DE
ENSSSCG00000021874	UNC5C	39.48	38.34	37.85	225.56	99.62	56.69	1.51	up	0.0185	254	DE
ENSSSCG00000021880	MXRA8	1894.32	972.05	1518.57	8286.3	2153.03	2180.65	1.26	up	0.00507	9330	DE
ENSSSCG00000021933	CLEC5A	8.46	11.28	27.2	54.17	60.12	57.67	2.02	up	0.0066	70	DE
ENSSSCG00000022005	SFXN3	273.57	100.36	190.41	684.68	286.84	369.47	1.26	up	5.57e-05	771	DE
ENSSSCG00000022031	CHST2	356.3	166.9	267.29	1381.79	479.21	487.74	1.45	up	6.26e-05	1560	DE
ENSSSCG00000022175	MYH15	168.28	82.32	60.32	13.32	36.07	17.59	-2.17	down	0.00266	179	DE
ENSSSCG00000022280	DACT3	530.22	392.43	658.76	3186.29	908.62	912.92	1.42	up	0.00942	3590	DE
ENSSSCG00000022364	CPT1B	12589.9	16126.8	14538.8	2417.24	11779.4	9525.09	-1.13	down	0.0437	14300	DE
ENSSSCG00000022405	P2RX1	8.46	18.04	11.83	63.05	43.8	26.39	1.77	up	0.0348	71	DE
ENSSSCG00000022429	KAZALD1	130.67	36.09	48.49	188.26	98.76	147.59	1.17	up	0.0239	212	DE
ENSSSCG00000022506	COL6A1	23091.9	9515.29	11611.6	79225.6	22254.3	22362.7	1.32	up	9.88e-06	89200	DE
ENSSSCG00000022592	FIBIN	857.38	607.81	570.05	3045.09	1111.3	1187.58	1.25	up	0.000285	3430	DE
ENSSSCG00000022655	PTGES2	2077.64	2868.8	2733.19	508.85	1866.19	1797.5	-1.07	down	0.0237	2540	DE
ENSSSCG00000022719	RAB20	774.65	916.8	926.04	182.94	527.31	504.36	-1.24	down	0.00421	824	DE
ENSSSCG00000022794		219.05	183.81	338.25	1400.44	470.63	496.54	1.52	up	0.00541	1580	DE
ENSSSCG00000022815	PYGB	25683.7	41375.4	33092.8	4418	30835.5	18750.1	-1.24	down	0.0288	36700	DE
ENSSSCG00000022895	CRYBG3	2933.14	6081.53	8635.98	1112.71	2825.48	4205.9	-1.18	down	6.7e-07	7300	DE
ENSSSCG00000022896	CRMP1	9.4	2.26	4.73	35.52	15.46	18.57	2.16	up	0.0393	40	DE
ENSSSCG00000022945	UCHL1	41.36	9.02	47.31	259.31	82.45	106.54	2.28	up	0.000111	292	DE
ENSSSCG00000022951	NFASC	7.52	4.51	1.18	88.8	18.89	7.82	2.88	up	0.00516	100	DE
ENSSSCG00000022961	CLMP	408.95	262.75	223.53	1676.62	825.31	692.02	1.78	up	0	1890	DE
ENSSSCG00000023026	CLCN5	45.13	40.6	28.38	150.08	83.3	66.47	1.34	up	0.00812	169	DE
ENSSSCG00000023133	OSBPL6	87.43	19.17	49.67	365.87	81.59	104.59	1.74	up	0.000154	412	DE
ENSSSCG00000023273	SH3YL1	191.78	292.07	206.97	64.83	183.78	113.38	-1.02	down	0.0187	259	DE
ENSSSCG00000023296	CENPE	188.02	69.92	57.95	261.08	133.12	182.78	1	up	0.0413	294	DE
ENSSSCG00000023322		24.44	14.66	23.65	857.85	86.74	125.11	3.38	up	1.66e-07	966	DE
ENSSSCG00000023377	EMP3	548.08	221.02	366.63	1425.3	461.18	664.65	1.1	up	0.000156	1600	DE
ENSSSCG00000023503	PRKCD	382.62	246.96	335.88	1081.63	443.14	617.74	1.08	up	0.00111	1220	DE
ENSSSCG00000023520	PCSK5	215.28	138.7	138.37	653.6	249.91	255.11	1.12	up	0.00296	736	DE
ENSSSCG00000023643	PDHA1	11836	25064.8	27376.8	2795.55	17976.6	15489.4	-1.12	down	0.0185	23100	DE
ENSSSCG00000023653	GLIS2	1291.71	878.46	1332.89	4251.05	1715.04	1794.57	1.04	up	0.0124	4790	DE
ENSSSCG00000023716	TNFAIP6	82.73	48.49	88.7	180.27	104.77	190.6	1.11	up	0.0041	203	DE
ENSSSCG00000023738	COG3	7944.85	12554.4	14826.2	2204.12	8412.03	7346.39	-1.14	down	0.00382	12500	DE
ENSSSCG00000023749		0.94	6.77	0	44.4	13.74	7.82	3.56	up	0.0368	50	DE
ENSSSCG00000023806	LRRN1	15.98	4.51	11.83	306.37	110.79	82.1	3.87	up	0	345	DE
ENSSSCG00000023915	SLC2A4	4363.98	7884.68	5822.37	502.63	4008.92	2833.58	-1.68	down	0.00267	6990	DE
ENSSSCG00000024022	TRPC6	132.56	64.28	95.8	330.35	155.44	147.59	1.08	up	0.00935	372	DE
ENSSSCG00000024043	ADAMTS2	3145.6	1499.8	1797.68	8288.97	3225.68	3430.79	1.15	up	5.45e-06	9330	DE
ENSSSCG00000024103		418.35	1226.91	1109.36	93.24	733.42	642.17	-1.21	down	0.00967	1090	DE
ENSSSCG00000024108	SLC43A2	440.91	324.77	460.07	1375.57	650.98	612.85	1.02	up	0.0149	1550	DE
ENSSSCG00000024109	BDH1	1292.65	2170.77	1616.73	283.28	1213.5	702.77	-1.4	down	0.00081	1920	DE
ENSSSCG00000024134	MGLL	14821.7	15033	13757	3662.28	9634.11	9110.66	-1.08	down	0.0209	15800	DE
ENSSSCG00000024144		7676.92	10661	11513.5	1367.58	6839.55	6524.37	-1.3	down	0.0134	9740	DE
ENSSSCG00000024166	SLC2A6	42.3	45.11	60.32	143.86	93.61	130	1.31	up	0.00519	162	DE
ENSSSCG00000024285	DLG4	268.87	171.41	249.55	1142.91	393.33	483.83	1.42	up	0.000255	1290	DE
ENSSSCG00000024305	MT3	127.85	62.02	186.86	26.64	30.92	84.06	-1.46	down	0.00638	158	DE
ENSSSCG00000024312	ID4	82.73	151.11	124.18	1218.39	453.45	234.58	2.09	up	0.00196	1370	DE
ENSSSCG00000024344	CCR5	263.23	112.77	319.33	548.81	247.34	651.95	1.07	up	0.000135	667	DE
ENSSSCG00000024399	EVC2	204	46.23	86.34	518.62	151.15	152.48	1.29	up	0.00106	584	DE
ENSSSCG00000024403	PRRT1	148.54	81.19	112.36	698	205.26	159.32	1.37	up	0.00859	786	DE
ENSSSCG00000024564	IMMT	7589.49	13482.4	12935	2084.23	9814.46	7632.78	-1.02	down	0.0216	12000	DE
ENSSSCG00000024678	MEGF6	58.29	45.11	171.49	1118.93	478.36	243.38	2.8	up	0.000208	1260	DE
ENSSSCG00000024692	RRBP1	2609.74	1067.9	1797.68	12132.4	3478.17	4244.99	1.72	up	1.89e-08	13700	DE
ENSSSCG00000024800	DSC2	1846.37	3993.08	3863.84	620.74	2357.43	2384.94	-1.01	down	0.00421	3540	DE
ENSSSCG00000024837	SYT12	65.81	43.98	78.06	285.95	130.54	133.91	1.49	up	0.00238	322	DE
ENSSSCG00000024917		296.13	54.13	15.37	515.95	136.55	116.31	1.59	up	0.00639	581	DE
ENSSSCG00000024954	FGF1	2542.05	5291.03	5115.12	745.95	2996.38	2600.95	-1.18	down	0.00054	4690	DE
ENSSSCG00000024958	GPR173	109.05	54.13	93.43	464.44	178.63	172.03	1.57	up	0.000294	523	DE
ENSSSCG00000025005	B4GALT6	4.7	2.26	2.37	39.96	12.88	19.55	2.91	up	0.00902	45	DE
ENSSSCG00000025049	CYBRD1	2473.42	1315.99	1272.57	7104.32	2637.4	2370.28	1.14	up	5.96e-05	8000	DE
ENSSSCG00000025134	FAM171B	53.59	23.68	30.75	272.63	83.3	89.92	1.93	up	1.23e-05	307	DE
ENSSSCG00000025187	TMEM126A	439.97	481.52	416.31	111.89	311.75	281.5	-1.04	down	0.0379	468	DE
ENSSSCG00000025190	COQ10A	558.42	959.65	1233.54	84.36	627.79	505.33	-1.52	down	0.00493	1040	DE
ENSSSCG00000025214	TSHZ3	147.6	64.28	78.06	384.52	169.19	147.59	1.24	up	0.000702	433	DE
ENSSSCG00000025224		710.72	1100.61	1075.06	146.53	731.7	662.7	-1.17	down	0.0258	976	DE
ENSSSCG00000025238	SHOX2	125.97	25.94	15.37	401.39	70.42	99.7	1.89	up	4.59e-05	452	DE
ENSSSCG00000025240	DDIT4L	2336.17	3044.71	4517.86	434.25	1943.48	2141.56	-1.37	down	0.0047	3820	DE
ENSSSCG00000025284	COQ9	8114.07	11318.4	10578	1274.34	7062.84	6421.74	-1.33	down	0.0185	10000	DE
ENSSSCG00000025286	MCTP1	45.13	28.19	42.58	155.41	83.3	84.06	1.45	up	0.00343	175	DE
ENSSSCG00000025306	PAK3	81.79	54.13	93.43	456.45	155.44	154.43	1.58	up	0.00277	514	DE
ENSSSCG00000025416	CAMKV	44.19	89.09	87.52	20.42	31.78	43.98	-1.2	down	0.0294	79	DE
ENSSSCG00000025486	MDH2	33920	49087.5	45319.4	6606.13	33532.2	31785.2	-1.12	down	0.0429	43500	DE
ENSSSCG00000025500		21.62	13.53	22.47	78.15	53.25	91.88	1.95	up	0.000237	94	DE
ENSSSCG00000025525		7310.28	10894.4	10777.8	1952.8	7440.71	6992.56	-1.02	down	0.0246	9660	DE
ENSSSCG00000025532	CACNG7	2.82	0	3.55	27.53	12.88	43.98	3.84	up	0.00121	45	DE
ENSSSCG00000025578	ALDH1A2	1554	808.54	280.3	2869.26	1385.26	1268.71	1.27	up	0.00418	3230	DE
ENSSSCG00000025644		93.07	50.75	44.94	187.38	155.44	126.09	1.36	up	0.00128	211	DE
ENSSSCG00000025651	GFM1	3539.5	7178.76	8652.54	1001.71	4443.47	4590.03	-1.14	down	0.00263	7320	DE
ENSSSCG00000025686	KMO	146.66	71.04	95.8	281.51	146	199.4	1.01	up	0.00474	317	DE
ENSSSCG00000025704	DENND2D	39.48	30.45	31.93	110.12	59.26	69.4	1.2	up	0.0266	124	DE
ENSSSCG00000025822	SFRP1	1836.97	1225.78	1804.78	21990.5	7417.53	6958.35	2.71	up	0	24800	DE
ENSSSCG00000025858	ELN	5406.56	2195.58	2750.93	11143.1	4724.3	6505.8	1.13	up	3e-07	12500	DE
ENSSSCG00000025981	SLC38A5	87.43	36.09	42.58	328.57	98.76	98.72	1.55	up	0.000199	370	DE
ENSSSCG00000025992	ENPP3	23.5	20.3	15.37	78.15	52.39	30.3	1.38	up	0.0368	88	DE
ENSSSCG00000025996	MTUS2	1449.65	2370.37	2748.56	300.16	1450.53	1846.37	-1.17	down	0.023	2320	DE
ENSSSCG00000026087	GKAP1	530.22	587.52	761.65	87.03	373.58	426.16	-1.34	down	0.0186	644	DE
ENSSSCG00000026098	CMYA5	11134.6	20439	20150.6	2742.27	11420.4	10361.8	-1.27	down	0.000976	18100	DE
ENSSSCG00000026129	ADGRL3	19.74	6.77	10.64	103.9	20.61	20.53	1.71	up	0.0357	117	DE
ENSSSCG00000026130	EPHA3	78.97	43.98	48.49	475.1	199.24	132.93	2.09	up	2.1e-07	535	DE
ENSSSCG00000026146	GALNT5	31.96	15.79	39.03	170.5	50.67	86.99	1.76	up	0.00174	192	DE
ENSSSCG00000026254	PRRG3	112.81	219.9	113.54	346.34	258.5	286.39	1.06	up	0.0341	390	DE
ENSSSCG00000026326	CCNF	65.81	72.17	55.59	149.19	142.56	162.25	1.23	up	0.0032	168	DE
ENSSSCG00000026386	SLC30A2	4.7	9.02	10.64	40.85	37.79	30.3	2.2	up	0.0103	46	DE
ENSSSCG00000026404	SERTAD4	104.35	62.02	169.12	992.83	306.59	217.97	2	up	0.00266	1120	DE
ENSSSCG00000026407	NCCRP1	69.57	120.66	127.73	22.2	39.51	64.51	-1.4	down	0.00381	108	DE
ENSSSCG00000026427	RORC	530.22	553.69	607.9	78.15	352.11	258.04	-1.53	down	0.0062	564	DE
ENSSSCG00000026454	PMAIP1	66.75	39.47	133.64	233.55	97.05	174.96	1.16	up	0.0324	263	DE
ENSSSCG00000026516	EPHB3	100.59	54.13	100.53	1530.09	245.62	313.76	2.58	up	1.02e-06	1720	DE
ENSSSCG00000026547	SLC45A3	39.48	23.68	22.47	217.57	105.63	82.1	2.18	up	4.01e-07	245	DE
ENSSSCG00000026602	PTGIR	30.08	7.89	53.22	200.7	42.08	72.33	1.84	up	0.0153	226	DE
ENSSSCG00000026655	PTPN13	516.12	351.83	473.07	2195.23	754.03	664.65	1.23	up	0.00874	2470	DE
ENSSSCG00000026680	KCND3	42.3	173.66	50.86	11.54	69.56	20.53	-1.47	down	0.00519	154	DE
ENSSSCG00000026701		159.82	393.56	261.37	39.96	198.38	207.22	-1.08	down	0.0435	349	DE
ENSSSCG00000026868	LRRC15	3.76	1.13	4.73	70.16	7.73	11.73	2.83	up	0.0277	79	DE
ENSSSCG00000026945	LRRC2	1545.54	2401.94	2993.38	416.49	2007.03	1418.26	-1.07	down	0.0239	2530	DE
ENSSSCG00000026978	ROS1	52.65	170.28	106.44	3.55	77.29	23.46	-2.21	down	0.00171	151	DE
ENSSSCG00000026981		1727.92	1721.95	1082.16	404.95	1177.43	762.4	-1.04	down	0.0454	1840	DE
ENSSSCG00000026994	ADAMTS10	774.65	411.6	445.87	2134.85	766.06	752.62	1.04	up	0.00121	2400	DE
ENSSSCG00000027085	UQCRFS1	9199.89	13402.4	13723.9	1857.78	9291.45	9178.1	-1.12	down	0.037	11900	DE
ENSSSCG00000027124		361.94	148.85	267.29	5017.43	1095.84	1183.67	2.94	up	0	5650	DE
ENSSSCG00000027190	TUBA8	5286.22	8018.87	9130.34	1502.56	5808.98	5137.39	-1.03	down	0.0162	7720	DE
ENSSSCG00000027198	PDK2	3042.19	4913.26	4988.57	1164.22	3213.66	2310.65	-1.04	down	0.000884	4360	DE
ENSSSCG00000027331	COL6A3	14789.8	9031.52	9175.28	62440.8	19605.7	20750.9	1.46	up	9.66e-06	70300	DE
ENSSSCG00000027434	OLFM2	162.64	82.32	130.1	688.23	223.29	199.4	1.39	up	0.00293	775	DE
ENSSSCG00000027465	NLGN3	40.42	16.92	20.11	122.55	52.39	51.8	1.54	up	0.00449	138	DE
ENSSSCG00000027466	PCOLCE	4433.55	1621.59	1678.23	11458.4	3922.18	4008.45	1.3	up	8e-10	12900	DE
ENSSSCG00000027684	TRIM63	5253.32	9163.46	13999.5	961.75	6878.19	7595.63	-1.23	down	0.0245	11800	DE
ENSSSCG00000027875	CA14	1197.7	1973.43	2153.67	112.78	1210.06	981.34	-1.7	down	0.00874	1820	DE
ENSSSCG00000027903		106.23	170.28	62.68	41.74	106.49	27.37	-1.06	down	0.0319	151	DE
ENSSSCG00000027970		86.49	25.94	44.94	533.71	132.26	114.36	2.13	up	1.26e-06	601	DE
ENSSSCG00000027991		30.08	14.66	23.65	78.15	47.23	50.83	1.38	up	0.0247	88	DE
ENSSSCG00000028022	COL6A2	10682.4	5268.48	6179.54	37105.9	11077.8	10972.7	1.23	up	0.000218	41800	DE
ENSSSCG00000028085		75.21	124.04	173.85	15.1	71.28	82.1	-1.34	down	0.0186	147	DE
ENSSSCG00000028108	ASAP3	825.41	391.3	588.98	3894.06	1015.97	1139.69	1.52	up	5.73e-05	4380	DE
ENSSSCG00000028204	TREH	1.88	3.38	0	82.59	19.75	13.68	4.38	up	0.00113	93	DE
ENSSSCG00000028284	KCND1	35.72	27.06	30.75	184.71	64.41	75.26	1.66	up	0.00266	208	DE
ENSSSCG00000028341		105.29	71.04	52.04	413.83	172.62	92.86	1.39	up	0.00209	466	DE
ENSSSCG00000028529	REM1	346.9	148.85	182.13	1067.42	284.27	290.3	1.08	up	0.00503	1200	DE
ENSSSCG00000028552	BHLHE41	146.66	67.66	212.88	1649.98	391.62	455.48	2.38	up	7.72e-06	1860	DE
ENSSSCG00000028567	BTNL9	2142.51	1286.67	1036.03	215.79	886.29	675.41	-1.43	down	0.049	2280	DE
ENSSSCG00000028623	RARRES1	51.71	41.72	65.05	350.78	146	136.84	1.89	up	0.000234	395	DE
ENSSSCG00000028920	POLDIP2	4055.62	6300.3	6230.39	1059.43	4026.09	3765.07	-1.1	down	0.0113	5590	DE
ENSSSCG00000028927	LGI2	0	2.26	5.91	41.74	15.46	18.57	3.4	up	0.0239	47	DE
ENSSSCG00000028977	DOK6	16.92	13.53	20.11	71.04	33.49	42.03	1.49	up	0.0363	80	DE
ENSSSCG00000029034	COX4I1	9478.16	10639.6	10732.9	1967.01	7326.49	7300.45	-1.11	down	0.0381	10100	DE
ENSSSCG00000029163	BCAT1	192.72	100.36	42.58	442.24	191.51	140.75	1.26	up	0.000994	498	DE
ENSSSCG00000029241	ASB10	495.44	656.3	707.25	82.59	420.82	464.28	-1.24	down	0.0363	598	DE
ENSSSCG00000029249	NAV3	149.48	84.58	104.08	507.96	231.88	178.87	1.34	up	0.000763	572	DE
ENSSSCG00000029275	PPARGC1A	1080.18	2266.62	3807.07	262.86	1507.21	1958.78	-1.19	down	0.00691	3220	DE
ENSSSCG00000029296	FOXC2	45.13	16.92	29.57	260.2	54.96	54.74	1.74	up	0.00376	293	DE
ENSSSCG00000029592	GPRC5A	31.96	11.28	22.47	79.92	37.79	51.8	1.4	up	0.0254	90	DE
ENSSSCG00000029606	AOX1	209.64	151.11	69.78	625.18	256.78	131.95	1.1	up	0.00552	704	DE
ENSSSCG00000029626	NECAB3	34.78	16.92	16.56	119.89	36.93	43.98	1.47	up	0.0161	135	DE
ENSSSCG00000029756	ADGRG2	14.1	0	18.92	79.04	29.2	34.21	2.58	up	0.0247	89	DE
ENSSSCG00000029781	SELENOM	568.77	305.6	419.85	1354.26	705.94	781.95	1.12	up	2.65e-05	1520	DE
ENSSSCG00000029815	SRGAP1	64.87	47.36	44.94	219.35	100.48	82.1	1.25	up	0.01	247	DE
ENSSSCG00000029838	FZD2	141.96	112.77	159.66	705.99	239.61	293.23	1.43	up	0.0025	795	DE
ENSSSCG00000029843	NPHP4	129.73	121.79	91.07	310.81	207.83	196.46	1.05	up	0.00418	350	DE
ENSSSCG00000029949	CD248	1040.7	265	438.78	1697.04	684.47	866.01	1.01	up	0.00111	1910	DE
ENSSSCG00000029960	LRRC4B	748.33	921.31	959.16	253.09	444.86	572.78	-1.12	down	0.000922	817	DE
ENSSSCG00000030088		122.21	41.72	62.68	271.74	101.34	111.43	1.09	up	0.00858	306	DE
ENSSSCG00000030246	FCRLA	29.14	14.66	3.55	104.79	63.55	42.03	2.34	up	0.000463	118	DE
ENSSSCG00000030318	SDHC	4370.56	7665.91	7868.41	1338.28	4958.76	4789.42	-1.01	down	0.0107	6800	DE
ENSSSCG00000030325	C1QTNF6	1435.54	678.86	1166.13	5578.67	2099.79	2739.75	1.61	up	5.5e-09	6280	DE
ENSSSCG00000030395	ASB5	454.07	1217.89	1134.2	70.16	581.41	503.38	-1.61	down	0.000551	1080	DE
ENSSSCG00000030469	BUB1	34.78	50.75	44.94	60.39	109.07	128.04	1.14	up	0.0252	131	DE
ENSSSCG00000030544	TMEM143	1034.12	1416.36	1270.21	304.6	963.58	716.46	-1.04	down	0.0121	1260	DE
ENSSSCG00000030575	TMEM158	32.9	23.68	30.75	201.59	52.39	58.65	1.59	up	0.0162	227	DE
ENSSSCG00000030597	HAPLN3	1736.38	4858.01	1554.05	864.95	2061.14	883.6	-1.02	down	7.71e-05	4310	DE
ENSSSCG00000030655	MAMDC2	67.69	62.02	121.82	386.3	150.29	162.25	1.4	up	0.0228	435	DE
ENSSSCG00000030827	FGFR3	92.13	34.96	57.95	274.4	78.15	93.83	1.16	up	0.0155	309	DE
ENSSSCG00000031128	PPIC	939.17	386.79	642.2	2557.56	929.23	1098.64	1.16	up	9.55e-05	2880	DE
ENSSSCG00000031129	SIRT5	1462.81	2079.43	1844.99	373.86	1295.08	1082.02	-1.13	down	0.00905	1840	DE
ENSSSCG00000031142	NMNAT3	127.85	260.49	309.86	33.75	161.46	160.3	-1.15	down	0.0142	262	DE
ENSSSCG00000031155	RASD2	503.9	897.63	955.61	116.33	332.36	329.4	-1.69	down	1.07e-08	808	DE
ENSSSCG00000031271	STRADB	3229.27	5605.65	4314.44	559.47	3419.77	3043.73	-1.23	down	0.0307	4970	DE
ENSSSCG00000031290	GRIN2A	34.78	107.13	235.35	10.66	48.95	67.44	-1.53	down	0.00134	199	DE
ENSSSCG00000031348	ALPK1	53.59	58.64	50.86	139.42	88.46	111.43	1.04	up	0.0372	157	DE
ENSSSCG00000031450	MLYCD	886.52	1345.31	933.14	198.92	970.45	559.09	-1.11	down	0.0312	1190	DE
ENSSSCG00000031487	LSP1	2289.16	937.09	1357.72	6254.47	2221.74	3132.67	1.3	up	7.7e-09	7040	DE
ENSSSCG00000031503	PRRX1	656.2	248.09	548.77	4409.12	1003.95	798.56	1.78	up	0.000725	4960	DE
ENSSSCG00000031608		32940.4	30965.9	31222.9	4133.83	21170.5	18071.8	-1.41	down	0.026	35000	DE
ENSSSCG00000031614	SMCO1	87.43	129.68	33.12	7.1	50.67	11.73	-2.09	down	0.00518	115	DE
ENSSSCG00000031616	FOSB	62.05	27.06	3368.29	2841.73	3266.91	1322.47	4.6	up	0.0497	3800	DE
ENSSSCG00000031648	CCN5	100.59	57.51	26.02	357.88	92.75	43.98	1.13	up	0.0386	403	DE
ENSSSCG00000031706		20.68	10.15	14.19	76.37	29.2	35.19	1.59	up	0.0235	86	DE
ENSSSCG00000031717	ADCY8	18.8	6.77	13.01	116.33	51.53	36.17	2.34	up	0.000463	131	DE
ENSSSCG00000031738		31.02	19.17	2.37	455.56	231.88	133.91	4.14	up	0	513	DE
ENSSSCG00000031856	DACT1	707.9	637.13	942.6	3471.35	1147.37	1696.82	1.32	up	0.00403	3910	DE
ENSSSCG00000031875	ZNF469	135.38	96.98	78.06	475.1	229.3	197.44	1.47	up	1.46e-05	535	DE
ENSSSCG00000031903	TNNT3	1.88	0	2.37	45.29	10.31	16.62	4.12	up	0.00425	51	DE
ENSSSCG00000031905	KCNS3	97.77	15.79	11.83	285.06	43.8	31.28	1.49	up	0.00266	321	DE
ENSSSCG00000031916		8.46	19.17	10.64	39.96	42.94	40.07	1.75	up	0.0233	50	DE
ENSSSCG00000031918	CYC1	18017.2	26499.2	26261.6	3397.64	18287.5	16748.3	-1.18	down	0.0306	23500	DE
ENSSSCG00000032081	NDUFS3	3420.11	4348.3	4923.52	889.82	3122.63	3028.09	-1.03	down	0.0265	4160	DE
ENSSSCG00000032094	DKK2	69.57	34.96	49.67	172.28	85.88	86.99	1.14	up	0.0155	194	DE
ENSSSCG00000032151	CPZ	52.65	7.89	28.38	250.43	112.5	49.85	2.23	up	0.00225	282	DE
ENSSSCG00000032166		5948.06	6328.49	6541.44	1104.72	4336.98	4258.68	-1.18	down	0.0334	6330	DE
ENSSSCG00000032190		28.2	21.43	21.29	62.16	58.4	61.58	1.37	up	0.0216	70	DE
ENSSSCG00000032269	LIMA1	587.57	332.66	497.91	1732.57	661.28	756.53	1.05	up	0.0036	1950	DE
ENSSSCG00000032279	SAPCD2	62.99	50.75	67.41	132.32	112.5	176.92	1.2	up	0.00342	181	DE
ENSSSCG00000032282	ACP5	117.51	28.19	70.96	1015.92	235.31	161.28	2.47	up	1.6e-06	1140	DE
ENSSSCG00000032330	THY1	6153.94	2010.64	2176.14	19771.3	5037.77	6389.48	1.52	up	0	22300	DE
ENSSSCG00000032398	VGLL3	91.19	67.66	35.48	271.74	97.9	79.17	1.1	up	0.0293	306	DE
ENSSSCG00000032416	RGS1	191.78	275.15	272.02	593.21	602.88	562.02	1.27	up	3.33e-05	702	DE
ENSSSCG00000032419		4.7	2.26	9.46	9.77	13.74	63.53	2.16	up	0.0461	65	DE
ENSSSCG00000032423	SPOCK1	9.4	11.28	18.92	76.37	96.19	52.78	2.52	up	0.000161	112	DE
ENSSSCG00000032431	TMEM52B	4426.97	6576.58	5880.32	1116.27	4561.13	3940.03	-1.02	down	0.0333	5830	DE
ENSSSCG00000032480		42.3	111.64	138.37	189.15	170.9	220.9	1.13	up	0.0492	226	DE
ENSSSCG00000032498	IDH3A	3578.99	7105.46	6484.67	830.32	5022.31	4244.02	-1.06	down	0.0346	6300	DE
ENSSSCG00000032556	ALDOA	661.84	1001.37	1256.01	166.95	644.96	466.24	-1.35	down	0.000995	1060	DE
ENSSSCG00000032561	PDCD1LG2	24.44	12.4	44.94	153.63	53.25	56.69	1.69	up	0.0282	173	DE
ENSSSCG00000032573		261.35	255.98	263.74	73.71	166.61	145.64	-1.09	down	0.0203	278	DE
ENSSSCG00000032587		21.62	20.3	14.19	89.69	49.81	66.47	1.86	up	0.00196	101	DE
ENSSSCG00000032601	RASSF2	384.5	192.83	274.38	1442.18	479.21	689.09	1.52	up	1.98e-07	1620	DE
ENSSSCG00000032607	ALPL	947.63	630.37	406.84	75.48	354.69	276.61	-1.6	down	0.0369	1010	DE
ENSSSCG00000032612	MILR1	83.67	24.81	72.14	154.52	98.76	124.13	1.18	up	0.0317	174	DE
ENSSSCG00000032637	EVC	455.95	207.49	225.89	1377.35	440.57	441.8	1.22	up	8.02e-05	1550	DE
ENSSSCG00000032656	BRSK1	155.12	77.81	171.49	433.36	195.81	246.31	1.11	up	0.00874	488	DE
ENSSSCG00000032657	RPL3L	4018.96	5319.23	4928.26	347.22	3041.04	2683.05	-1.68	down	0.0139	4720	DE
ENSSSCG00000032786	ZC3HAV1L	31.02	47.36	21.29	104.79	79.87	47.89	1.23	up	0.0392	118	DE
ENSSSCG00000032795	IL1RL1	15.98	11.28	13.01	84.36	24.05	39.1	1.73	up	0.0219	95	DE
ENSSSCG00000032803	CYP2S1	140.08	50.75	46.12	418.27	190.66	121.2	1.63	up	2.87e-06	471	DE
ENSSSCG00000032849	MLPH	2545.81	2519.22	2126.47	354.33	1860.18	691.05	-1.63	down	0.00394	2710	DE
ENSSSCG00000032852	FAM167A	6.58	6.77	8.28	49.73	23.19	26.39	2.14	up	0.0175	56	DE
ENSSSCG00000032889	ASB12	52.65	77.81	172.67	1.78	33.49	80.15	-2.03	down	0.0294	146	DE
ENSSSCG00000032923	PRND	3.76	0	2.37	147.41	12.88	3.91	4.06	up	0.00741	166	DE
ENSSSCG00000032932	MSRB1	2549.57	3096.59	2992.2	738.85	1733.07	2073.14	-1.05	down	0.0116	2750	DE
ENSSSCG00000032946		166.4	60.89	83.97	333.02	139.99	150.52	1.01	up	0.00682	375	DE
ENSSSCG00000032950	SLC25A34	904.38	1115.27	526.3	117.22	590.86	314.73	-1.5	down	0.0124	989	DE
ENSSSCG00000032985	GOT2	14814.2	24460.3	20596.5	3843.44	16468.5	13173.9	-1.05	down	0.0215	21700	DE
ENSSSCG00000032996	SLC7A5	66.75	40.6	186.86	600.32	151.15	286.39	1.89	up	0.00266	676	DE
ENSSSCG00000033051	POLE	46.07	41.72	50.86	95.91	101.34	165.19	1.35	up	0.00322	169	DE
ENSSSCG00000033191	BEAN1	3.76	0	10.64	25.75	34.35	30.3	3.07	up	0.0156	40	DE
ENSSSCG00000033196	MYORG	3048.77	7385.12	6271.79	975.07	4314.65	3835.45	-1.04	down	0.00379	6550	DE
ENSSSCG00000033258	TCF21	502.96	232.3	216.43	1685.5	492.1	749.69	1.54	up	3.49e-07	1900	DE
ENSSSCG00000033375	LRRC14B	242.55	417.24	756.92	34.63	250.77	448.64	-1.37	down	0.0229	640	DE
ENSSSCG00000033413	NRTN	608.25	849.14	1099.9	55.95	502.4	623.6	-1.6	down	0.021	930	DE
ENSSSCG00000033456	GPR157	762.43	921.31	1797.68	202.47	612.33	1040.97	-1.09	down	0.0141	1520	DE
ENSSSCG00000033509	SAMD11	79.91	65.4	183.32	1342.72	248.2	293.23	2.19	up	0.00244	1510	DE
ENSSSCG00000033532	SBK2	418.35	723.97	1044.31	37.3	269.67	390	-2.06	down	0.000117	883	DE
ENSSSCG00000033537		108.11	74.43	75.69	319.69	197.53	218.95	1.5	up	2.72e-06	360	DE
ENSSSCG00000033544	NTF3	158.88	84.58	68.6	39.96	42.94	43.01	-1.22	down	0.0369	169	DE
ENSSSCG00000033608	LOXL2	1919.7	696.9	1869.83	4841.59	1643.76	3240.19	1.12	up	3.83e-05	5450	DE
ENSSSCG00000033624	SRGAP3	61.11	42.85	92.25	792.13	212.13	200.37	2.37	up	5.57e-05	892	DE
ENSSSCG00000033641	COL8A2	5.64	19.17	221.16	2220.1	440.57	462.33	4.61	up	0.0289	2500	DE
ENSSSCG00000033648		62.99	54.13	40.21	220.23	143.42	115.34	1.58	up	4.37e-05	248	DE
ENSSSCG00000033654		75.21	51.87	47.31	153.63	107.35	90.9	1.01	up	0.023	173	DE
ENSSSCG00000033703	FAM111A	838.58	350.71	628.01	1981.22	878.56	946.16	1.05	up	0.0013	2230	DE
ENSSSCG00000033780	B4GALNT4	0.94	0	3.55	88.8	20.61	29.32	5.03	up	0.000208	100	DE
ENSSSCG00000033794		16.92	6.77	18.92	211.35	51.53	47.89	2.65	up	0.000174	238	DE
ENSSSCG00000033807		16.92	24.81	79.24	174.06	122.81	158.34	2.19	up	0.000565	196	DE
ENSSSCG00000033843	ETFRF1	636.45	950.63	830.25	175.83	613.19	523.9	-1.04	down	0.0201	843	DE
ENSSSCG00000033844	CYP1B1	389.2	139.83	204.6	1492.8	632.94	550.29	1.85	up	3e-10	1680	DE
ENSSSCG00000033919	DCLK1	238.79	102.62	182.13	1451.95	348.68	533.68	1.98	up	1.36e-08	1640	DE
ENSSSCG00000033941	C2orf88	1162.91	2802.26	2798.24	251.32	2039.67	1647.95	-1.13	down	0.0296	2480	DE
ENSSSCG00000033958	RYR3	3.76	2.26	30.75	136.76	31.78	17.59	2.86	up	0.0392	154	DE
ENSSSCG00000033990	RD3L	140.08	315.75	380.83	12.43	147.71	201.35	-1.72	down	0.0103	322	DE
ENSSSCG00000033993	PLCXD3	30.08	25.94	21.29	99.46	55.82	45.94	1.33	up	0.026	112	DE
ENSSSCG00000034086	ATP5F1C	12556.1	14409.4	16340	2383.5	10491.2	11091.9	-1.12	down	0.0497	13800	DE
ENSSSCG00000034102	DGAT2	137.26	293.19	138.37	23.98	137.41	85.04	-1.4	down	0.0149	260	DE
ENSSSCG00000034131	TXNDC5	2299.5	1578.74	2035.4	9494.92	3818.26	4009.43	1.43	up	2.36e-05	10700	DE
ENSSSCG00000034154	WNK2	3031.85	5775.93	3781.05	438.69	3349.35	2055.54	-1.46	down	0.00812	5120	DE
ENSSSCG00000034181	NKX3-2	3.76	2.26	0	32.86	20.61	17.59	3.7	up	0.00401	37	DE
ENSSSCG00000034220		60.17	115.02	3.55	7.1	42.08	1.95	-1.97	down	0.0229	102	DE
ENSSSCG00000034259	PMEPA1	2175.41	1283.29	3123.48	9856.36	3213.66	3672.22	1.25	up	0.0156	11100	DE
ENSSSCG00000034284		345.02	162.38	205.79	760.16	352.97	353.83	1.02	up	0.000815	856	DE
ENSSSCG00000034329	NAT14	148.54	159	163.21	511.51	302.3	301.05	1.2	up	0.00249	576	DE
ENSSSCG00000034386	ATP2A2	31075.2	91798.1	81057.8	8292.52	52516.1	44924.8	-1.18	down	0.00191	81400	DE
ENSSSCG00000034440	MMP28	397.67	266.13	234.17	1546.08	431.12	307.89	1.02	up	0.0457	1740	DE
ENSSSCG00000034441	MRGPRF	197.42	60.89	69.78	593.21	141.7	102.63	1.14	up	0.00898	668	DE
ENSSSCG00000034487	NDUFB11	2667.09	2891.35	2775.77	596.76	2080.03	1915.77	-1.04	down	0.0498	2840	DE
ENSSSCG00000034491	PRICKLE1	111.87	42.85	41.39	562.13	133.97	114.36	1.84	up	2.25e-06	633	DE
ENSSSCG00000034551	SCX	16.92	39.47	74.51	317.92	105.63	126.09	2.04	up	0.0157	358	DE
ENSSSCG00000034609	RNF112	33.84	22.55	30.75	223.79	58.4	94.81	1.93	up	0.00037	252	DE
ENSSSCG00000034639	MGAM	23.5	30.45	16.56	134.98	73.86	63.53	1.92	up	0.000762	152	DE
ENSSSCG00000034655	COQ7	482.28	943.86	884.65	119	620.06	643.15	-1.01	down	0.049	837	DE
ENSSSCG00000034723	PYCR1	460.65	307.85	492	2792	1058.05	1297.05	1.93	up	3.12e-08	3140	DE
ENSSSCG00000034765	PIEZO2	71.45	22.55	91.07	666.92	244.76	256.09	2.71	up	8.3e-08	751	DE
ENSSSCG00000034838	MAP1LC3C	5.64	1.13	0	53.28	57.54	100.68	5.12	up	5.79e-06	103	DE
ENSSSCG00000034894	NKAIN3	15.04	18.04	27.2	462.67	139.99	150.52	3.44	up	6.2e-09	521	DE
ENSSSCG00000034943	GDF6	9.4	3.38	8.28	54.17	31.78	16.62	2.23	up	0.0222	61	DE
ENSSSCG00000035066	MYOC	108.11	37.21	68.6	39.96	12.88	3.91	-2.2	down	0.00734	115	DE
ENSSSCG00000035077	INHBA	14.1	9.02	37.85	120.77	54.96	74.28	2.19	up	0.00234	136	DE
ENSSSCG00000035218	ADA2	263.23	125.17	160.85	529.27	274.82	355.79	1.09	up	0.000207	596	DE
ENSSSCG00000035299	SFRP4	303.65	75.55	156.11	869.39	394.19	390	1.73	up	1.68e-06	979	DE
ENSSSCG00000035320	ASB14	71.45	241.32	262.56	7.99	67.85	62.56	-2.25	down	4.68e-07	222	DE
ENSSSCG00000035419	RARRES2	2203.61	970.93	1075.06	5176.39	2031.94	1898.18	1.04	up	4.24e-05	5830	DE
ENSSSCG00000035521	KLHL38	662.78	1158.12	1389.66	101.24	681.03	636.31	-1.51	down	0.00381	1180	DE
ENSSSCG00000035537	RUNX1	190.84	138.7	218.8	1505.23	520.44	616.76	2.13	up	1.11e-07	1700	DE
ENSSSCG00000035617		1127.19	656.3	360.72	155.41	444.86	223.83	-1.34	down	0.0384	1200	DE
ENSSSCG00000035669		174.86	66.53	93.43	773.48	252.49	232.63	1.81	up	1.19e-07	871	DE
ENSSSCG00000035849	PTPRF	371.34	241.32	373.73	1792.95	549.64	605.03	1.38	up	0.00246	2020	DE
ENSSSCG00000035968	LMX1B	17.86	7.89	2.37	183.82	24.91	40.07	2.97	up	0.000106	207	DE
ENSSSCG00000036007	MFAP4	8017.24	5388.01	8437.29	37412.2	10847.6	13983.2	1.31	up	0.00256	42100	DE
ENSSSCG00000036011	ISLR2	25.38	12.4	36.66	516.84	108.21	141.73	3.14	up	5.37e-08	582	DE
ENSSSCG00000036060	RRAD	8880.26	13657.2	25138	1158	6404.99	14586.2	-1.58	down	0.00394	21300	DE
ENSSSCG00000036091	MORC4	316.82	199.6	214.07	884.49	328.92	423.23	1.07	up	0.0022	996	DE
ENSSSCG00000036109		47.95	25.94	145.47	0.89	7.73	78.19	-2.29	down	0.027	123	DE
ENSSSCG00000036132	CKM	182528	238925	217385	16676.5	126160	95095.5	-1.82	down	0.00267	212000	DE
ENSSSCG00000036135	COL1A1	59101.7	19386.9	55002	499178	131494	104916	2.28	up	3.63e-06	562000	DE
ENSSSCG00000036145	PRKAA2	404.25	978.82	957.98	119.89	536.76	635.33	-1.06	down	0.01	868	DE
ENSSSCG00000036155		535.86	304.47	334.7	1947.47	539.33	645.11	1.21	up	0.00147	2190	DE
ENSSSCG00000036224		109.99	40.6	67.41	142.97	106.49	310.82	1.32	up	0.0258	318	DE
ENSSSCG00000036236	ELOVL6	158.88	95.85	114.72	510.62	186.36	280.52	1.32	up	0.000198	575	DE
ENSSSCG00000036244	PRR33	8.46	9.02	21.29	68.38	42.94	72.33	2.32	up	0.000436	77	DE
ENSSSCG00000036246	GP91-PHOX	615.77	308.98	355.99	1250.36	634.66	725.26	1.03	up	3.98e-05	1410	DE
ENSSSCG00000036285	NKX2-5	2899.29	3913.02	4752.03	562.13	2722.42	3232.37	-1.13	down	0.0426	4020	DE
ENSSSCG00000036411	ACOT13	2708.45	2927.44	3031.23	548.81	2086.04	1912.84	-1.14	down	0.0345	2880	DE
ENSSSCG00000036436	FZD1	132.56	153.36	107.62	953.75	413.09	303	1.92	up	9.22e-06	1070	DE
ENSSSCG00000036438	GPX3	5082.22	5094.82	3918.24	1070.98	2798.86	2031.11	-1.35	down	0.00174	5410	DE
ENSSSCG00000036452	LRRC17	604.49	149.98	293.31	2783.12	784.95	1255.02	2.23	up	0	3130	DE
ENSSSCG00000036534	MYOM3	5556.98	13315.5	7844.76	1504.34	6919.42	6051.29	-1.06	down	0.0182	11800	DE
ENSSSCG00000036569	PTP4A3	27454.9	40396.6	33714.8	3136.56	25617.4	19876.1	-1.47	down	0.022	35800	DE
ENSSSCG00000036614	PGP	2220.53	2802.26	3776.32	408.5	1767.43	1664.57	-1.42	down	0.00284	3190	DE
ENSSSCG00000036659	NIPSNAP2	6812.02	11033.1	11435.4	1824.03	7560.95	7202.71	-1.03	down	0.0215	9780	DE
ENSSSCG00000036702	ACTN1	3143.72	1787.36	2562.88	14081.6	4607.51	5023.03	1.5	up	2.21e-05	15900	DE
ENSSSCG00000036789	COX6A2	4640.37	5918.02	5753.77	752.17	3791.64	3743.57	-1.27	down	0.0277	5250	DE
ENSSSCG00000036814	CLEC11A	69.57	55.26	236.54	1286.77	492.1	395.86	2.74	up	7.77e-05	1450	DE
ENSSSCG00000036851		4.7	12.4	7.1	33.75	38.65	19.55	1.96	up	0.0331	45	DE
ENSSSCG00000036871	EXOC3L4	55.47	19.17	34.3	187.38	65.27	69.4	1.52	up	0.00266	211	DE
ENSSSCG00000036874	MYLK3	933.53	2821.43	2254.2	235.33	1528.68	1300.96	-1.21	down	0.00266	2500	DE
ENSSSCG00000036883	FABP3	5191.27	7407.67	10840.5	763.71	4851.41	5607.54	-1.42	down	0.012	9170	DE
ENSSSCG00000036944	TACO1	706.96	1100.61	991.09	206.91	713.67	596.23	-1.03	down	0.0141	976	DE
ENSSSCG00000036983		8.46	5.64	11.83	18.65	22.33	125.11	2.23	up	0.0117	128	DE
ENSSSCG00000037015	SESN3	577.23	207.49	467.16	2761.8	901.75	747.74	1.69	up	0.000157	3110	DE
ENSSSCG00000037140		636.45	1481.76	1910.04	56.83	572.83	794.65	-1.99	down	0.000294	1620	DE
ENSSSCG00000037151	MIEF2	1134.71	1887.72	2051.96	283.28	1192.88	1131.87	-1.16	down	0.00829	1740	DE
ENSSSCG00000037260		62.99	13.53	39.03	154.52	92.75	51.8	1.45	up	0.0472	174	DE
ENSSSCG00000037262	PTX4	47.01	54.13	52.04	122.55	116.8	91.88	1.11	up	0.0196	138	DE
ENSSSCG00000037284	CCDC85C	443.73	720.58	617.36	130.54	510.13	353.83	-1.01	down	0.023	639	DE
ENSSSCG00000037334	ADSS1	4891.38	10118.6	11900.2	1492.8	6299.36	5449.19	-1.17	down	0.000641	10100	DE
ENSSSCG00000037351		37.6	15.79	15.37	89.69	40.36	54.74	1.46	up	0.0166	101	DE
ENSSSCG00000037430	COL6A6	1708.18	914.54	818.42	3998.84	2084.33	1961.71	1.23	up	2.2e-08	4500	DE
ENSSSCG00000037432	PLPPR3	69.57	20.3	24.84	251.32	54.96	47.89	1.45	up	0.00521	283	DE
ENSSSCG00000037450	SSC5D	1457.17	482.64	813.69	6361.03	1515.8	1533.59	1.57	up	1.03e-05	7160	DE
ENSSSCG00000037520		81.79	58.64	113.54	479.54	181.21	314.73	1.89	up	1.74e-06	540	DE
ENSSSCG00000037527	CPLX1	1915	2824.82	3387.21	288.61	2037.09	1818.03	-1.34	down	0.0233	2860	DE
ENSSSCG00000037534	OPCML	138.2	58.64	2.37	350.78	114.22	130.98	2.23	up	0.0194	395	DE
ENSSSCG00000037539	SORCS2	175.8	92.47	287.39	3274.2	920.64	1005.78	3.12	up	3e-10	3690	DE
ENSSSCG00000037559	ACOT11	2243.1	3723.57	4157.14	473.33	2567.84	2369.3	-1.18	down	0.0182	3520	DE
ENSSSCG00000037575	FKBP14	300.83	136.45	229.44	785.03	324.63	389.02	1.13	up	0.000563	884	DE
ENSSSCG00000037697	MGP	13531.9	4263.73	5441.54	33093.7	10772.9	9415.62	1.14	up	2.17e-05	37300	DE
ENSSSCG00000037772	ATP5PB	9637.98	12583.7	12000.7	1976.78	8762.42	8532.99	-1.08	down	0.0488	11200	DE
ENSSSCG00000037892	YPEL4	3.76	5.64	2.37	38.19	23.19	14.66	2.67	up	0.0128	43	DE
ENSSSCG00000037912	FITM2	2981.08	6806.62	5574	780.59	4170.37	3169.82	-1.14	down	0.00518	6040	DE
ENSSSCG00000037997		51.71	48.49	54.4	232.67	103.06	88.95	1.33	up	0.0185	262	DE
ENSSSCG00000038005		47.01	16.92	41.39	191.82	97.9	89.92	1.87	up	0.000359	216	DE
ENSSSCG00000038031	CPSF6	201.18	124.04	89.88	1700.6	301.44	354.81	2.12	up	2.68e-06	1920	DE
ENSSSCG00000038044	GYG2	128.79	32.7	86.34	436.03	133.12	105.56	1.36	up	0.0177	491	DE
ENSSSCG00000038079	CLPP	1092.4	1688.12	1384.93	327.69	1116.45	768.26	-1.06	down	0.00812	1500	DE
ENSSSCG00000038094	GPX7	594.15	262.75	398.57	1884.42	685.33	923.67	1.42	up	4.23e-08	2120	DE
ENSSSCG00000038128	CDYL2	31.96	27.06	33.12	134.09	56.68	63.53	1.37	up	0.0228	151	DE
ENSSSCG00000038144		4185.36	3507.06	3583.54	14555	6367.2	6194.97	1.15	up	0.00166	16400	DE
ENSSSCG00000038237	UQCC1	1790.9	3781.08	3951.36	551.47	2390.92	2220.73	-1.06	down	0.00449	3350	DE
ENSSSCG00000038452	ADAMTS17	394.85	241.32	241.27	2223.65	802.99	562.02	1.82	up	6.33e-07	2500	DE
ENSSSCG00000038492	PHETA2	235.03	154.49	176.22	697.11	291.99	315.71	1.12	up	0.00201	785	DE
ENSSSCG00000038521	CHAC1	7.52	3.38	10.64	96.8	10.31	24.44	2.23	up	0.0299	109	DE
ENSSSCG00000038540		495.44	178.17	123	981.28	297.15	310.82	1.02	up	0.00185	1100	DE
ENSSSCG00000038561		425.87	1107.37	1322.24	103.01	506.7	638.26	-1.39	down	9.89e-05	1120	DE
ENSSSCG00000038631	TCFL5	127.85	81.19	69.78	339.23	190.66	127.07	1.18	up	0.00176	382	DE
ENSSSCG00000038772	IKBIP	377.92	308.98	367.82	1125.15	589.14	698.86	1.15	up	0.000374	1270	DE
ENSSSCG00000038826	NDUFV2	3268.75	4370.85	4616.03	620.74	3010.98	3188.39	-1.14	down	0.0439	3900	DE
ENSSSCG00000038844	SMIM5	544.32	870.56	680.04	63.05	556.51	442.78	-1.4	down	0.0401	772	DE
ENSSSCG00000038932	PPM1E	2551.45	5571.82	4209.18	450.24	3273.78	2504.18	-1.32	down	0.0112	4940	DE
ENSSSCG00000039025	FREM1	0.94	0	7.1	103.9	8.59	15.64	4.12	up	0.00902	117	DE
ENSSSCG00000039161	MEIS1	76.15	56.38	20.11	279.73	75.58	60.6	1.3	up	0.0267	315	DE
ENSSSCG00000039222		338.44	120.66	159.66	1666.85	490.38	573.75	2.06	up	0	1880	DE
ENSSSCG00000039244	PHYH	6334.44	7661.4	7756.06	1602.91	5045.5	4666.27	-1.1	down	0.0141	6790	DE
ENSSSCG00000039270	TREM2	41.36	18.04	7.1	387.19	91.89	125.11	3.17	up	3e-10	436	DE
ENSSSCG00000039271	ST8SIA2	35.72	18.04	10.64	108.34	56.68	90.9	2.06	up	0.000847	122	DE
ENSSSCG00000039272	IP6K3	3.76	22.55	78.06	0.89	5.15	7.82	-2.66	down	0.0109	66	DE
ENSSSCG00000039311	NCS1	191.78	228.92	189.23	703.33	315.18	319.62	1.03	up	0.0357	792	DE
ENSSSCG00000039332	SEC16B	124.09	49.62	59.13	369.42	181.21	209.17	1.75	up	8.3e-08	416	DE
ENSSSCG00000039358	SUSD5	20.68	6.77	13.01	231.78	42.08	13.68	2.18	up	0.0209	261	DE
ENSSSCG00000039412	DOC2B	89.31	81.19	79.24	302.82	150.29	124.13	1.11	up	0.0226	341	DE
ENSSSCG00000039426	FSTL1	16884.3	7064.86	9345.59	46013.8	16169.6	18763.8	1.22	up	4.01e-07	51800	DE
ENSSSCG00000039487	GPSM1	484.16	391.3	399.75	1398.66	691.34	661.72	1.03	up	0.00343	1580	DE
ENSSSCG00000039514	ID3	2172.59	1376.89	1686.51	8272.09	2251.79	2646.89	1.09	up	0.0121	9320	DE
ENSSSCG00000039546	KNTC1	31.96	24.81	48.49	80.81	66.13	91.88	1.22	up	0.023	94	DE
ENSSSCG00000039556	KCNQ1	2336.17	4202.83	3490.11	500.85	2836.64	2382.01	-1.1	down	0.0363	3730	DE
ENSSSCG00000039568	SNAI2	396.73	272.9	490.81	2072.69	602.02	597.21	1.27	up	0.0238	2330	DE
ENSSSCG00000039651	SLC2A5	3.76	1.13	3.55	162.51	14.6	23.46	4.14	up	5.85e-05	183	DE
ENSSSCG00000039662	MRPL51	1471.27	1816.68	2234.09	332.13	1230.67	1423.14	-1.11	down	0.0276	1890	DE
ENSSSCG00000039770	SLC6A9	61.11	28.19	80.42	317.03	76.43	92.86	1.35	up	0.0448	357	DE
ENSSSCG00000039797	APCDD1	613.89	222.15	423.4	1558.51	732.56	772.17	1.31	up	4.59e-05	1760	DE
ENSSSCG00000039798	SLC11A1	48.89	11.28	42.58	270.85	78.15	61.58	1.92	up	0.00504	305	DE
ENSSSCG00000039815		3.76	0	0	73.71	9.45	9.77	4.78	up	0.000545	83	DE
ENSSSCG00000039825		20701.2	26478.8	26894.3	2272.49	15912.9	15597.9	-1.53	down	0.0174	23500	DE
ENSSSCG00000039860		25.38	15.79	14.19	130.54	49.81	56.69	2.03	up	0.000246	147	DE
ENSSSCG00000039862	TRIB3	102.47	40.6	26.02	215.79	65.27	65.49	1.02	up	0.0373	243	DE
ENSSSCG00000039875	NKD1	130.67	41.72	83.97	1193.53	287.7	204.28	2.44	up	3.96e-07	1340	DE
ENSSSCG00000039926		201.18	269.51	546.4	1855.12	916.35	1048.79	1.96	up	0.000199	2090	DE
ENSSSCG00000039947	KCNJ2	1679.03	1838.1	1831.98	428.92	1206.63	1324.42	-1	down	0.0399	1790	DE
ENSSSCG00000040083		28.2	16.92	9.46	91.47	34.35	43.01	1.62	up	0.018	103	DE
ENSSSCG00000040109		1568.1	3917.53	3320.98	346.34	2481.1	2381.03	-1.09	down	0.036	3470	DE
ENSSSCG00000040139	B3GNT9	746.45	352.96	468.34	1942.14	742.87	780.97	1.07	up	0.000429	2190	DE
ENSSSCG00000040162	NUPR1	187.08	48.49	21.29	421.82	103.92	63.53	1.25	up	0.00185	475	DE
ENSSSCG00000040166	FLRT2	364.76	193.96	256.64	983.06	360.7	481.87	1.08	up	0.000643	1110	DE
ENSSSCG00000040207	P2RY2	781.23	816.43	1627.38	177.61	425.97	843.52	-1.33	down	0.00118	1380	DE
ENSSSCG00000040288	ARNT2	143.84	99.24	59.13	735.3	244.76	248.27	1.91	up	2.54e-07	828	DE
ENSSSCG00000040317	SOD2	8040.74	16415.5	17065	1999.87	11129.3	9032.46	-1.16	down	0.00808	14600	DE
ENSSSCG00000040401	EEF1A2	91486.6	100737	101321	11052.5	68447	65510.5	-1.37	down	0.038	97300	DE
ENSSSCG00000040406	IL17C	80.85	48.49	47.31	180.27	82.45	101.65	1.01	up	0.0258	203	DE
ENSSSCG00000040554	COL9A3	27.26	10.15	13.01	1134.92	553.07	282.48	5.22	up	0	1280	DE
ENSSSCG00000040617	TNFAIP8	112.81	38.34	104.08	245.99	116.8	159.32	1.1	up	0.0169	277	DE
ENSSSCG00000040631	LPL	16567.5	25157.2	22798.7	2914.55	16173.1	11694	-1.36	down	0.00787	22300	DE
ENSSSCG00000040648	CCL8	28.2	9.02	37.85	119	31.78	84.06	1.67	up	0.00473	134	DE
ENSSSCG00000040678	TYMS	184.26	72.17	109.99	571.01	144.28	220.9	1.23	up	0.00091	643	DE
ENSSSCG00000040811	PYCARD	62.99	30.45	49.67	170.5	65.27	129.02	1.32	up	0.00276	192	DE
ENSSSCG00000040860	NMRK2	2304.2	3028.93	7585.75	279.73	1893.67	3913.64	-1.52	down	0.0117	6410	DE
ENSSSCG00000040931	SLC17A9	114.69	78.94	182.13	689.12	303.16	494.58	1.99	up	5.98e-08	776	DE
ENSSSCG00000040961	LIF	23.5	14.66	24.84	150.97	53.25	73.31	2.05	up	0.000234	170	DE
ENSSSCG00000041032		298.01	381.15	696.6	62.16	273.96	426.16	-1.12	down	0.0437	589	DE
ENSSSCG00000041370		6.58	0	3.55	82.59	21.47	9.77	3.43	up	0.00848	93	DE
ENSSSCG00000041487		72.39	77.81	108.81	502.63	162.31	178.87	1.51	up	0.0137	566	DE
ENSSSCG00000041566		555.6	1150.22	1575.34	158.96	695.63	611.87	-1.29	down	0.00035	1330	DE
ENSSSCG00000041715		87.43	72.17	49.67	230.89	109.93	110.45	1.06	up	0.022	260	DE
ENSSSCG00000041738		175.8	115.02	138.37	573.67	339.23	288.34	1.45	up	8.65e-06	646	DE
ENSSSCG00000042063		13.16	23.68	241.27	2.66	11.16	44.96	-1.95	down	0.00434	204	DE
ENSSSCG00000042139		19.74	27.06	63.87	1.78	12.02	8.8	-2.38	down	0.0132	54	DE
ENSSSCG00000042150		36.66	23.68	53.22	243.32	104.77	73.31	1.79	up	0.00829	274	DE
ENSSSCG00000042162	KCNJ11	397.67	721.71	784.12	71.93	406.22	401.73	-1.39	down	0.00849	663	DE
ENSSSCG00000042177		16.92	53	66.23	0.89	25.76	21.5	-1.87	down	0.0368	56	DE
ENSSSCG00000042447	APOBEC2	5299.39	7167.48	7523.07	1127.81	4408.26	4805.06	-1.18	down	0.0165	6360	DE
ENSSSCG00000042613		187.08	548.05	312.23	14.21	237.89	166.16	-1.83	down	0.00782	486	DE
ENSSSCG00000042718	GNAT1	46.07	73.3	87.52	198.03	178.63	151.5	1.39	up	0.0047	223	DE
ENSSSCG00000042862		67.69	5.64	9.46	150.97	19.75	40.07	1.6	up	0.0166	170	DE
ENSSSCG00000043307		29.14	45.11	48.49	10.66	14.6	5.86	-1.99	down	0.0146	41	DE
ENSSSCG00000043681		21.62	48.49	88.7	0	30.06	8.8	-2.86	down	0.0127	75	DE
ENSSSCG00000043687	TNNI3	7065.85	8913.12	8708.12	729.97	5880.26	5657.38	-1.44	down	0.0381	7900	DE
ENSSSCG00000043851		1360.34	2371.49	2727.28	404.95	1665.23	1485.7	-1.04	down	0.0112	2310	DE
ENSSSCG00000043954		14.1	3.38	13.01	334.79	80.73	62.56	3.77	up	2.48e-08	377	DE
ENSSSCG00000043997		160.76	201.85	298.04	34.63	116.8	130.98	-1.37	down	0.00525	252	DE
ENSSSCG00000044762	CCL11	1.88	1.13	0	29.31	11.16	3.91	3.79	up	0.0263	33	DE
ENSSSCG00000045048		47.95	161.26	88.7	12.43	90.17	45.94	-1.19	down	0.0339	143	DE
ENSSSCG00000045128		64.87	48.49	53.22	187.38	109.07	140.75	1.37	up	0.000641	211	DE
ENSSSCG00000045485		5528.77	5878.55	6042.35	1104.72	4204.72	4156.05	-1.1	down	0.0488	5880	DE
ENSSSCG00000045712	OLFML3	980.53	419.49	957.98	5944.54	1645.48	1428.03	1.73	up	0.000512	6690	DE
ENSSSCG00000046026		268.87	3.38	0	35.52	1.72	0	-2.29	down	0.0453	286	DE
ENSSSCG00000046157		32.9	55.26	49.67	6.22	23.19	13.68	-1.79	down	0.0138	49	DE
ENSSSCG00000046599		62.05	33.83	35.48	168.73	66.99	71.35	1.16	up	0.0193	190	DE
ENSSSCG00000047236		5.64	5.64	2.37	43.51	14.6	11.73	2.23	up	0.0499	49	DE
ENSSSCG00000048318		81.79	63.15	31.93	392.51	106.49	85.04	1.49	up	0.00476	442	DE
ENSSSCG00000048390		235.97	231.17	219.98	25.75	149.43	119.25	-1.5	down	0.0351	251	DE
ENSSSCG00000048719		189273	117626	184264	13437.8	78046.8	92485.7	-1.72	down	0.0202	201000	DE
ENSSSCG00000049139		96.83	154.49	73.33	23.98	82.45	44.96	-1.19	down	0.0381	137	DE
ENSSSCG00000049309		6.58	0	0	63.94	12.02	5.86	4.08	up	0.0047	72	DE
ENSSSCG00000050094		6193.43	6861.88	7513.61	1205.96	4857.42	4336.87	-1.2	down	0.0228	6590	DE
ENSSSCG00000050122		0	4.51	14.19	115.45	42.08	9.77	3.27	up	0.0497	130	DE
ENSSSCG00000050398		62.05	84.58	61.5	497.3	134.83	112.4	1.5	up	0.0297	560	DE
ENSSSCG00000050584		104.35	364.24	211.7	28.42	239.61	124.13	-1.04	down	0.0353	323	DE
ENSSSCG00000050595		175.8	237.94	232.99	44.4	116.8	141.73	-1.22	down	0.0125	211	DE
ENSSSCG00000050649		1902.78	1279.91	1481.91	2924.32	3045.33	3534.4	1.04	up	0.000611	3620	DE
ENSSSCG00000050692		15.04	11.28	13.01	103.9	30.06	29.32	1.83	up	0.0199	117	DE
ENSSSCG00000050772		148.54	85.7	167.94	664.25	215.56	227.74	1.32	up	0.0117	748	DE
ENSSSCG00000050859		86.49	284.17	290.94	6.22	128.82	93.83	-2.02	down	0.00149	252	DE
ENSSSCG00000051274		1695.01	901.01	881.1	3450.92	2062.86	2357.57	1.21	up	6.55e-07	3890	DE
ENSSSCG00000051406		27.26	21.43	14.19	63.94	54.96	52.78	1.48	up	0.0191	72	DE
ENSSSCG00000051482		65.81	22.55	28.38	156.3	67.85	50.83	1.23	up	0.0213	176	DE
ENSSSCG00000051491		28.2	31.57	41.39	231.78	74.72	66.47	1.65	up	0.0229	261	DE
ENSSSCG00000000002	GTSE1	618.59	764.56	965.07	180.27	664.72	761.42	-0.759	down	0.184	816	not DE
ENSSSCG00000000005	CDPF1	862.08	1145.71	2282.59	353.44	845.07	1262.84	-0.857	down	0.0147	1930	not DE
ENSSSCG00000000018	KIAA0930	2455.56	2787.6	3074.99	2450.99	2729.29	2412.31	-0.128	down	0.82	3180	not DE
ENSSSCG00000000019	NUP50	1334.95	1258.48	1278.48	1242.37	1303.67	1332.24	0.00209	up	0.999	1520	not DE
ENSSSCG00000000020	PHF21B	26.32	19.17	16.56	18.65	13.74	24.44	-0.144	down	0.943	28	not DE
ENSSSCG00000000021		13.16	19.17	18.92	6.22	21.47	14.66	-0.393	down	0.831	25	not DE
ENSSSCG00000000025		237.85	94.72	185.68	388.96	177.77	264.88	0.706	up	0.0546	438	not DE
ENSSSCG00000000026	SULT4A1	0	0	0	0	0	0.98	0.634	up	0.966	1	not DE
ENSSSCG00000000028		2.82	3.38	0	7.1	2.58	0.98	0.871	up	0.845	8	not DE
ENSSSCG00000000031	MCAT	270.75	373.26	281.48	154.52	314.32	253.16	-0.4	down	0.423	366	not DE
ENSSSCG00000000033	TSPO	893.1	492.79	830.25	1430.63	742.87	1204.2	0.603	up	0.0307	1610	not DE
ENSSSCG00000000035	TTLL1	859.26	734.11	668.22	513.29	772.93	654.88	-0.232	down	0.723	914	not DE
ENSSSCG00000000036	PACSIN2	2737.59	2202.34	2494.29	2070.02	2158.18	2251.03	-0.194	down	0.689	2910	not DE
ENSSSCG00000000037	ARFGAP3	1140.35	1029.56	1164.95	1737.01	1221.23	1269.69	0.326	up	0.424	1960	not DE
ENSSSCG00000000038	CYB5R3	2913.39	2448.17	2224.63	3401.19	2621.94	2062.38	0.0714	up	0.912	3830	not DE
ENSSSCG00000000039	POLDIP3	2050.37	2171.9	1963.26	2344.43	1994.15	2090.73	0.0537	up	0.938	2640	not DE
ENSSSCG00000000040	SEPTIN3	30.08	32.7	37.85	55.95	45.52	37.14	0.454	up	0.658	63	not DE
ENSSSCG00000000058	SNU13	1964.82	1977.94	2003.47	1368.47	1559.6	1965.62	-0.297	down	0.479	2090	not DE
ENSSSCG00000000061	PMM1	242.55	128.55	237.72	490.2	275.68	305.94	0.826	up	0.0355	552	not DE
ENSSSCG00000000062	CSDC2	486.04	250.34	565.32	990.16	553.93	638.26	0.783	up	0.0589	1120	not DE
ENSSSCG00000000063	POLR3H	466.29	488.28	497.91	253.98	400.2	426.16	-0.461	down	0.291	496	not DE
ENSSSCG00000000067	CHADL	148.54	190.58	152.57	137.65	150.29	124.13	-0.25	down	0.698	175	not DE
ENSSSCG00000000068	EP300	1812.53	2129.04	2179.69	2697.87	2116.1	1837.57	0.106	up	0.893	3040	not DE
ENSSSCG00000000071	ST13	3929.65	4149.83	3487.74	3434.94	3758.14	3732.82	-0.0799	down	0.897	4380	not DE
ENSSSCG00000000074	MCHR1	0	0	0	1.78	0.86	0	1.8	up	0.883	2	not DE
ENSSSCG00000000075	MRTFA	567.82	501.81	455.33	1017.69	599.45	522.93	0.434	up	0.31	1150	not DE
ENSSSCG00000000076	SGSM3	568.77	589.77	539.31	548.81	548.78	556.16	-0.0372	down	0.961	639	not DE
ENSSSCG00000000077	ADSL	796.27	817.56	884.65	369.42	653.55	727.21	-0.568	down	0.183	847	not DE
ENSSSCG00000000079	FAM83F	0	0	1.18	6.22	2.58	0.98	3.06	up	0.468	7	not DE
ENSSSCG00000000081	ENTHD1	0.94	0	4.73	1.78	6.01	0	0.642	up	0.933	7	not DE
ENSSSCG00000000082	CACNA1I	14.1	2.26	5.91	57.72	3.44	6.84	1.11	up	0.488	65	not DE
ENSSSCG00000000084	ATF4	4930.86	3741.61	4640.86	4213.75	3540.87	4057.33	-0.167	down	0.713	5240	not DE
ENSSSCG00000000087	TAB1	1537.08	1638.51	1431.05	1197.97	1349.19	1273.6	-0.27	down	0.477	1640	not DE
ENSSSCG00000000091	APOBEC3B	206.82	102.62	160.85	217.57	143.42	208.19	0.304	up	0.603	245	not DE
ENSSSCG00000000092	NPTXR	28.2	30.45	52.04	46.18	48.09	53.76	0.466	up	0.617	56	not DE
ENSSSCG00000000094	SUN2	3469	5566.19	6488.22	2680.99	4200.43	3882.37	-0.506	down	0.0932	5490	not DE
ENSSSCG00000000097		2251.56	2087.32	2413.86	1216.61	1867.05	2001.78	-0.439	down	0.291	2400	not DE
ENSSSCG00000000103	DMC1	1.88	0	2.37	11.54	0.86	0.98	1.21	up	0.786	13	not DE
ENSSSCG00000000107		2410.44	2346.68	2674.05	2404.81	2414.11	2486.59	-0.0224	down	0.975	2810	not DE
ENSSSCG00000000108	TMEM184B	2014.65	1788.49	2016.48	2859.49	2133.28	2036.97	0.258	up	0.563	3220	not DE
ENSSSCG00000000113	SLC16A8	24.44	18.04	33.12	23.98	20.61	26.39	-0.0609	down	0.975	28	not DE
ENSSSCG00000000114	PICK1	842.34	1055.5	948.51	423.6	857.09	824.95	-0.495	down	0.25	998	not DE
ENSSSCG00000000116	POLR2F	1390.42	1184.06	1244.19	653.6	935.24	965.7	-0.597	down	0.126	1480	not DE
ENSSSCG00000000118	MICALL1	1462.81	2423.37	2773.4	1094.95	1929.74	1972.46	-0.413	down	0.167	2340	not DE
ENSSSCG00000000119	EIF3L	6543.15	5659.78	5459.28	4422.44	4503.59	4613.49	-0.379	down	0.24	6960	not DE
ENSSSCG00000000120	ANKRD54	458.77	486.03	400.93	386.3	401.06	379.24	-0.202	down	0.7	488	not DE
ENSSSCG00000000137	NCF4	394.85	268.39	211.7	586.99	422.53	335.26	0.629	up	0.0461	661	not DE
ENSSSCG00000000141	EIF3D	3658.9	3254.46	3192.07	2974.93	2991.23	3062.3	-0.16	down	0.74	3890	not DE
ENSSSCG00000000142	FOXRED2	287.67	170.28	117.09	524.83	244.76	203.31	0.731	up	0.0372	591	not DE
ENSSSCG00000000144		1486.31	1864.04	1805.96	830.32	1376.67	1364.5	-0.56	down	0.0766	1650	not DE
ENSSSCG00000000145		988.99	716.07	865.73	1810.71	901.75	791.72	0.36	up	0.509	2040	not DE
ENSSSCG00000000148		217.16	148.85	176.22	114.56	136.55	170.07	-0.366	down	0.587	231	not DE
ENSSSCG00000000152	RBFOX2	2074.82	2594.77	2313.33	2479.41	2563.54	2486.59	0.115	up	0.836	2980	not DE
ENSSSCG00000000156	FBXO7	832	979.95	1086.89	571.9	888.87	983.3	-0.274	down	0.54	1040	not DE
ENSSSCG00000000158	RTCB	718.24	732.99	739.18	620.74	724.83	774.13	-0.0534	down	0.94	844	not DE
ENSSSCG00000000160	PRDM4	431.51	499.56	570.05	358.77	426.83	427.14	-0.303	down	0.466	497	not DE
ENSSSCG00000000161	PWP1	432.45	433.03	445.87	335.68	429.4	486.76	-0.0833	down	0.915	500	not DE
ENSSSCG00000000162	BTBD11	62.99	34.96	41.39	124.33	39.51	48.87	0.488	up	0.558	140	not DE
ENSSSCG00000000164	CRY1	269.81	254.85	314.59	289.5	254.21	346.01	0.0789	up	0.917	354	not DE
ENSSSCG00000000167	RIC8B	424.93	537.9	501.46	419.15	438.85	469.17	-0.137	down	0.822	511	not DE
ENSSSCG00000000169	POLR3B	189.9	195.09	164.39	147.41	143.42	173.01	-0.247	down	0.717	202	not DE
ENSSSCG00000000174	TEX49	1.88	7.89	2.37	0.89	3.44	4.89	-0.401	down	0.929	7	not DE
ENSSSCG00000000176	DDX23	1083	1187.44	1063.24	1092.29	1124.18	1185.63	0.03	up	0.967	1310	not DE
ENSSSCG00000000179	CCDC65	12.22	5.64	10.64	27.53	6.01	11.73	0.516	up	0.794	31	not DE
ENSSSCG00000000182	WNT10B	33.84	33.83	16.56	19.54	23.19	46.92	0.0225	up	0.993	48	not DE
ENSSSCG00000000185	PRKAG1	714.48	666.45	452.97	310.81	535.04	415.41	-0.546	down	0.278	760	not DE
ENSSSCG00000000186	RHEBL1	2.82	1.13	3.55	3.55	1.72	3.91	0.336	up	0.942	4	not DE
ENSSSCG00000000188	DHH	24.44	10.15	11.83	31.97	6.87	12.71	0.0191	up	0.994	36	not DE
ENSSSCG00000000189	LMBR1L	231.27	215.39	185.68	307.26	217.28	221.88	0.228	up	0.711	346	not DE
ENSSSCG00000000190	TUBA1B	7779.39	6031.91	9475.68	8856.42	6941.75	13619.6	0.304	up	0.406	13900	not DE
ENSSSCG00000000195	PRPH	10.34	3.38	1.18	10.66	0	3.91	-0.409	down	0.931	12	not DE
ENSSSCG00000000197	C1QL4	1.88	0	1.18	11.54	2.58	0	1.72	up	0.693	13	not DE
ENSSSCG00000000198	DNAJC22	9.4	12.4	2.37	0.89	2.58	5.86	-1.48	down	0.565	11	not DE
ENSSSCG00000000199	SPATS2	356.3	198.47	268.47	532.82	313.46	395.86	0.599	up	0.0643	600	not DE
ENSSSCG00000000203	KCNH3	6.58	12.4	18.92	23.09	11.16	10.75	0.257	up	0.923	26	not DE
ENSSSCG00000000205	FAM186B	65.81	99.24	49.67	24.87	74.72	46.92	-0.619	down	0.445	88	not DE
ENSSSCG00000000206	FAIM2	534.92	180.43	105.26	737.07	226.73	178.87	0.512	up	0.189	830	not DE
ENSSSCG00000000209	NCKAP5L	977.71	885.22	730.9	1237.93	1034.86	798.56	0.232	up	0.589	1390	not DE
ENSSSCG00000000214	GPD1	748.33	1228.03	1147.21	268.19	839.06	720.37	-0.895	down	0.0229	1090	not DE
ENSSSCG00000000215	SMARCD1	977.71	793.88	667.04	1007.93	824.46	681.27	0.043	up	0.951	1140	not DE
ENSSSCG00000000216	ASIC1	7.52	3.38	2.37	9.77	5.15	4.89	0.643	up	0.819	11	not DE
ENSSSCG00000000217	RACGAP1	146.66	172.53	120.63	218.46	230.16	330.37	0.81	up	0.0872	338	not DE
ENSSSCG00000000223	BIN2	235.03	85.7	172.67	359.66	156.3	236.54	0.639	up	0.101	405	not DE
ENSSSCG00000000231		0	0	0	0	0	0				0	not DE
ENSSSCG00000000232	ACVRL1	1596.3	720.58	800.68	1761.87	833.9	811.27	0.124	up	0.821	1980	not DE
ENSSSCG00000000233	ACVR1B	217.16	315.75	266.1	282.4	286.84	261.95	0.0719	up	0.936	334	not DE
ENSSSCG00000000234	TAMALIN	209.64	130.81	191.6	382.75	223.29	196.46	0.563	up	0.253	431	not DE
ENSSSCG00000000252	KRT8	254.77	204.11	164.39	294.83	352.97	717.44	1.03	up	0.0766	734	not DE
ENSSSCG00000000253	KRT18	2.82	5.64	5.91	3.55	11.16	20.53	1.1	up	0.555	21	not DE
ENSSSCG00000000259	CSAD	124.09	169.15	149.02	212.24	185.5	160.3	0.338	up	0.593	239	not DE
ENSSSCG00000000260	SOAT2	2.82	1.13	4.73	7.99	0.86	3.91	0.39	up	0.933	9	not DE
ENSSSCG00000000262	SPRYD3	1486.31	1178.42	1174.41	1512.33	1159.39	1197.36	0.00986	up	0.989	1700	not DE
ENSSSCG00000000263	TNS2	6809.2	4400.17	4128.76	7151.39	5492.94	4643.79	0.187	up	0.676	8050	not DE
ENSSSCG00000000264	MFSD5	523.64	550.3	567.69	599.43	481.79	546.39	-0.0168	down	0.984	675	not DE
ENSSSCG00000000272	SP1	292.37	399.2	298.04	567.46	423.39	362.63	0.441	up	0.379	639	not DE
ENSSSCG00000000273	PRR13	1616.98	1080.31	1300.96	1297.43	1133.63	1360.59	-0.0616	down	0.934	1720	not DE
ENSSSCG00000000274	PCBP2	7586.67	7353.55	7633.06	6772.19	6740.78	6558.58	-0.169	down	0.698	8070	not DE
ENSSSCG00000000278	ATF7	1541.78	1718.57	1479.54	2554.89	1875.64	1403.59	0.26	up	0.65	2880	not DE
ENSSSCG00000000288	HNRNPA1	6009.17	5160.22	5072.54	4462.4	5347.8	5375.88	-0.0977	down	0.884	6390	not DE
ENSSSCG00000000289	NFE2	9.4	4.51	11.83	18.65	5.15	5.86	0.0885	up	0.979	21	not DE
ENSSSCG00000000290	COPZ1	1864.23	1941.85	2014.12	1692.6	1804.36	1977.35	-0.0906	down	0.875	2100	not DE
ENSSSCG00000000291		12.22	5.64	20.11	34.63	12.88	18.57	0.846	up	0.542	39	not DE
ENSSSCG00000000292	ZNF385A	553.72	235.68	236.54	791.24	392.48	666.61	0.91	up	0.0229	891	not DE
ENSSSCG00000000293	ITGA5	8407.38	12769.8	9755.98	4787.42	9965.61	8123.45	-0.478	down	0.163	11600	not DE
ENSSSCG00000000295	NCKAP1L	628.93	310.11	355.99	1173.1	484.37	606.99	0.773	up	0.00723	1320	not DE
ENSSSCG00000000297	PDE1B	172.98	63.15	115.9	243.32	99.62	146.62	0.492	up	0.307	274	not DE
ENSSSCG00000000298	PPP1R1A	325.28	658.56	442.32	32.86	377.02	348.94	-1.4	down	0.0611	584	not DE
ENSSSCG00000000299	TESPA1	22.56	7.89	11.83	12.43	17.18	10.75	0.0106	up	0.998	24	not DE
ENSSSCG00000000359		1389.48	1456.95	1381.38	472.44	1188.59	1139.69	-0.702	down	0.168	1480	not DE
ENSSSCG00000000361	CD63	5236.4	4042.7	5286.61	6079.52	4831.65	5742.42	0.197	up	0.631	6850	not DE
ENSSSCG00000000362	RDH5	3.76	6.77	2.37	2.66	4.29	4.89	-0.0777	down	0.986	6	not DE
ENSSSCG00000000363	GDF11	62.99	43.98	68.6	168.73	73.86	86.01	0.841	up	0.151	190	not DE
ENSSSCG00000000364	SARNP	81.79	102.62	112.36	70.16	84.16	91.88	-0.266	down	0.727	98	not DE
ENSSSCG00000000365	ORMDL2	48.89	22.55	28.38	39.96	26.62	39.1	0.124	up	0.938	52	not DE
ENSSSCG00000000366	DNAJC14	1319.91	1190.82	1175.59	1426.19	1379.25	1340.06	0.171	up	0.717	1610	not DE
ENSSSCG00000000367		472.87	295.45	276.75	783.25	369.29	435.94	0.571	up	0.0979	882	not DE
ENSSSCG00000000370	DGKA	228.45	146.6	173.85	366.76	172.62	203.31	0.387	up	0.44	413	not DE
ENSSSCG00000000371	PMEL	1.88	3.38	2.37	7.1	5.15	0	0.126	up	0.982	8	not DE
ENSSSCG00000000376	SUOX	534.92	767.94	808.96	380.97	513.57	444.73	-0.644	down	0.0394	684	not DE
ENSSSCG00000000377		2495.05	2501.18	2354.73	2119.75	2278.42	2511.03	-0.0925	down	0.879	2650	not DE
ENSSSCG00000000382	SMARCC2	2636.06	2491.03	2378.38	3291.96	2374.6	2372.23	0.0828	up	0.899	3710	not DE
ENSSSCG00000000383	RNF41	472.87	546.92	599.62	600.32	513.57	570.82	0.0609	up	0.938	676	not DE
ENSSSCG00000000384	NABP2	1304.87	1365.61	1338.8	865.84	1186.87	1209.09	-0.313	down	0.449	1390	not DE
ENSSSCG00000000385	SLC39A5	3.76	5.64	3.55	8.88	7.73	6.84	0.875	up	0.709	10	not DE
ENSSSCG00000000386	ANKRD52	1123.43	1520.1	1403.85	1137.58	1357.78	1246.23	-0.106	down	0.856	1580	not DE
ENSSSCG00000000393	PAN2	632.69	608.94	655.21	846.3	801.27	940.29	0.446	up	0.154	962	not DE
ENSSSCG00000000394		661.84	427.39	507.37	1042.56	552.21	598.19	0.423	up	0.252	1170	not DE
ENSSSCG00000000396	STAT2	604.49	383.41	586.61	785.03	532.46	644.13	0.328	up	0.417	884	not DE
ENSSSCG00000000403	BAZ2A	1402.64	1560.7	1247.73	1739.67	1760.56	1333.22	0.194	up	0.671	2050	not DE
ENSSSCG00000000418	TAC3	2.82	1.13	1.18	11.54	4.29	2.93	1.8	up	0.47	13	not DE
ENSSSCG00000000431	MBD6	1020.96	1075.8	981.63	1261.02	1156.81	1024.35	0.157	up	0.763	1420	not DE
ENSSSCG00000000433	B4GALNT1	477.57	227.79	197.51	716.65	347.82	372.4	0.7	up	0.031	807	not DE
ENSSSCG00000000437	ARHGAP9	115.63	48.49	83.97	139.42	63.55	102.63	0.313	up	0.662	157	not DE
ENSSSCG00000000439	KIF5A	33.84	23.68	27.2	90.58	35.21	44.96	0.925	up	0.192	102	not DE
ENSSSCG00000000444	DCTN2	4220.14	3831.83	3711.27	2729.83	3475.6	3396.58	-0.299	down	0.487	4490	not DE
ENSSSCG00000000449	DTX3	1212.74	862.67	877.55	1935.04	1089.83	1322.47	0.535	up	0.077	2180	not DE
ENSSSCG00000000453	ATP23	113.75	147.72	109.99	131.43	127.1	124.13	0.0539	up	0.96	148	not DE
ENSSSCG00000000457	USP15	653.37	960.78	858.63	353.44	796.97	753.6	-0.445	down	0.3	928	not DE
ENSSSCG00000000462	RXYLT1	143.84	205.24	167.94	176.72	158.88	202.33	0.0652	up	0.949	207	not DE
ENSSSCG00000000464	C12orf56	1.88	0	0	1.78	1.72	1.95	2.01	up	0.729	2	not DE
ENSSSCG00000000466	XPOT	186.14	128.55	130.1	264.64	151.15	183.76	0.415	up	0.382	298	not DE
ENSSSCG00000000477	HELB	136.32	121.79	115.9	158.96	127.96	112.4	0.0854	up	0.93	179	not DE
ENSSSCG00000000483	MDM1	63.93	38.34	55.59	75.48	68.7	51.8	0.323	up	0.747	85	not DE
ENSSSCG00000000487	SLC35E3	53.59	106	53.22	87.92	108.21	103.61	0.558	up	0.402	126	not DE
ENSSSCG00000000488	MDM2	536.8	646.16	590.16	710.43	662.14	597.21	0.153	up	0.798	800	not DE
ENSSSCG00000000493	FRS2	87.43	146.6	96.98	151.85	137.41	99.7	0.247	up	0.778	171	not DE
ENSSSCG00000000499	BEST3	51.71	21.43	4.73	1.78	21.47	9.77	-0.937	down	0.703	55	not DE
ENSSSCG00000000502	CNOT2	879	808.54	808.96	985.72	904.32	802.47	0.105	up	0.86	1110	not DE
ENSSSCG00000000504	PTPRB	3886.4	2161.75	2190.34	2218.32	1809.51	1709.53	-0.475	down	0.177	4130	not DE
ENSSSCG00000000509	ZFC3H1	559.36	508.58	564.14	856.07	678.46	670.52	0.427	up	0.227	964	not DE
ENSSSCG00000000510	TMEM19	1616.98	1909.15	2704.8	1090.51	1602.54	1972.46	-0.425	down	0.179	2290	not DE
ENSSSCG00000000512	TBC1D15	393.91	383.41	587.8	433.36	471.49	448.64	0.0152	up	0.987	549	not DE
ENSSSCG00000000515	TRHDE	24.44	37.21	28.38	23.98	24.91	31.28	-0.159	down	0.924	33	not DE
ENSSSCG00000000517	CAPS2	0.94	1.13	1.18	23.09	6.01	7.82	3.33	up	0.0654	26	not DE
ENSSSCG00000000519	GLIPR1	248.19	281.92	280.3	440.47	281.69	291.28	0.295	up	0.653	496	not DE
ENSSSCG00000000521	PHLDA1	192.72	237.94	620.91	814.33	352.97	631.42	0.876	up	0.173	917	not DE
ENSSSCG00000000522	NAP1L1	3860.08	3023.29	3099.82	4348.73	3030.73	3220.64	0.077	up	0.896	4900	not DE
ENSSSCG00000000523	BBS10	95.89	107.13	78.06	92.36	88.46	90.9	-0.0401	down	0.974	104	not DE
ENSSSCG00000000530		1279.49	1922.68	1687.69	1021.25	1672.1	1570.74	-0.21	down	0.628	1950	not DE
ENSSSCG00000000531	BICD1	74.27	47.36	61.5	75.48	59.26	72.33	0.19	up	0.854	85	not DE
ENSSSCG00000000534	IPO8	551.84	596.54	568.87	630.51	530.74	571.8	0.0107	up	0.99	710	not DE
ENSSSCG00000000541	FAR2	296.13	367.62	210.52	56.83	193.23	361.65	-0.84	down	0.378	370	not DE
ENSSSCG00000000545	KLHL42	150.42	149.98	115.9	280.62	154.59	129.02	0.372	up	0.574	316	not DE
ENSSSCG00000000547	MRPS35	264.17	428.52	461.25	86.14	312.61	276.61	-0.923	down	0.0446	390	not DE
ENSSSCG00000000549	PPFIBP1	4002.04	6453.66	6384.14	2753.81	5105.61	5451.15	-0.368	down	0.258	5940	not DE
ENSSSCG00000000554	FGFR1OP2	204	237.94	274.38	207.8	261.94	277.59	0.0608	up	0.94	305	not DE
ENSSSCG00000000559	RASSF8	580.99	705.92	908.3	714.87	848.5	858.19	0.161	up	0.779	988	not DE
ENSSSCG00000000563	IRAG2	103.41	49.62	61.5	79.04	73.86	85.04	0.207	up	0.852	110	not DE
ENSSSCG00000000567	SOX5	20.68	13.53	22.47	46.18	12.88	13.68	0.159	up	0.941	52	not DE
ENSSSCG00000000570	C2CD5	672.18	885.22	865.73	625.18	815.87	783.9	-0.122	down	0.825	950	not DE
ENSSSCG00000000571	ABCC9	428.69	594.28	523.93	237.99	505.84	480.9	-0.398	down	0.407	589	not DE
ENSSSCG00000000576		36281.6	34350	39251	9308.44	27288.6	35410.4	-0.8	down	0.179	38600	not DE
ENSSSCG00000000577	GYS2	0	1.13	0	0	0	0	-1.15	down	0.936	1	not DE
ENSSSCG00000000580	RECQL	148.54	187.19	178.59	188.26	191.51	256.09	0.298	up	0.607	262	not DE
ENSSSCG00000000584	SLCO1A2	2.82	66.53	1.18	29.31	65.27	9.77	1.87	up	0.177	76	not DE
ENSSSCG00000000587	AEBP2	499.2	507.45	558.23	507.96	428.55	480.9	-0.144	down	0.808	572	not DE
ENSSSCG00000000588	PLEKHA5	434.33	549.18	467.16	492.86	559.08	454.51	0.0565	up	0.938	651	not DE
ENSSSCG00000000599	DERA	173.92	209.75	175.04	183.82	177.77	242.4	0.103	up	0.912	248	not DE
ENSSSCG00000000601	PTPRO	78.97	18.04	46.12	95.91	51.53	78.19	0.809	up	0.248	108	not DE
ENSSSCG00000000605	ERP27	3.76	1.13	2.37	14.21	7.73	3.91	1.79	up	0.37	16	not DE
ENSSSCG00000000607	ART4	1036	387.92	82.79	928.89	424.25	286.39	0.55	up	0.482	1100	not DE
ENSSSCG00000000611		1661.17	1929.45	1930.14	1312.52	1524.38	1645.02	-0.303	down	0.373	1780	not DE
ENSSSCG00000000612	ATF7IP	920.37	888.61	918.95	1335.61	886.29	960.82	0.2	up	0.725	1500	not DE
ENSSSCG00000000625	LRP6	383.56	594.28	531.03	1098.51	594.3	526.84	0.493	up	0.491	1240	not DE
ENSSSCG00000000633	YBX3	24187.1	27485.9	46437	7482.63	24920.9	32376.5	-0.778	down	0.127	39300	not DE
ENSSSCG00000000634	STYK1	9.4	1.13	4.73	1.78	2.58	0.98	-1.29	down	0.703	10	not DE
ENSSSCG00000000635	MAGOHB	116.57	68.79	86.34	99.46	96.19	99.7	0.148	up	0.884	124	not DE
ENSSSCG00000000636		0.94	2.26	11.83	0	4.29	0.98	-1.62	down	0.669	10	not DE
ENSSSCG00000000639		5.64	2.26	1.18	0.89	0.86	0.98	-1.53	down	0.708	6	not DE
ENSSSCG00000000640		18.8	13.53	14.19	7.99	8.59	7.82	-0.921	down	0.52	20	not DE
ENSSSCG00000000645	GABARAPL1	3312.94	3499.16	3623.75	1611.79	3247.15	2788.62	-0.507	down	0.239	3780	not DE
ENSSSCG00000000649	CLEC1A	582.87	251.47	241.27	203.36	237.03	206.24	-0.608	down	0.332	620	not DE
ENSSSCG00000000651	CLEC12B	1.88	3.38	3.55	3.55	0.86	0	-1.62	down	0.711	4	not DE
ENSSSCG00000000653	CD69	13.16	31.57	18.92	32.86	51.53	41.05	1.03	up	0.173	60	not DE
ENSSSCG00000000656	CLEC2B	81.79	30.45	62.68	48.84	37.79	58.65	-0.195	down	0.878	87	not DE
ENSSSCG00000000657		900.62	304.47	495.55	683.79	362.42	657.81	0.0849	up	0.925	958	not DE
ENSSSCG00000000660	A2M	2381.29	1040.84	1031.3	1124.26	706.8	749.69	-0.702	down	0.0356	2530	not DE
ENSSSCG00000000661	PHC1	666.54	704.79	652.84	824.99	694.78	612.85	0.066	up	0.931	929	not DE
ENSSSCG00000000663	KLRG1	16.92	4.51	11.83	3.55	1.72	9.77	-1.27	down	0.496	18	not DE
ENSSSCG00000000664	A2ML1	0	1.13	0	12.43	6.01	0.98	3.57	up	0.221	14	not DE
ENSSSCG00000000679	LRRC23	4.7	3.38	3.55	0	6.01	8.8	-0.238	down	0.965	9	not DE
ENSSSCG00000000680	GPR162	7.52	6.77	8.28	15.98	6.87	6.84	0.306	up	0.912	18	not DE
ENSSSCG00000000682	GNB3	116.57	154.49	243.63	96.8	174.34	116.31	-0.385	down	0.613	206	not DE
ENSSSCG00000000683	CDCA3	61.11	100.36	39.03	62.16	123.67	137.82	0.693	up	0.398	144	not DE
ENSSSCG00000000685	TPI1	10726.6	14586.4	16042	4243.06	11220.3	11206.3	-0.742	down	0.0549	13600	not DE
ENSSSCG00000000687	CD4	174.86	71.04	126.55	80.81	86.74	127.07	-0.277	down	0.789	186	not DE
ENSSSCG00000000688	LAG3	18.8	4.51	9.46	14.21	8.59	15.64	0.364	up	0.873	20	not DE
ENSSSCG00000000690	MLF2	4037.76	4464.45	4806.44	3565.48	3935.92	4284.09	-0.176	down	0.684	4580	not DE
ENSSSCG00000000691	COPS7A	1302.05	1667.83	1558.78	944.87	1217.79	1252.09	-0.411	down	0.18	1480	not DE
ENSSSCG00000000693	NCAPD2	282.97	224.41	210.52	318.81	332.36	377.29	0.525	up	0.221	387	not DE
ENSSSCG00000000695	IFFO1	894.04	797.26	623.28	1147.35	836.48	719.39	0.213	up	0.655	1290	not DE
ENSSSCG00000000697		4213.56	4651.64	4844.28	4670.2	4674.49	4562.66	0.0231	up	0.975	5440	not DE
ENSSSCG00000000699	LPAR5	18.8	34.96	28.38	32.86	25.76	33.23	0.192	up	0.909	37	not DE
ENSSSCG00000000700	ACRBP	128.79	65.4	81.61	166.06	115.08	113.38	0.546	up	0.291	187	not DE
ENSSSCG00000000702	ZNF384	978.65	851.39	823.15	1407.54	982.48	840.59	0.255	up	0.59	1580	not DE
ENSSSCG00000000703		89.31	89.09	26.02	142.09	105.63	60.6	0.68	up	0.265	160	not DE
ENSSSCG00000000705	CD27	45.13	41.72	34.3	75.48	56.68	42.03	0.501	up	0.532	85	not DE
ENSSSCG00000000706	LTBR	1555.88	1277.65	1309.23	1903.96	1315.69	1376.23	0.136	up	0.799	2140	not DE
ENSSSCG00000000707	SCNN1A	21.62	36.09	23.65	55.06	38.65	30.3	0.602	up	0.565	62	not DE
ENSSSCG00000000708	TNFRSF1A	2233.7	1590.02	1977.45	3262.66	1794.05	2183.59	0.288	up	0.482	3670	not DE
ENSSSCG00000000709	PLEKHG6	18.8	6.77	23.65	56.83	19.75	24.44	1.05	up	0.31	64	not DE
ENSSSCG00000000712	VWF	11769.2	7111.1	5045.34	8168.19	5370.99	4310.48	-0.387	down	0.217	12500	not DE
ENSSSCG00000000720	AKAP3	78.03	43.98	24.84	69.27	47.23	37.14	0.146	up	0.913	83	not DE
ENSSSCG00000000722	RAD51AP1	36.66	32.7	34.3	26.64	36.07	44.96	0.0254	up	0.988	46	not DE
ENSSSCG00000000723	C12orf4	376.04	360.85	365.45	394.29	389.9	338.19	0.0234	up	0.978	454	not DE
ENSSSCG00000000728	PARP11	33.84	31.57	53.22	10.66	36.93	37.14	-0.615	down	0.6	45	not DE
ENSSSCG00000000735	TSPAN9	5525.95	4138.55	7640.16	3479.34	4002.9	5866.55	-0.366	down	0.353	6460	not DE
ENSSSCG00000000736	TEAD4	467.23	579.62	803.04	323.25	587.42	727.21	-0.216	down	0.703	744	not DE
ENSSSCG00000000737	TULP3	467.23	306.73	267.29	1041.67	384.75	400.75	0.694	up	0.0792	1170	not DE
ENSSSCG00000000738	RHNO1	119.39	106	98.16	152.74	129.68	192.55	0.538	up	0.31	197	not DE
ENSSSCG00000000742	ITFG2	319.64	385.66	256.64	233.55	294.57	240.45	-0.314	down	0.515	343	not DE
ENSSSCG00000000745	DDX11	55.47	47.36	83.97	62.16	75.58	98.72	0.353	up	0.663	101	not DE
ENSSSCG00000000746	WASHC1	881.82	684.5	668.22	771.71	687.05	649.02	-0.0769	down	0.908	938	not DE
ENSSSCG00000000751	CCDC77	184.26	188.32	112.36	79.92	164.89	112.4	-0.463	down	0.515	196	not DE
ENSSSCG00000000753	WNK1	3013.04	5535.74	4655.05	3183.62	4471.81	3520.71	-0.211	down	0.671	5210	not DE
ENSSSCG00000000754	RAD52	269.81	219.9	246	225.56	188.94	193.53	-0.274	down	0.597	287	not DE
ENSSSCG00000000755	ERC1	1041.64	1630.61	1626.19	1595.81	1439.36	1317.58	0.0421	up	0.966	1800	not DE
ENSSSCG00000000759	WNT5B	188.02	166.9	201.06	606.53	178.63	281.5	0.759	up	0.201	683	not DE
ENSSSCG00000000764	HDHD5	254.77	402.58	384.37	77.26	331.5	215.04	-0.931	down	0.0619	386	not DE
ENSSSCG00000000765	IL17RA	838.58	495.05	688.32	959.97	642.39	670.52	0.177	up	0.75	1080	not DE
ENSSSCG00000000766	CECR2	554.66	744.26	575.97	356.99	614.91	554.2	-0.321	down	0.491	716	not DE
ENSSSCG00000000767	ATP6V1E1	1766.46	1751.27	2075.61	1184.65	1676.39	1766.22	-0.29	down	0.502	1950	not DE
ENSSSCG00000000770	MICAL3	2158.49	2943.22	2860.92	1985.66	2986.93	2289.15	-0.14	down	0.793	3480	not DE
ENSSSCG00000000774	USP18	286.73	155.62	360.72	205.14	129.68	320.6	-0.306	down	0.547	328	not DE
ENSSSCG00000000789	CNTN1	19.74	25.94	49.67	166.06	54.1	25.41	1.06	up	0.411	187	not DE
ENSSSCG00000000791	PDZRN4	41.36	16.92	23.65	32.86	27.48	24.44	0.118	up	0.948	44	not DE
ENSSSCG00000000793	PPHLN1	603.55	702.54	697.79	613.64	652.69	605.03	-0.0958	down	0.88	760	not DE
ENSSSCG00000000795	ADAMTS20	257.59	278.53	10.64	79.04	175.2	71.35	-0.0882	down	0.973	274	not DE
ENSSSCG00000000799	IRAK4	175.8	151.11	136.01	259.31	187.22	194.51	0.463	up	0.291	292	not DE
ENSSSCG00000000800	PUS7L	57.35	55.26	42.58	72.82	62.69	66.47	0.386	up	0.64	82	not DE
ENSSSCG00000000804	ANO6	1402.64	859.29	987.54	1659.75	1109.58	1155.33	0.279	up	0.456	1870	not DE
ENSSSCG00000000807		254.77	323.64	483.72	321.47	304.02	482.85	0.08	up	0.92	494	not DE
ENSSSCG00000000808	SLC38A2	1889.62	3267.99	3738.47	2420.8	3540.87	3322.3	0.101	up	0.878	4120	not DE
ENSSSCG00000000811	PCED1B	30.08	18.04	28.38	27.53	24.05	18.57	-0.11	down	0.952	32	not DE
ENSSSCG00000000841	APPL2	793.45	1008.14	1007.65	695.34	1003.95	861.12	-0.141	down	0.796	1170	not DE
ENSSSCG00000000842	KANSL2	466.29	374.39	430.5	465.33	393.33	427.14	0.0188	up	0.982	524	not DE
ENSSSCG00000000843	TXNRD1	1830.39	2345.56	2683.52	1212.17	1970.96	2749.52	-0.269	down	0.575	2810	not DE
ENSSSCG00000000847	TDG	204	204.11	260.19	306.37	254.21	240.45	0.264	up	0.681	345	not DE
ENSSSCG00000000849	HSP90B1	8515.49	9017.99	13434.1	8709.9	9774.95	15644.8	0.123	up	0.807	16000	not DE
ENSSSCG00000000853	NT5DC3	358.18	314.62	280.3	236.22	285.98	205.26	-0.396	down	0.374	381	not DE
ENSSSCG00000000859	PARPBP	13.16	9.02	17.74	32.86	20.61	25.41	1.01	up	0.325	37	not DE
ENSSSCG00000000860	NUP37	118.45	145.47	104.08	133.21	152.87	151.5	0.258	up	0.715	178	not DE
ENSSSCG00000000862	GNPTAB	962.67	568.35	643.38	1429.74	724.83	678.34	0.335	up	0.421	1610	not DE
ENSSSCG00000000863	SYCP3	4.7	6.77	4.73	2.66	1.72	7.82	-0.636	down	0.848	8	not DE
ENSSSCG00000000864	CHPT1	833.88	1484.02	1403.85	508.85	1143.07	1142.62	-0.46	down	0.176	1330	not DE
ENSSSCG00000000869	UTP20	245.37	374.39	395.02	245.99	327.21	304.96	-0.189	down	0.755	381	not DE
ENSSSCG00000000873	ANO4	37.6	3.38	3.55	38.19	11.16	10.75	0.956	up	0.526	43	not DE
ENSSSCG00000000874	GAS2L3	90.25	117.28	125.36	137.65	157.16	155.41	0.447	up	0.378	183	not DE
ENSSSCG00000000884	APAF1	247.25	188.32	215.25	562.13	296.29	271.73	0.73	up	0.0772	633	not DE
ENSSSCG00000000886	SLC25A3	32193	42246	38304.8	7440.89	30624.2	28042.6	-0.996	down	0.0612	37500	not DE
ENSSSCG00000000887		109.99	121.79	83.97	79.04	100.48	91.88	-0.212	down	0.808	117	not DE
ENSSSCG00000000890	NEDD1	278.27	332.66	299.22	298.38	326.35	377.29	0.135	up	0.841	386	not DE
ENSSSCG00000000891	LTA4H	770.89	818.69	784.12	696.22	683.61	805.41	-0.123	down	0.836	824	not DE
ENSSSCG00000000894	CCDC38	5.64	2.26	7.1	7.1	0.86	3.91	-0.517	down	0.884	8	not DE
ENSSSCG00000000895	SNRPF	143.84	131.94	159.66	115.45	124.53	183.76	-0.0648	down	0.948	188	not DE
ENSSSCG00000000900	VEZT	366.64	418.37	418.67	349	416.52	420.3	-0.024	down	0.977	485	not DE
ENSSSCG00000000901	FGD6	178.62	319.13	324.06	275.29	371.01	374.36	0.347	up	0.462	432	not DE
ENSSSCG00000000902	NR2C1	188.96	230.04	173.85	214.02	197.53	146.62	-0.0934	down	0.915	241	not DE
ENSSSCG00000000907	PLXNC1	293.31	232.3	232.99	726.42	375.3	441.8	0.978	up	0.00329	818	not DE
ENSSSCG00000000910	CRADD	510.48	418.37	279.11	402.28	424.25	421.27	0.0862	up	0.929	543	not DE
ENSSSCG00000000915	DCN	31923.2	10789.6	12626.4	43795.5	16342.3	19493	0.56	up	0.0302	49300	not DE
ENSSSCG00000000917	KERA	41.36	43.98	431.68	880.05	183.78	278.57	1.97	up	0.323	991	not DE
ENSSSCG00000000920	POC1B	109.99	76.68	95.8	159.85	103.06	111.43	0.397	up	0.501	180	not DE
ENSSSCG00000000924	C12orf50	1.88	2.26	11.83	2.66	1.72	3.91	-0.581	down	0.877	10	not DE
ENSSSCG00000000926	CEP290	192.72	151.11	139.56	312.59	187.22	235.56	0.589	up	0.15	352	not DE
ENSSSCG00000000927	TMTC3	142.9	195.09	125.36	248.65	148.57	118.27	0.109	up	0.925	280	not DE
ENSSSCG00000000932	NTS	0	0	0	4.44	1.72	1.95	3.67	up	0.464	5	not DE
ENSSSCG00000000939	ACSS3	3391.91	3998.72	3843.73	1079.86	3681.71	2994.86	-0.702	down	0.197	4290	not DE
ENSSSCG00000000940	PPFIA2	46.07	29.32	24.84	11.54	46.38	32.26	-0.265	down	0.897	54	not DE
ENSSSCG00000000941	METTL25	109.05	250.34	186.86	188.26	256.78	148.57	0.161	up	0.868	299	not DE
ENSSSCG00000000943	OTOGL	0.94	1.13	3.55	5.33	1.72	0.98	0.454	up	0.936	6	not DE
ENSSSCG00000000950	E2F7	39.48	82.32	52.04	68.38	109.07	92.86	0.671	up	0.236	127	not DE
ENSSSCG00000000955	TBC1D22A	606.37	526.62	425.77	588.77	519.58	395.86	-0.0552	down	0.938	663	not DE
ENSSSCG00000000958	DYRK2	1387.6	1506.57	2319.25	1372.91	1208.34	1924.57	-0.201	down	0.669	1970	not DE
ENSSSCG00000000959	LARGE1	2600.34	4786.97	4796.98	1167.77	3472.16	2947.94	-0.772	down	0.0168	4240	not DE
ENSSSCG00000000964	LMF2	1871.75	1317.12	1267.84	3450.04	1836.99	1826.82	0.63	up	0.0331	3880	not DE
ENSSSCG00000000965	NCAPH2	256.65	261.62	236.54	211.35	235.31	273.68	-0.075	down	0.933	280	not DE
ENSSSCG00000000967		0.94	2.26	0	0	0	0.98	-1.78	down	0.863	2	not DE
ENSSSCG00000000970	PPP6R2	2408.56	2595.9	2422.14	1639.32	2429.57	2205.09	-0.262	down	0.559	2830	not DE
ENSSSCG00000000972	TUBGCP6	648.67	657.43	624.46	640.28	605.46	598.19	-0.0665	down	0.923	721	not DE
ENSSSCG00000000973	SELENOO	1028.48	1105.12	1044.31	717.54	931.81	871.87	-0.342	down	0.345	1090	not DE
ENSSSCG00000000974	TRABD	941.99	943.86	1020.66	688.23	858.81	840.59	-0.29	down	0.472	1000	not DE
ENSSSCG00000000975	PANX2	15.04	20.3	24.84	18.65	23.19	24.44	0.157	up	0.934	27	not DE
ENSSSCG00000000980	ALG12	550.9	559.33	518.02	479.54	588.28	588.41	0.0186	up	0.982	685	not DE
ENSSSCG00000000981	CRELD2	392.02	183.81	322.87	378.31	343.52	555.18	0.542	up	0.274	568	not DE
ENSSSCG00000000983		0	2.26	1.18	2.66	0	0.98	-0.136	down	0.988	3	not DE
ENSSSCG00000000985	EXOC2	3545.15	3297.31	2588.9	3659.61	3618.16	2342.91	0.0122	up	0.987	4210	not DE
ENSSSCG00000000994	GMDS	371.34	321.39	303.95	402.28	345.24	321.58	0.1	up	0.882	453	not DE
ENSSSCG00000000998	RPP40	262.29	452.2	249.55	183.82	363.28	269.77	-0.24	down	0.701	423	not DE
ENSSSCG00000000999	CDYL	301.77	303.34	395.02	360.54	339.23	329.4	0.0524	up	0.951	406	not DE
ENSSSCG00000001004	SLC22A23	315.88	255.98	228.26	273.52	231.88	187.67	-0.21	down	0.716	336	not DE
ENSSSCG00000001008	BPHL	549.02	634.88	425.77	388.07	557.37	449.62	-0.204	down	0.732	649	not DE
ENSSSCG00000001009	RIPK1	1363.16	1013.78	1147.21	1990.99	1407.59	1386.98	0.432	up	0.169	2240	not DE
ENSSSCG00000001011	SERPINB1	722	419.49	451.79	972.4	539.33	563	0.371	up	0.289	1100	not DE
ENSSSCG00000001021		278.27	471.37	492	310.81	480.93	354.81	-0.0945	down	0.908	560	not DE
ENSSSCG00000001022	SSR1	3076.03	4546.77	4529.69	3826.56	4559.41	4744.46	0.128	up	0.809	5310	not DE
ENSSSCG00000001024	RIOK1	284.85	346.2	341.8	331.24	371.86	380.22	0.158	up	0.79	433	not DE
ENSSSCG00000001025	DSP	8017.24	17384.2	11690.9	2875.47	12756.7	8619.98	-0.785	down	0.0583	15400	not DE
ENSSSCG00000001027	BMP6	769.95	509.71	408.03	1088.74	511.85	430.07	0.197	up	0.735	1230	not DE
ENSSSCG00000001033	SLC35B3	172.98	134.19	119.45	224.67	206.97	190.6	0.556	up	0.183	253	not DE
ENSSSCG00000001036	TFAP2A	12.22	4.51	4.73	39.07	9.45	6.84	1.17	up	0.406	44	not DE
ENSSSCG00000001042	MAK	15.04	12.4	14.19	32.86	10.31	12.71	0.267	up	0.899	37	not DE
ENSSSCG00000001045	ELOVL2	28.2	37.21	17.74	46.18	37.79	19.55	0.3	up	0.823	52	not DE
ENSSSCG00000001049	HIVEP1	374.16	360.85	383.19	746.84	376.16	401.73	0.376	up	0.529	841	not DE
ENSSSCG00000001052	PHACTR1	1370.68	1929.45	2399.67	1099.39	1331.15	1687.05	-0.454	down	0.127	2030	not DE
ENSSSCG00000001053	TBC1D7	540.56	628.11	482.54	271.74	491.24	437.89	-0.494	down	0.281	575	not DE
ENSSSCG00000001056	RANBP9	533.98	809.67	1099.9	424.48	681.89	758.49	-0.372	down	0.302	930	not DE
ENSSSCG00000001057	MCUR1	454.07	677.73	684.78	359.66	640.67	632.4	-0.176	down	0.744	746	not DE
ENSSSCG00000001061	JARID2	754.91	657.43	654.03	715.76	699.93	597.21	-0.039	down	0.958	815	not DE
ENSSSCG00000001062	DTNBP1	843.28	492.79	474.26	362.32	437.99	492.63	-0.442	down	0.482	897	not DE
ENSSSCG00000001063	MYLIP	1626.39	1594.53	1438.15	1370.25	1333.73	875.78	-0.406	down	0.276	1730	not DE
ENSSSCG00000001065	ATXN1	363.82	841.24	672.95	515.95	590.86	436.91	-0.214	down	0.794	746	not DE
ENSSSCG00000001068	CAP2	2770.5	5125.27	4929.44	1245.03	4085.35	3871.61	-0.607	down	0.124	4760	not DE
ENSSSCG00000001070	FAM8A1	737.04	1078.05	1220.53	1057.66	1063.2	858.19	-0.00256	down	0.999	1240	not DE
ENSSSCG00000001072	NHLRC1	84.61	115.02	93.43	36.41	84.16	93.83	-0.54	down	0.464	102	not DE
ENSSSCG00000001073	TPMT	108.11	131.94	144.29	83.48	97.05	122.18	-0.352	down	0.558	125	not DE
ENSSSCG00000001074	KDM1B	314	501.81	377.28	254.87	495.53	394.88	-0.0831	down	0.912	577	not DE
ENSSSCG00000001076	RNF144B	159.82	201.85	118.27	150.97	255.07	292.25	0.514	up	0.442	299	not DE
ENSSSCG00000001080	CDKAL1	340.32	239.07	223.53	225.56	191.51	189.62	-0.386	down	0.396	362	not DE
ENSSSCG00000001087	MRS2	533.04	725.09	688.32	309.04	580.55	523.9	-0.498	down	0.169	676	not DE
ENSSSCG00000001089	GPLD1	22.56	20.3	22.47	25.75	24.05	11.73	-0.141	down	0.944	29	not DE
ENSSSCG00000001090	ALDH5A1	1211.8	2326.39	1675.87	582.55	1592.23	1000.89	-0.781	down	0.00968	2060	not DE
ENSSSCG00000001091	KIAA0319	4.7	1.13	4.73	12.43	14.6	9.77	1.88	up	0.248	17	not DE
ENSSSCG00000001092	TDP2	763.37	1145.71	920.13	341.9	936.1	803.45	-0.544	down	0.24	1090	not DE
ENSSSCG00000001095	GMNN	177.68	145.47	218.8	160.74	162.31	252.18	0.0729	up	0.936	258	not DE
ENSSSCG00000001097		444.67	881.84	603.17	240.66	446.58	498.49	-0.714	down	0.054	782	not DE
ENSSSCG00000001099	CMAH	91.19	49.62	65.05	118.11	73	77.22	0.391	up	0.573	133	not DE
ENSSSCG00000001101	SCGN	2.82	1.13	2.37	0	0.86	1.95	-1.48	down	0.778	3	not DE
ENSSSCG00000001131	BTN2A2	8.46	2.26	2.37	23.98	8.59	8.8	1.74	up	0.228	27	not DE
ENSSSCG00000001197	ZNF165	14.1	23.68	21.29	14.21	18.89	19.55	-0.15	down	0.939	22	not DE
ENSSSCG00000001201	ZKSCAN8	314.94	290.94	248.36	373.86	298.01	250.22	0.0992	up	0.891	421	not DE
ENSSSCG00000001202		24.44	24.81	18.92	23.09	27.48	25.41	0.158	up	0.93	32	not DE
ENSSSCG00000001205	NKAPL	31.02	39.47	36.66	14.21	37.79	50.83	-0.208	down	0.898	52	not DE
ENSSSCG00000001206	ZSCAN26	139.14	134.19	70.96	108.34	123.67	107.52	0.0279	up	0.982	148	not DE
ENSSSCG00000001207	PGBD1	76.15	67.66	73.33	55.95	73	58.65	-0.219	down	0.825	85	not DE
ENSSSCG00000001209	ZSCAN12	155.12	140.96	121.82	138.53	127.96	110.45	-0.148	down	0.854	165	not DE
ENSSSCG00000001216	ZBED9	9.4	5.64	3.55	10.66	6.01	8.8	0.494	up	0.852	12	not DE
ENSSSCG00000001219	TRIM27	626.11	595.41	752.19	785.03	690.48	776.08	0.195	up	0.698	884	not DE
ENSSSCG00000001232		2.82	0	1.18	3.55	0.86	2.93	1.1	up	0.824	4	not DE
ENSSSCG00000001245	POLR1H	245.37	182.68	192.78	172.28	191.51	195.49	-0.142	down	0.864	261	not DE
ENSSSCG00000001248	MOG	11.28	13.53	9.46	9.77	19.75	13.68	0.294	up	0.89	23	not DE
ENSSSCG00000001252	UBD	205.88	145.47	390.29	59.5	159.74	342.1	-0.59	down	0.462	350	not DE
ENSSSCG00000001341		8870.85	3706.66	6187.82	4809.62	3410.33	5446.26	-0.395	down	0.374	9440	not DE
ENSSSCG00000001342	TRIM39	293.31	245.83	235.35	187.38	215.56	234.58	-0.281	down	0.646	312	not DE
ENSSSCG00000001346	ABCF1	1715.7	2027.55	1954.98	1519.44	1872.2	1846.37	-0.124	down	0.808	2180	not DE
ENSSSCG00000001347	PPP1R10	729.52	674.35	527.48	1272.56	902.61	689.09	0.538	up	0.104	1430	not DE
ENSSSCG00000001372	GNL1	723.88	634.88	764.02	1002.6	771.21	784.88	0.264	up	0.564	1130	not DE
ENSSSCG00000001376	DHX16	698.5	743.14	652.84	613.64	704.22	613.83	-0.118	down	0.839	820	not DE
ENSSSCG00000001379	TUBB	12606.8	15525.8	14426.4	10107.7	16619.7	21566.1	0.12	up	0.876	22100	not DE
ENSSSCG00000001392	TCF19	71.45	86.83	59.13	112.78	128.82	224.81	1.04	up	0.0674	230	not DE
ENSSSCG00000001395		0	0	0	0	0	0				0	not DE
ENSSSCG00000001396		1345.29	543.54	765.2	1047.89	630.37	925.63	0.041	up	0.964	1430	not DE
ENSSSCG00000001401	ATP6V1G2-DDX39B	10.34	15.79	16.56	21.31	25.76	11.73	0.436	up	0.806	30	not DE
ENSSSCG00000001402	NFKBIL1	1023.78	968.67	952.06	701.55	812.43	719.39	-0.401	down	0.236	1090	not DE
ENSSSCG00000001403	LTA	2.82	4.51	5.91	1.78	14.6	7.82	0.584	up	0.844	17	not DE
ENSSSCG00000001404	TNF	15.04	6.77	43.76	23.09	8.59	28.35	0.0734	up	0.975	37	not DE
ENSSSCG00000001409	PRRC2A	7193.7	10182.9	8885.52	7454.21	8519.38	8036.46	-0.117	down	0.829	9920	not DE
ENSSSCG00000001410	BAG6	3855.38	4766.67	4516.68	3027.33	4003.76	3556.88	-0.315	down	0.325	4660	not DE
ENSSSCG00000001413	GPANK1	798.15	764.56	665.85	555.91	603.74	536.61	-0.392	down	0.259	849	not DE
ENSSSCG00000001419	SLC44A4	0.94	1.13	1.18	6.22	5.15	0.98	1.71	up	0.618	7	not DE
ENSSSCG00000001420	EHMT2	1098.05	837.86	878.74	1531.87	881.14	911.95	0.203	up	0.7	1720	not DE
ENSSSCG00000001423	NELFE	570.65	480.39	484.9	486.65	427.69	493.6	-0.124	down	0.84	607	not DE
ENSSSCG00000001424	SKIV2L	204	204.11	238.9	342.78	227.58	228.72	0.283	up	0.671	386	not DE
ENSSSCG00000001425	DXO	241.61	215.39	195.14	268.19	255.07	251.2	0.252	up	0.644	302	not DE
ENSSSCG00000001426	STK19	235.03	131.94	128.91	181.16	179.49	160.3	0.122	up	0.9	250	not DE
ENSSSCG00000001428	CYP21A2	3.76	0	0	3.55	5.15	2.93	2.67	up	0.476	6	not DE
ENSSSCG00000001430	ATF6B	1194.88	940.48	896.48	1974.11	1046.03	1133.82	0.407	up	0.294	2220	not DE
ENSSSCG00000001431	FKBPL	32.9	48.49	30.75	45.29	46.38	34.21	0.182	up	0.891	54	not DE
ENSSSCG00000001433		383.56	408.22	495.55	275.29	343.52	361.65	-0.394	down	0.304	419	not DE
ENSSSCG00000001434	EGFL8	176.74	76.68	54.4	285.06	115.94	109.47	0.757	up	0.075	321	not DE
ENSSSCG00000001436	RNF5	876.18	941.61	898.84	572.79	754.03	726.23	-0.414	down	0.232	932	not DE
ENSSSCG00000001437	AGER	31.02	65.4	69.78	62.16	75.58	56.69	0.294	up	0.795	88	not DE
ENSSSCG00000001438	PBX2	42.3	73.3	80.42	45.29	99.62	84.06	0.206	up	0.833	116	not DE
ENSSSCG00000001439	GPSM3	226.57	101.49	162.03	261.97	140.84	144.66	0.171	up	0.829	295	not DE
ENSSSCG00000001440	NOTCH4	4219.2	3464.21	2824.26	1571.83	3198.2	2386.89	-0.589	down	0.27	4490	not DE
ENSSSCG00000001441		0	0	0	0	0.86	0	0.626	up	0.966	1	not DE
ENSSSCG00000001453	HLA-DRA	11399.7	4965.14	7695.74	10243.5	6896.23	9438.1	0.205	up	0.708	12100	not DE
ENSSSCG00000001455		2645.46	775.84	1338.8	2180.14	1137.92	1563.89	0.164	up	0.81	2810	not DE
ENSSSCG00000001457	SLA-DQB1	5579.54	2366.98	3646.22	5306.93	3379.41	4478.6	0.246	up	0.61	5980	not DE
ENSSSCG00000001458		5.64	1.13	1.18	4.44	4.29	8.8	1.35	up	0.641	9	not DE
ENSSSCG00000001463	PSMB9	358.18	120.66	328.79	166.95	137.41	313.76	-0.33	down	0.682	381	not DE
ENSSSCG00000001472	SLA-DOA	338.44	164.64	205.79	593.21	264.51	322.55	0.716	up	0.0259	668	not DE
ENSSSCG00000001506	RGL2	716.36	551.43	577.15	542.59	565.95	579.62	-0.12	down	0.86	762	not DE
ENSSSCG00000001509	DAXX	947.63	817.56	1142.48	1002.6	911.2	1108.41	0.0645	up	0.924	1130	not DE
ENSSSCG00000001510	KIFC1	18.8	15.79	16.56	23.98	36.07	43.98	0.983	up	0.281	45	not DE
ENSSSCG00000001516		1412.98	1380.27	1639.2	703.33	968.74	1419.23	-0.574	down	0.134	1500	not DE
ENSSSCG00000001517		75.21	65.4	43.76	51.51	75.58	52.78	-0.0279	down	0.985	88	not DE
ENSSSCG00000001518	ITPR3	489.8	372.13	296.85	470.66	421.67	278.57	0.011	up	0.99	530	not DE
ENSSSCG00000001520	LEMD2	1221.2	1048.73	1079.79	1370.25	1103.57	1209.09	0.134	up	0.796	1540	not DE
ENSSSCG00000001523	GRM4	0	10.15	4.73	1.78	7.73	1.95	0.0526	up	0.992	9	not DE
ENSSSCG00000001531	SNRPC	958.91	1049.86	976.9	444.02	814.15	882.62	-0.539	down	0.233	1020	not DE
ENSSSCG00000001532	UHRF1BP1	206.82	440.92	397.38	149.19	303.16	271.73	-0.521	down	0.139	391	not DE
ENSSSCG00000001533	TAF11	609.19	514.22	580.7	277.96	389.9	434.96	-0.648	down	0.104	648	not DE
ENSSSCG00000001534	ANKS1A	3497.2	3511.57	2951.99	1606.46	3269.48	2677.19	-0.452	down	0.376	3810	not DE
ENSSSCG00000001535	TCP11	16.92	13.53	10.64	12.43	8.59	10.75	-0.368	down	0.86	18	not DE
ENSSSCG00000001536	SCUBE3	15.98	23.68	20.11	45.29	18.03	16.62	0.287	up	0.882	51	not DE
ENSSSCG00000001537	ZNF76	87.43	77.81	53.22	77.26	74.72	85.04	0.137	up	0.908	93	not DE
ENSSSCG00000001538	DEF6	3.76	5.64	3.55	2.66	9.45	6.84	0.433	up	0.895	11	not DE
ENSSSCG00000001539	PPARD	1021.9	988.97	952.06	1071.86	921.5	933.45	-0.0203	down	0.978	1210	not DE
ENSSSCG00000001544	TEAD3	915.66	1241.57	1400.3	1340.94	1107	1239.39	0.0685	up	0.938	1510	not DE
ENSSSCG00000001549	FKBP5	4020.84	5266.23	2548.69	2557.56	4677.93	1924.57	-0.409	down	0.236	5450	not DE
ENSSSCG00000001550	ARMC12	19.74	24.81	7.1	30.19	23.19	8.8	0.273	up	0.882	34	not DE
ENSSSCG00000001554	SRPK1	697.56	610.07	720.26	734.41	621.78	749.69	0.0532	up	0.938	827	not DE
ENSSSCG00000001556	MAPK14	1679.97	2098.6	2114.64	1705.04	1810.37	1998.85	-0.0911	down	0.878	2110	not DE
ENSSSCG00000001562	KCTD20	998.39	746.52	720.26	1475.03	916.35	850.37	0.367	up	0.306	1660	not DE
ENSSSCG00000001566	RAB44	0	1.13	4.73	15.98	23.19	14.66	3.65	up	0.0254	27	not DE
ENSSSCG00000001567	CPNE5	137.26	135.32	36.66	121.66	105.63	80.15	0.16	up	0.9	146	not DE
ENSSSCG00000001571	MTCH1	4662.93	3450.67	3759.76	5253.64	3662.82	3740.64	0.0837	up	0.884	5920	not DE
ENSSSCG00000001572	FGD2	480.39	248.09	253.09	738.85	466.33	490.67	0.826	up	0.00765	832	not DE
ENSSSCG00000001577	TBC1D22B	384.5	365.37	603.17	301.05	349.53	442.78	-0.289	down	0.54	510	not DE
ENSSSCG00000001578	CMTR1	995.57	1219.01	1228.81	729.97	1015.97	994.05	-0.339	down	0.325	1180	not DE
ENSSSCG00000001582	MDGA1	212.46	92.47	189.23	215.79	100.48	136.84	-0.111	down	0.905	243	not DE
ENSSSCG00000001595	DAAM2	979.59	636.01	554.68	2055.81	682.75	692.02	0.499	up	0.288	2320	not DE
ENSSSCG00000001611	NFYA	297.07	285.3	344.16	379.19	328.06	407.59	0.266	up	0.572	427	not DE
ENSSSCG00000001616	TREML2	23.5	7.89	20.11	15.1	5.15	27.37	-0.236	down	0.912	28	not DE
ENSSSCG00000001618		22.56	6.77	11.83	4.44	0	3.91	-2.58	down	0.0964	24	not DE
ENSSSCG00000001621	TFEB	1371.62	1703.91	1580.07	955.53	1297.66	1392.84	-0.365	down	0.294	1510	not DE
ENSSSCG00000001625	PGC	1.88	2.26	4.73	0.89	4.29	1.95	-0.433	down	0.931	5	not DE
ENSSSCG00000001638	MRPS10	1067.02	954.01	1023.02	555.91	784.95	791.72	-0.53	down	0.165	1140	not DE
ENSSSCG00000001639	TRERF1	346.9	201.85	281.48	481.32	249.91	295.18	0.285	up	0.574	542	not DE
ENSSSCG00000001646	BICRAL	541.5	617.96	492	759.27	650.98	493.6	0.19	up	0.745	855	not DE
ENSSSCG00000001651	CNPY3	485.1	378.9	403.3	707.77	432.84	590.37	0.43	up	0.25	797	not DE
ENSSSCG00000001653	PEX6	416.47	480.39	392.65	399.62	454.31	366.54	-0.0797	down	0.909	529	not DE
ENSSSCG00000001654	PPP2R5D	441.85	466.86	429.32	555.03	419.1	425.18	0.054	up	0.948	625	not DE
ENSSSCG00000001656	RRP36	677.82	481.52	512.1	577.23	450.87	469.17	-0.152	down	0.785	721	not DE
ENSSSCG00000001657	CUL7	320.58	366.49	277.93	819.66	514.43	403.68	0.795	up	0.0494	923	not DE
ENSSSCG00000001659	KLC4	584.75	659.69	678.86	394.29	565.95	555.18	-0.359	down	0.353	659	not DE
ENSSSCG00000001664	TTBK1	16.92	34.96	30.75	11.54	35.21	26.39	-0.236	down	0.88	41	not DE
ENSSSCG00000001667	ZNF318	446.55	695.77	570.05	510.62	622.64	466.24	-0.0857	down	0.909	725	not DE
ENSSSCG00000001672	CRIP3	8.46	15.79	9.46	10.66	12.88	6.84	-0.138	down	0.959	15	not DE
ENSSSCG00000001676	LRRC73	1.88	5.64	7.1	26.64	6.87	7.82	1.29	up	0.53	30	not DE
ENSSSCG00000001682	DLK2	4.7	4.51	3.55	7.99	5.15	1.95	0.109	up	0.979	9	not DE
ENSSSCG00000001688	TJAP1	1008.74	963.03	929.59	1023.91	977.32	927.58	0.0133	up	0.986	1150	not DE
ENSSSCG00000001692	MRPS18A	1350.93	1467.1	1577.7	756.61	1105.29	1109.39	-0.584	down	0.0589	1440	not DE
ENSSSCG00000001695	VEGFA	3126.8	3528.48	7254.6	1477.7	3045.33	4129.66	-0.703	down	0.0543	6130	not DE
ENSSSCG00000001698	CAPN11	7.52	3.38	2.37	1.78	10.31	4.89	0.261	up	0.951	12	not DE
ENSSSCG00000001701	HSP90AB1	8363.2	8415.81	9217.86	5806.89	7807.42	8655.17	-0.242	down	0.59	9090	not DE
ENSSSCG00000001702	SLC35B2	57.35	80.06	108.81	71.93	89.32	67.44	-0.0685	down	0.96	104	not DE
ENSSSCG00000001703	NFKBIE	277.33	190.58	404.48	382.75	208.69	355.79	0.137	up	0.86	431	not DE
ENSSSCG00000001706	AARS2	544.32	694.65	590.16	337.46	533.32	490.67	-0.445	down	0.227	621	not DE
ENSSSCG00000001708	CDC5L	1181.72	1392.67	1455.89	1130.47	1249.57	1382.09	-0.0985	down	0.864	1460	not DE
ENSSSCG00000001709	SUPT3H	666.54	747.65	736.81	519.5	593.44	610.9	-0.321	down	0.38	709	not DE
ENSSSCG00000001715	ENPP5	15.04	30.45	21.29	7.99	27.48	14.66	-0.506	down	0.726	32	not DE
ENSSSCG00000001716	RCAN2	3393.79	5482.74	5374.13	1054.99	4262.26	4150.18	-0.799	down	0.0992	4960	not DE
ENSSSCG00000001725	ADGRF5	6756.55	3896.1	3862.65	1467.93	3088.27	2638.09	-1.01	down	0.0707	7190	not DE
ENSSSCG00000001727	TNFRSF21	4982.57	2813.54	2597.18	2222.76	2448.46	2059.45	-0.565	down	0.193	5300	not DE
ENSSSCG00000001731	CENPQ	41.36	51.87	59.13	42.63	45.52	35.19	-0.295	down	0.79	53	not DE
ENSSSCG00000001732	MMUT	843.28	1615.95	1445.24	447.57	1222.08	900.22	-0.665	down	0.0335	1430	not DE
ENSSSCG00000001734		0	0	0	3.55	0.86	6.84	3.91	up	0.342	7	not DE
ENSSSCG00000001746	PKHD1	0.94	3.38	1.18	0	2.58	0	-1.75	down	0.767	3	not DE
ENSSSCG00000001750	PAQR8	172.98	145.47	111.17	243.32	143.42	161.28	0.337	up	0.576	274	not DE
ENSSSCG00000001756	IREB2	695.68	997.99	955.61	652.71	856.23	827.89	-0.174	down	0.725	997	not DE
ENSSSCG00000001757	WDR61	435.27	305.6	410.39	393.4	322.91	410.52	-0.023	down	0.978	463	not DE
ENSSSCG00000001760	ACSBG1	97.77	106	70.96	116.33	115.08	102.63	0.296	up	0.684	134	not DE
ENSSSCG00000001762	CIB2	640.21	806.29	922.5	499.97	657.85	709.62	-0.343	down	0.326	780	not DE
ENSSSCG00000001764	SH2D7	0.94	16.92	10.64	1.78	8.59	4.89	-0.651	down	0.808	15	not DE
ENSSSCG00000001779	ZFAND6	1280.43	1434.4	1522.12	888.93	1177.43	1370.36	-0.321	down	0.399	1400	not DE
ENSSSCG00000001782	ABHD17C	235.97	463.47	702.52	230.89	359.84	409.54	-0.396	down	0.412	594	not DE
ENSSSCG00000001788	STARD5	53.59	24.81	31.93	58.61	27.48	43.01	0.233	up	0.851	66	not DE
ENSSSCG00000001792	EFL1	472.87	566.09	695.42	482.21	505.84	563.98	-0.146	down	0.805	589	not DE
ENSSSCG00000001793	ADAMTSL3	468.17	242.45	434.05	768.15	298.01	328.42	0.207	up	0.797	865	not DE
ENSSSCG00000001795	SH3GL3	2.82	0	1.18	4.44	3.44	3.91	1.93	up	0.573	5	not DE
ENSSSCG00000001804	HOMER2	4838.73	4493.77	7654.35	1173.99	5181.19	6986.69	-0.631	down	0.427	7150	not DE
ENSSSCG00000001805	WHAMM	486.98	564.96	648.11	378.31	513.57	471.12	-0.32	down	0.44	598	not DE
ENSSSCG00000001808	CPEB1	6.58	3.38	13.01	31.08	5.15	7.82	0.729	up	0.75	35	not DE
ENSSSCG00000001810	PDE8A	722	567.22	820.78	652.71	655.27	689.09	-0.064	down	0.935	768	not DE
ENSSSCG00000001814	IQGAP1	3668.3	2005	2975.64	5161.29	2836.64	3346.73	0.388	up	0.243	5810	not DE
ENSSSCG00000001816	BLM	93.07	125.17	127.73	77.26	77.29	148.57	-0.245	down	0.783	152	not DE
ENSSSCG00000001817	FURIN	2526.07	2997.35	3181.43	2421.69	2641.69	3011.47	-0.107	down	0.84	3080	not DE
ENSSSCG00000001818	FES	1020.02	524.37	623.28	1353.37	690.48	881.64	0.435	up	0.162	1520	not DE
ENSSSCG00000001820	HDDC3	302.71	270.64	255.46	253.09	237.03	243.38	-0.174	down	0.779	322	not DE
ENSSSCG00000001822	RCCD1	139.14	239.07	205.79	111.89	200.96	164.21	-0.296	down	0.585	234	not DE
ENSSSCG00000001824	ZXDC	627.05	778.09	719.07	555.91	708.52	518.04	-0.26	down	0.568	825	not DE
ENSSSCG00000001826	CFAP100	3.76	1.13	1.18	26.64	3.44	0.98	1.8	up	0.438	30	not DE
ENSSSCG00000001834	MFGE8	6722.71	5360.95	4695.27	6273.11	4831.65	4198.08	-0.137	down	0.773	7150	not DE
ENSSSCG00000001836	RLBP1	1326.49	1667.83	1181.5	1520.32	1658.36	1239.39	0.0858	up	0.885	1930	not DE
ENSSSCG00000001837	FANCI	67.69	120.66	79.24	94.13	119.37	112.4	0.317	up	0.672	139	not DE
ENSSSCG00000001838	POLG	1277.61	1527.99	1536.31	1040.78	1385.26	1354.72	-0.206	down	0.632	1610	not DE
ENSSSCG00000001840	KIF7	1089.58	869.43	896.48	1528.32	967.88	910.97	0.223	up	0.657	1720	not DE
ENSSSCG00000001841	RHCG	0	0	0	0.89	0.86	0.98	2.19	up	0.847	1	not DE
ENSSSCG00000001844	PLIN1	25.38	39.47	24.84	10.66	60.98	36.17	0.0305	up	0.988	71	not DE
ENSSSCG00000001847	MESP1	92.13	210.87	171.49	40.85	134.83	112.4	-0.794	down	0.0758	187	not DE
ENSSSCG00000001848	MESP2	41.36	54.13	23.65	148.3	60.98	65.49	1.16	up	0.0912	167	not DE
ENSSSCG00000001850		645.85	410.47	380.83	545.26	455.17	401.73	-0.0079	down	0.993	687	not DE
ENSSSCG00000001858	CIB1	675	482.64	542.85	606.53	511.85	558.11	-0.0107	down	0.989	718	not DE
ENSSSCG00000001862	ETFA	3743.51	6073.64	6066	1110.94	4100.81	4100.33	-0.955	down	0.0268	5390	not DE
ENSSSCG00000001865	SCAPER	297.07	452.2	454.15	237.99	353.83	358.72	-0.338	down	0.4	412	not DE
ENSSSCG00000001867	PSTPIP1	135.38	66.53	138.37	406.72	127.1	148.57	0.882	up	0.116	458	not DE
ENSSSCG00000001869	PEAK1	392.02	617.96	559.41	918.23	718.82	583.53	0.499	up	0.362	1030	not DE
ENSSSCG00000001872	LINGO1	439.97	365.37	345.34	349.89	280.83	279.55	-0.338	down	0.406	468	not DE
ENSSSCG00000001873	CSPG4	950.45	569.47	1027.75	2428.79	910.34	1332.24	0.802	up	0.0377	2740	not DE
ENSSSCG00000001875	SNX33	859.26	782.6	691.87	1219.28	762.62	659.77	0.134	up	0.844	1370	not DE
ENSSSCG00000001884	COMMD4	263.23	237.94	241.27	217.57	214.7	241.43	-0.141	down	0.839	280	not DE
ENSSSCG00000001887	SCAMP5	321.52	263.88	234.17	392.51	316.04	303	0.306	up	0.495	442	not DE
ENSSSCG00000001888	RPP25	16.92	15.79	7.1	5.33	9.45	14.66	-0.474	down	0.842	18	not DE
ENSSSCG00000001899	LMAN1L	5.64	1.13	0	2.66	1.72	0.98	0.315	up	0.962	6	not DE
ENSSSCG00000001900	CSK	902.5	624.73	693.05	1218.39	709.38	960.82	0.363	up	0.31	1370	not DE
ENSSSCG00000001903	EDC3	483.22	498.43	373.73	485.76	412.23	350.9	-0.119	down	0.855	547	not DE
ENSSSCG00000001904	CLK3	409.89	404.83	345.34	388.96	377.02	374.36	-0.0214	down	0.98	439	not DE
ENSSSCG00000001905	ARID3B	159.82	162.38	125.36	168.73	139.13	142.71	0.0129	up	0.99	190	not DE
ENSSSCG00000001906	CYP1A1	54.53	57.51	59.13	0.89	74.72	18.57	-1.92	down	0.152	87	not DE
ENSSSCG00000001907	UBL7	715.42	819.82	768.75	499.97	663.86	597.21	-0.395	down	0.248	773	not DE
ENSSSCG00000001908	CCDC33	0	0	1.18	4.44	0.86	1.95	2.55	up	0.617	5	not DE
ENSSSCG00000001909	STRA6	0	1.13	0	13.32	1.72	4.89	3.85	up	0.172	15	not DE
ENSSSCG00000001918	NPTN	4190.06	4722.69	4296.7	2687.21	4040.69	3893.12	-0.336	down	0.39	4700	not DE
ENSSSCG00000001920	HCN4	5.64	10.15	5.91	9.77	2.58	13.68	0.105	up	0.978	14	not DE
ENSSSCG00000001921	NEO1	816.95	932.58	923.68	2458.98	1185.16	1142.62	0.743	up	0.134	2770	not DE
ENSSSCG00000001924		1913.12	2142.58	2297.96	1667.74	1821.53	2039.9	-0.201	down	0.627	2120	not DE
ENSSSCG00000001925	ADPGK	612.95	430.77	448.24	689.12	437.99	523.9	0.14	up	0.809	776	not DE
ENSSSCG00000001927		1406.4	1314.86	1554.05	2337.32	1563.89	1616.67	0.347	up	0.436	2630	not DE
ENSSSCG00000001930		34118.4	43838.2	47601.9	13931.6	32265.4	32913.1	-0.754	down	0.0377	40200	not DE
ENSSSCG00000001931		31.96	28.19	60.32	39.07	34.35	43.01	0.0202	up	0.991	51	not DE
ENSSSCG00000001934	SEC23A	482.28	586.39	681.23	985.72	634.66	711.57	0.401	up	0.472	1110	not DE
ENSSSCG00000001942	PAX9	35.72	21.43	28.38	19.54	22.33	23.46	-0.369	down	0.794	38	not DE
ENSSSCG00000001950	PSMA6	1750.48	1693.76	1759.84	856.07	1497.76	1603.97	-0.445	down	0.352	1860	not DE
ENSSSCG00000001955	SRP54	652.43	853.65	1004.1	540.82	736	813.22	-0.263	down	0.509	857	not DE
ENSSSCG00000001958	BAZ1A	320.58	190.58	455.33	373.86	272.24	359.7	0.128	up	0.88	421	not DE
ENSSSCG00000001960	EAPP	352.54	363.11	352.44	261.97	342.66	293.23	-0.259	down	0.611	399	not DE
ENSSSCG00000001963	EGLN3	2537.35	4278.39	5389.5	929.78	3175.01	3292.97	-0.86	down	0.0236	4560	not DE
ENSSSCG00000001964	NPAS3	7.52	1.13	1.18	15.1	4.29	4.89	1.54	up	0.483	17	not DE
ENSSSCG00000001968	NUBPL	224.69	332.66	393.83	158.96	222.43	246.31	-0.587	down	0.0935	333	not DE
ENSSSCG00000001970		432.45	518.73	503.82	450.24	493.81	461.35	-0.0465	down	0.951	575	not DE
ENSSSCG00000001971	HECTD1	1825.69	3277.01	3255.94	1448.39	2498.27	2622.45	-0.346	down	0.268	2910	not DE
ENSSSCG00000001973	SCFD1	457.83	481.52	544.04	386.3	435.42	535.63	-0.137	down	0.816	548	not DE
ENSSSCG00000001975	PRKD1	391.08	200.73	224.71	595.87	263.65	306.91	0.486	up	0.179	671	not DE
ENSSSCG00000001978	GZMH	183.32	42.85	169.12	29.31	22.33	157.37	-1.2	down	0.129	195	not DE
ENSSSCG00000001983	SDR39U1	492.62	796.14	721.44	266.41	547.92	620.67	-0.545	down	0.152	706	not DE
ENSSSCG00000001984	KHNYN	776.53	605.56	735.63	955.53	729.99	792.7	0.226	up	0.611	1080	not DE
ENSSSCG00000001985	CBLN3	11.28	13.53	28.38	16.87	22.33	28.35	0.419	up	0.783	29	not DE
ENSSSCG00000001987	RIPK3	49.83	36.09	55.59	71.04	41.22	51.8	0.205	up	0.862	80	not DE
ENSSSCG00000001991	DHRS1	511.42	380.03	395.02	481.32	415.66	334.28	-0.0658	down	0.934	544	not DE
ENSSSCG00000001993	TGM1	6.58	3.38	7.1	22.2	10.31	8.8	1.23	up	0.434	25	not DE
ENSSSCG00000002000	IPO4	1644.25	1617.08	1645.12	2054.92	1738.23	1847.35	0.198	up	0.657	2310	not DE
ENSSSCG00000002001	REC8	172.98	65.4	95.8	112.78	72.14	110.45	-0.101	down	0.933	184	not DE
ENSSSCG00000002002	IRF9	162.64	68.79	162.03	110.12	102.2	137.82	-0.0889	down	0.94	173	not DE
ENSSSCG00000002003		1295.47	1303.59	1224.08	1081.63	1193.74	1116.23	-0.174	down	0.715	1390	not DE
ENSSSCG00000002004	PSME2	222.81	188.32	264.92	158.96	152.01	223.83	-0.346	down	0.479	237	not DE
ENSSSCG00000002005	EMC9	199.3	191.7	211.7	76.37	167.47	177.89	-0.599	down	0.323	212	not DE
ENSSSCG00000002006	PSME1	388.26	352.96	451.79	213.13	273.96	362.63	-0.515	down	0.203	413	not DE
ENSSSCG00000002007	FITM1	1194.88	1320.5	1208.71	122.55	904.32	984.28	-1.3	down	0.0929	1270	not DE
ENSSSCG00000002008		2684.01	3713.42	2684.7	1117.15	2648.56	2087.8	-0.703	down	0.0689	3290	not DE
ENSSSCG00000002011	CPNE6	4.7	5.64	2.37	0.89	0.86	12.71	-0.902	down	0.814	13	not DE
ENSSSCG00000002012	CARMIL3	46.07	50.75	54.4	39.07	37.79	27.37	-0.544	down	0.53	49	not DE
ENSSSCG00000002016	THTPA	351.6	511.96	443.51	380.97	425.97	501.42	0.00871	up	0.993	513	not DE
ENSSSCG00000002029	MYH7	466468	810072	757761	132565	639599	518079	-0.894	down	0.0629	745000	not DE
ENSSSCG00000002033	CEBPE	0.94	1.13	0	5.33	1.72	5.86	2.58	up	0.436	6	not DE
ENSSSCG00000002034	ACIN1	2446.16	2148.21	2111.1	2897.67	2295.59	2355.61	0.166	up	0.719	3260	not DE
ENSSSCG00000002036		116.57	94.72	118.27	42.63	76.43	86.01	-0.731	down	0.242	124	not DE
ENSSSCG00000002037	CDH24	296.13	173.66	242.45	412.94	270.52	305.94	0.484	up	0.206	465	not DE
ENSSSCG00000002040	MRPL52	341.26	280.79	306.32	196.26	240.47	297.14	-0.355	down	0.524	363	not DE
ENSSSCG00000002041	SLC7A7	173.92	144.34	137.19	249.54	165.75	150.52	0.289	up	0.631	281	not DE
ENSSSCG00000002042	OXA1L	2783.66	3528.48	3451.08	1380.9	2739.6	2248.1	-0.664	down	0.0407	3190	not DE
ENSSSCG00000002045		16.92	5.64	5.91	7.99	11.16	6.84	0.00188	up	0.999	18	not DE
ENSSSCG00000002051	ABHD4	2419.84	2301.58	2481.28	1529.2	2426.13	2238.32	-0.244	down	0.659	2820	not DE
ENSSSCG00000002077		0.94	1.13	0	0.89	0	0	-1.12	down	0.933	1	not DE
ENSSSCG00000002099		1.88	0	5.91	0.89	0	6.84	-0.357	down	0.954	7	not DE
ENSSSCG00000002127	CHD8	1128.13	1188.57	1024.21	1377.35	1177.43	1068.33	0.112	up	0.851	1550	not DE
ENSSSCG00000002129	RPGRIP1	10.34	1.13	3.55	16.87	2.58	4.89	0.733	up	0.785	19	not DE
ENSSSCG00000002135	PNP	141.02	67.66	214.07	182.94	107.35	182.78	0.26	up	0.746	206	not DE
ENSSSCG00000002138	OSGEP	137.26	190.58	165.58	103.01	182.93	173.01	-0.134	down	0.874	213	not DE
ENSSSCG00000002140	KLHL33	18.8	20.3	33.12	3.55	9.45	18.57	-1.37	down	0.2	28	not DE
ENSSSCG00000002143	PARP2	486.98	506.32	617.36	382.75	444	568.87	-0.218	down	0.658	582	not DE
ENSSSCG00000002145	TTC5	157.94	128.55	118.27	141.2	141.7	140.75	0.0739	up	0.939	168	not DE
ENSSSCG00000002241	NUTM1	0.94	4.51	1.18	4.44	12.02	1.95	1.49	up	0.58	14	not DE
ENSSSCG00000002243	SLC12A6	485.1	515.35	471.89	625.18	557.37	484.81	0.173	up	0.759	704	not DE
ENSSSCG00000002245	KATNBL1	168.28	155.62	118.27	173.17	179.49	156.39	0.214	up	0.759	209	not DE
ENSSSCG00000002252	ARRDC4	496.38	654.05	874.01	734.41	782.37	871.87	0.273	up	0.578	911	not DE
ENSSSCG00000002254	NR2F2	778.41	297.71	324.06	1669.52	548.78	457.44	0.832	up	0.0106	1880	not DE
ENSSSCG00000002258	KLHL25	25.38	24.81	39.03	34.63	40.36	29.32	0.246	up	0.868	47	not DE
ENSSSCG00000002263	SLCO3A1	1728.86	2584.62	2813.61	1316.08	2665.74	2434.79	-0.185	down	0.717	3100	not DE
ENSSSCG00000002266		865.84	1815.55	1879.29	1200.63	1435.07	1334.2	-0.123	down	0.883	1670	not DE
ENSSSCG00000002267	RGMA	2803.4	3851	2920.05	1324.07	2576.42	2720.2	-0.588	down	0.152	3420	not DE
ENSSSCG00000002269	MTHFD1	734.22	548.05	617.36	988.39	543.63	721.35	0.215	up	0.68	1110	not DE
ENSSSCG00000002275	PPP1R36	71.45	63.15	79.24	81.7	80.73	86.01	0.221	up	0.802	94	not DE
ENSSSCG00000002279	GPX2	0.94	2.26	9.46	3.55	1.72	13.68	0.645	up	0.845	14	not DE
ENSSSCG00000002281		358.18	296.58	283.84	344.56	298.01	286.39	-0.0124	down	0.988	388	not DE
ENSSSCG00000002290	PLEK2	7.52	27.06	46.12	18.65	38.65	40.07	0.478	up	0.719	45	not DE
ENSSSCG00000002294	ARG2	303.65	453.32	418.67	51.51	320.34	296.16	-1.14	down	0.0762	402	not DE
ENSSSCG00000002295	VTI1B	1509.81	1472.74	1384.93	703.33	1223.8	1402.62	-0.448	down	0.397	1610	not DE
ENSSSCG00000002296		876.18	841.24	587.8	483.98	737.72	579.62	-0.355	down	0.498	932	not DE
ENSSSCG00000002306	GALNT16	600.73	201.85	264.92	911.13	344.38	422.25	0.679	up	0.0254	1030	not DE
ENSSSCG00000002307	ERH	854.56	740.88	855.08	542.59	715.39	958.86	-0.179	down	0.797	981	not DE
ENSSSCG00000002313	SLC10A1	145.72	131.94	78.06	164.29	118.52	105.56	0.146	up	0.873	185	not DE
ENSSSCG00000002329	MAP3K9	13.16	18.04	29.57	52.39	27.48	47.89	1.09	up	0.203	59	not DE
ENSSSCG00000002330	PCNX1	1045.4	1553.93	1801.23	1151.79	1233.25	1393.82	-0.189	down	0.738	1520	not DE
ENSSSCG00000002332	SIPA1L1	541.5	502.94	500.28	1729.9	714.53	714.5	0.897	up	0.0464	1950	not DE
ENSSSCG00000002333	DPF3	306.48	549.18	596.07	138.53	386.46	436.91	-0.692	down	0.0761	504	not DE
ENSSSCG00000002337	ZFYVE1	535.86	502.94	413.94	657.15	601.17	420.3	0.193	up	0.716	740	not DE
ENSSSCG00000002341	PAPLN	885.58	544.67	289.76	1062.98	684.47	459.39	0.415	up	0.272	1200	not DE
ENSSSCG00000002344	RIOX1	342.2	402.58	316.96	388.96	403.64	356.76	0.119	up	0.856	470	not DE
ENSSSCG00000002349	ACOT4	2034.39	4507.3	3720.73	802.79	3010.98	2536.44	-0.822	down	0.0211	4000	not DE
ENSSSCG00000002350	MIDEAS	1402.64	1849.38	1114.09	1586.04	1806.93	1079.09	0.0328	up	0.965	2100	not DE
ENSSSCG00000002352	ZNF410	293.31	306.73	290.94	293.05	276.54	289.32	-0.0529	down	0.948	330	not DE
ENSSSCG00000002354	COQ6	57.35	111.64	76.87	38.19	85.02	69.4	-0.372	down	0.62	99	not DE
ENSSSCG00000002355	ENTPD5	368.52	564.96	461.25	474.21	504.12	444.73	0.0482	up	0.953	587	not DE
ENSSSCG00000002356	BBOF1	1.88	15.79	7.1	0	12.88	3.91	-1.02	down	0.696	15	not DE
ENSSSCG00000002367	ISCA2	102.47	110.51	117.09	39.07	93.61	100.68	-0.599	down	0.39	109	not DE
ENSSSCG00000002370	AREL1	484.16	595.41	432.86	611.86	550.5	569.84	0.207	up	0.722	689	not DE
ENSSSCG00000002374	DLST	2871.09	6086.04	5595.29	1038.12	3924.75	3398.54	-0.937	down	0.00669	5400	not DE
ENSSSCG00000002375	RPS6KL1	254.77	277.41	221.16	179.38	304.88	215.04	-0.135	down	0.868	355	not DE
ENSSSCG00000002377	EIF2B2	664.66	571.73	454.15	634.06	583.13	469.17	0.00195	up	0.999	714	not DE
ENSSSCG00000002378	MLH3	188.96	250.34	244.82	228.23	214.7	227.74	-0.0181	down	0.986	257	not DE
ENSSSCG00000002380	ZC2HC1C	4.7	13.53	5.91	2.66	4.29	2.93	-1.19	down	0.579	12	not DE
ENSSSCG00000002381	NEK9	1873.63	2424.49	2610.19	1736.12	2099.79	1921.63	-0.253	down	0.537	2440	not DE
ENSSSCG00000002387	GPATCH2L	39.48	50.75	52.04	63.05	52.39	52.78	0.248	up	0.822	71	not DE
ENSSSCG00000002388	ESRRB	419.29	795.01	455.33	43.51	463.76	349.92	-1.4	down	0.057	705	not DE
ENSSSCG00000002389	VASH1	1021.9	518.73	606.72	774.37	574.54	851.34	0.0774	up	0.933	1090	not DE
ENSSSCG00000002392		59.23	55.26	76.87	98.57	94.47	83.08	0.541	up	0.403	111	not DE
ENSSSCG00000002396	GSTZ1	928.83	1278.78	1246.55	468.89	947.27	765.33	-0.706	down	0.0269	1130	not DE
ENSSSCG00000002398	TMEM63C	0	0	13.01	4.44	0.86	0.98	1.19	up	0.837	11	not DE
ENSSSCG00000002400		2.82	1.13	1.18	5.33	2.58	1.95	0.946	up	0.812	6	not DE
ENSSSCG00000002403	VIPAS39	239.73	232.3	179.77	195.37	200.1	162.25	-0.221	down	0.716	255	not DE
ENSSSCG00000002404	SPTLC2	765.25	504.07	549.95	737.96	596.87	643.15	0.138	up	0.815	831	not DE
ENSSSCG00000002405		2.82	1.13	3.55	7.1	1.72	1.95	0.398	up	0.934	8	not DE
ENSSSCG00000002406	AHSA1	1634.85	2197.83	2510.84	847.19	1727.92	2037.95	-0.53	down	0.15	2120	not DE
ENSSSCG00000002408	ADCK1	23.5	58.64	74.51	12.43	44.66	32.26	-0.831	down	0.272	63	not DE
ENSSSCG00000002410	CEP128	77.09	50.75	30.75	95.02	47.23	64.51	0.408	up	0.669	107	not DE
ENSSSCG00000002412	STON2	180.5	43.98	31.93	132.32	61.83	75.26	0.39	up	0.71	192	not DE
ENSSSCG00000002414	SEL1L	1267.26	1401.7	1525.67	2064.69	1510.64	1596.15	0.292	up	0.555	2320	not DE
ENSSSCG00000002425	PTPN21	2624.78	3749.51	3289.05	2016.74	2872.71	2470.95	-0.392	down	0.178	3340	not DE
ENSSSCG00000002426	ZC3H14	722.94	782.6	856.27	809	786.67	877.74	0.0685	up	0.918	916	not DE
ENSSSCG00000002427	EML5	30.08	55.26	50.86	21.31	36.07	43.98	-0.439	down	0.651	49	not DE
ENSSSCG00000002428	TTC8	133.5	166.9	170.31	180.27	158.88	142.71	0.0369	up	0.974	203	not DE
ENSSSCG00000002430	EFCAB11	204.94	234.56	241.27	79.92	159.74	184.73	-0.757	down	0.111	218	not DE
ENSSSCG00000002431	TDP1	86.49	77.81	79.24	96.8	78.15	86.99	0.102	up	0.924	109	not DE
ENSSSCG00000002432	KCNK13	23.5	12.4	11.83	35.52	13.74	18.57	0.474	up	0.749	40	not DE
ENSSSCG00000002433	PSMC1	1683.73	1791.87	1808.33	1041.67	1463.41	1657.73	-0.37	down	0.35	1790	not DE
ENSSSCG00000002436	TTC7B	1333.07	1383.65	1435.78	930.67	1311.4	1204.2	-0.283	down	0.505	1530	not DE
ENSSSCG00000002441	PPP4R3A	1018.14	1162.63	1199.24	1088.74	1149.09	1096.68	-0.0163	down	0.982	1340	not DE
ENSSSCG00000002443	TC2N	35.72	16.92	9.46	48.84	24.91	14.66	0.536	up	0.655	55	not DE
ENSSSCG00000002444	FBLN5	6638.1	5778.19	5414.34	4702.17	4508.74	4905.74	-0.333	down	0.336	7060	not DE
ENSSSCG00000002446	ATXN3	421.17	398.07	334.7	533.71	393.33	355.79	0.139	up	0.828	601	not DE
ENSSSCG00000002450	SLC24A4	13.16	10.15	10.64	26.64	22.33	15.64	0.912	up	0.439	30	not DE
ENSSSCG00000002451	RIN3	1171.37	779.22	838.52	1084.3	828.75	864.05	0.00633	up	0.994	1250	not DE
ENSSSCG00000002452	LGMN	2709.39	2365.85	2378.38	4317.65	3348.49	3695.68	0.603	up	0.0214	4860	not DE
ENSSSCG00000002456	CHGA	27.26	15.79	47.31	7.99	8.59	52.78	-0.771	down	0.542	54	not DE
ENSSSCG00000002457	ITPK1	1000.27	1311.48	1497.28	760.16	954.99	1020.44	-0.469	down	0.113	1270	not DE
ENSSSCG00000002458	TMEM251	236.91	215.39	367.82	210.47	227.58	287.37	-0.151	down	0.828	311	not DE
ENSSSCG00000002460		468.17	535.64	503.82	591.43	501.54	486.76	0.0647	up	0.936	666	not DE
ENSSSCG00000002461	BTBD7	669.36	748.77	650.48	846.3	753.17	648.04	0.114	up	0.859	953	not DE
ENSSSCG00000002469	OTUB2	84.61	76.68	52.04	77.26	88.46	45.94	-0.0301	down	0.982	103	not DE
ENSSSCG00000002490	GSC	1.88	0	2.37	30.19	1.72	11.73	3.17	up	0.0616	34	not DE
ENSSSCG00000002494	CLMN	39.48	9.02	16.56	32.86	19.75	17.59	0.269	up	0.882	42	not DE
ENSSSCG00000002507	BCL11B	8.46	2.26	10.64	12.43	6.01	13.68	0.702	up	0.739	14	not DE
ENSSSCG00000002508	SETD3	1652.71	2083.94	2328.71	1569.17	1940.05	2077.05	-0.114	down	0.827	2260	not DE
ENSSSCG00000002516	WARS1	1059.5	1041.97	1282.03	1483.03	1094.98	1309.76	0.196	up	0.714	1670	not DE
ENSSSCG00000002520	SLC25A29	1177.95	1619.34	852.72	770.82	1186.87	790.74	-0.391	down	0.303	1440	not DE
ENSSSCG00000002525	TRAF3	548.08	444.3	704.88	1008.81	635.52	802.47	0.528	up	0.17	1140	not DE
ENSSSCG00000002528		536.8	651.79	532.21	549.7	569.39	476.99	-0.106	down	0.868	663	not DE
ENSSSCG00000002529		17.86	64.28	8.28	12.43	70.42	6.84	-0.183	down	0.917	82	not DE
ENSSSCG00000002531	MOK	76.15	69.92	68.6	90.58	60.98	69.4	0.027	up	0.983	102	not DE
ENSSSCG00000002532		336.56	439.79	277.93	235.33	340.09	259.02	-0.331	down	0.479	396	not DE
ENSSSCG00000002533	WDR20	303.65	364.24	438.78	293.05	339.23	398.79	-0.0974	down	0.884	408	not DE
ENSSSCG00000002544	PPP1R13B	2863.57	3926.55	3621.39	1198.85	2710.4	2369.3	-0.799	down	0.0181	3480	not DE
ENSSSCG00000002547		3961.61	3518.33	4221.01	2948.29	3601.84	3913.64	-0.167	down	0.755	4210	not DE
ENSSSCG00000002552	TDRD9	12.22	12.4	9.46	3.55	10.31	6.84	-0.806	down	0.683	13	not DE
ENSSSCG00000002557	NUDT14	61.11	120.66	93.43	65.71	79.87	88.95	-0.193	down	0.845	107	not DE
ENSSSCG00000002558	CEP170B	388.26	372.13	367.82	960.86	435.42	466.24	0.626	up	0.198	1080	not DE
ENSSSCG00000002559	CDCA4	244.43	136.45	163.21	396.95	236.17	273.68	0.745	up	0.0263	447	not DE
ENSSSCG00000002620	EFHC1	164.52	111.64	126.55	223.79	133.12	169.1	0.374	up	0.469	252	not DE
ENSSSCG00000002622	TMEM14A	166.4	104.87	108.81	144.75	99.62	101.65	-0.126	down	0.884	177	not DE
ENSSSCG00000002623	GSTA1	0	0	1.18	0	0	0.98	-0.251	down	0.987	1	not DE
ENSSSCG00000000003	TTC38	458.77	508.58	426.95	420.93	484.37	370.45	-0.133	down	0.823	564	not DE
ENSSSCG00000000006	PPARA	444.67	1538.14	2683.52	228.23	1131.91	1170.97	-0.866	down	0.0107	2270	not DE
ENSSSCG00000000007	TRMU	333.74	401.45	482.54	222.9	373.58	364.58	-0.362	down	0.415	435	not DE
ENSSSCG00000000014	FAM118A	58.29	95.85	108.81	59.5	79.01	66.47	-0.323	down	0.702	92	not DE
ENSSSCG00000000022	RTL6	1384.78	2081.68	2146.58	1379.13	1847.3	1727.12	-0.164	down	0.745	2150	not DE
ENSSSCG00000000024	PARVB	921.31	1389.29	1199.24	338.34	1173.13	1097.66	-0.597	down	0.274	1370	not DE
ENSSSCG00000000029	SCUBE1	228.45	84.58	17.74	280.62	159.74	132.93	1.28	up	0.0761	316	not DE
ENSSSCG00000000034	TTLL12	3227.39	3863.4	3805.89	3275.98	3339.05	3515.83	-0.101	down	0.858	3890	not DE
ENSSSCG00000000045	NDUFA6	1546.48	1720.83	2059.06	406.72	1463.41	1470.06	-0.869	down	0.112	1740	not DE
ENSSSCG00000000046	CYP2D25	4.7	1.13	3.55	4.44	3.44	13.68	1.11	up	0.676	14	not DE
ENSSSCG00000000050	NAGA	714.48	583.01	573.6	1057.66	739.43	725.26	0.417	up	0.215	1190	not DE
ENSSSCG00000000059	XRCC6	689.1	606.69	658.76	608.31	628.65	676.38	-0.0305	down	0.968	733	not DE
ENSSSCG00000000066	L3MBTL2	618.59	646.16	659.94	535.49	510.13	688.11	-0.163	down	0.78	704	not DE
ENSSSCG00000000072	SLC25A17	269.81	190.58	164.39	410.27	241.33	227.74	0.474	up	0.231	462	not DE
ENSSSCG00000000078	TNRC6B	310.24	407.09	529.84	311.7	396.77	420.3	-0.122	down	0.857	462	not DE
ENSSSCG00000000093	DNAL4	176.74	201.85	152.57	158.96	167.47	173.98	-0.0799	down	0.933	195	not DE
ENSSSCG00000000095	GTPBP1	1396.06	1508.82	1446.43	1213.06	1274.47	1290.21	-0.204	down	0.632	1480	not DE
ENSSSCG00000000104	DDX17	7640.25	7681.7	7957.12	7633.59	8555.45	8212.39	0.0666	up	0.912	9960	not DE
ENSSSCG00000000110	PLA2G6	383.56	438.66	328.79	353.44	368.43	261.95	-0.232	down	0.65	429	not DE
ENSSSCG00000000117	C22orf23	75.21	135.32	147.84	68.38	79.87	111.43	-0.439	down	0.478	125	not DE
ENSSSCG00000000121	GALR3	17.86	13.53	5.91	8.88	8.59	4.89	-0.679	down	0.725	19	not DE
ENSSSCG00000000130	CYTH4	397.67	215.39	360.72	690.01	346.96	502.4	0.654	up	0.0413	777	not DE
ENSSSCG00000000139	IFT27	196.48	175.92	253.09	120.77	153.73	209.17	-0.389	down	0.456	214	not DE
ENSSSCG00000000194		252.89	213.13	145.47	189.15	246.48	210.15	0.103	up	0.918	287	not DE
ENSSSCG00000000202	MCRS1	1273.85	1380.27	1115.27	841.86	1065.78	1117.21	-0.323	down	0.466	1360	not DE
ENSSSCG00000000204	PRPF40B	687.22	781.48	637.47	599.43	730.85	629.47	-0.104	down	0.866	851	not DE
ENSSSCG00000000207		15.04	9.02	10.64	7.1	7.73	16.62	-0.215	down	0.936	17	not DE
ENSSSCG00000000211	AQP5	12.22	2.26	7.1	10.66	5.15	7.82	0.29	up	0.925	13	not DE
ENSSSCG00000000220	POU6F1	282.97	260.49	232.99	347.22	273.1	225.79	0.108	up	0.884	391	not DE
ENSSSCG00000000228	SCN8A	10.34	18.04	8.28	23.09	21.47	9.77	0.562	up	0.735	26	not DE
ENSSSCG00000000257	ITGB7	160.76	51.87	190.41	187.38	81.59	255.11	0.419	up	0.424	261	not DE
ENSSSCG00000000258	RARG	730.46	324.77	587.8	1759.21	596.01	679.32	0.787	up	0.0548	1980	not DE
ENSSSCG00000000261		1321.79	411.6	710.79	1566.5	774.64	1312.69	0.678	up	0.0572	1760	not DE
ENSSSCG00000000265	ESPL1	64.87	42.85	62.68	76.37	114.22	130	0.897	up	0.127	133	not DE
ENSSSCG00000000267	MYG1	330.92	257.11	275.57	123.44	240.47	227.74	-0.591	down	0.328	352	not DE
ENSSSCG00000000268	AAAS	221.87	244.7	216.43	200.7	227.58	297.14	0.0686	up	0.94	304	not DE
ENSSSCG00000000271	AMHR2	3.76	7.89	5.91	7.99	5.15	7.82	0.284	up	0.932	9	not DE
ENSSSCG00000000276	TARBP2	455.01	411.6	396.2	378.31	442.29	424.21	-0.0218	down	0.98	515	not DE
ENSSSCG00000000277	NPFF	10.34	3.38	5.91	20.42	10.31	8.8	1.04	up	0.525	23	not DE
ENSSSCG00000000379	ESYT1	1332.13	977.69	1064.42	1883.53	1121.6	1107.43	0.253	up	0.578	2120	not DE
ENSSSCG00000000401	GLS2	1.88	3.38	2.37	13.32	4.29	7.82	1.64	up	0.435	15	not DE
ENSSSCG00000000402	RBMS2	1896.2	1193.08	1225.26	1887.09	1295.08	1342.99	0.0809	up	0.894	2120	not DE
ENSSSCG00000000406	PTGES3	1457.17	1826.83	2189.15	1023.91	1426.48	1686.07	-0.414	down	0.17	1850	not DE
ENSSSCG00000000411	NAB2	230.33	320.26	598.44	577.23	389.9	556.16	0.495	up	0.437	650	not DE
ENSSSCG00000000419	RDH16	17.86	11.28	10.64	29.31	13.74	17.59	0.582	up	0.691	33	not DE
ENSSSCG00000000435		753.97	329.28	366.63	1481.25	571.97	601.12	0.83	up	0.00279	1670	not DE
ENSSSCG00000000436	PIP4K2C	8.46	5.64	15.37	11.54	12.02	9.77	0.274	up	0.917	14	not DE
ENSSSCG00000000458	MON2	533.98	575.11	521.56	864.06	598.59	609.92	0.327	up	0.498	973	not DE
ENSSSCG00000000469	LEMD3	269.81	295.45	345.34	350.78	298.01	300.07	0.0634	up	0.941	395	not DE
ENSSSCG00000000473		591.33	736.37	749.82	491.09	615.77	628.49	-0.26	down	0.525	717	not DE
ENSSSCG00000000475	IRAK3	157.94	202.98	99.35	205.14	254.21	118.27	0.32	up	0.549	296	not DE
ENSSSCG00000000486	NUP107	264.17	315.75	253.09	310.81	305.74	262.93	0.0812	up	0.917	356	not DE
ENSSSCG00000000496	CCT2	31.02	33.83	33.12	13.32	24.91	28.35	-0.615	down	0.572	33	not DE
ENSSSCG00000000500		245.37	210.87	232.99	91.47	182.93	253.16	-0.491	down	0.51	261	not DE
ENSSSCG00000000528	PKP2	3637.28	8573.69	5710.01	1275.23	5874.25	4323.19	-0.815	down	0.0489	7600	not DE
ENSSSCG00000000536	ERGIC2	996.51	1010.39	1014.75	697.11	764.34	902.17	-0.363	down	0.317	1060	not DE
ENSSSCG00000000546	MANSC4	21.62	22.55	13.01	35.52	24.05	19.55	0.465	up	0.731	40	not DE
ENSSSCG00000000553	TM7SF3	425.87	490.54	483.72	634.95	470.63	452.55	0.141	up	0.852	715	not DE
ENSSSCG00000000555	ITPR2	369.46	408.22	270.84	569.23	372.72	296.16	0.209	up	0.76	641	not DE
ENSSSCG00000000573	KCNJ8	2610.68	2841.73	2805.33	1148.24	2299.89	2476.82	-0.554	down	0.221	2780	not DE
ENSSSCG00000000579	GOLT1B	354.42	374.39	430.5	578.11	438.85	530.75	0.413	up	0.31	651	not DE
ENSSSCG00000000583	PYROXD1	172.98	137.58	165.58	167.84	176.06	186.69	0.16	up	0.832	205	not DE
ENSSSCG00000000600	EPS8	815.07	555.94	465.98	1385.34	643.25	561.05	0.417	up	0.303	1560	not DE
ENSSSCG00000000614	GRIN2B	1.88	4.51	5.91	1.78	6.87	8.8	0.416	up	0.904	9	not DE
ENSSSCG00000000619	FAM234B	146.66	187.19	151.38	115.45	123.67	131.95	-0.382	down	0.485	166	not DE
ENSSSCG00000000623	BCL2L14	29.14	10.15	31.93	14.21	18.03	18.57	-0.374	down	0.837	31	not DE
ENSSSCG00000000647	OLR1	332.8	805.16	655.21	351.66	842.49	823	0.159	up	0.777	981	not DE
ENSSSCG00000000648	CLEC7A	8.46	6.77	8.28	79.92	9.45	27.37	1.9	up	0.072	90	not DE
ENSSSCG00000000684	USP5	1574.68	1935.08	1907.67	1214.84	1727.06	1731.03	-0.226	down	0.591	2010	not DE
ENSSSCG00000000696		527.4	623.6	523.93	520.39	573.68	495.56	-0.0733	down	0.914	668	not DE
ENSSSCG00000000721	DYRK4	7.52	7.89	2.37	12.43	9.45	8.8	0.879	up	0.671	14	not DE
ENSSSCG00000000732	CRACR2A	72.39	71.04	69.78	52.39	73.86	73.31	-0.112	down	0.925	86	not DE
ENSSSCG00000000734	TSPAN11	1329.31	879.58	895.29	1303.64	819.3	979.39	-0.0005	down	0.999	1470	not DE
ENSSSCG00000000739	FOXM1	38.54	21.43	23.65	37.3	52.39	52.78	0.788	up	0.38	61	not DE
ENSSSCG00000000741	NRIP2	345.02	190.58	173.85	248.65	153.73	184.73	-0.236	down	0.718	367	not DE
ENSSSCG00000000743	FKBP4	2994.24	4636.98	5484.12	1385.34	3309.85	4351.53	-0.642	down	0.0752	4640	not DE
ENSSSCG00000000749	SLC6A12	5.64	4.51	8.28	10.66	9.45	12.71	0.859	up	0.646	13	not DE
ENSSSCG00000000757	ADIPOR2	2917.15	3803.64	3608.38	1475.03	2854.68	2102.46	-0.725	down	0.0179	3370	not DE
ENSSSCG00000000760	LRTM2	4.7	4.51	8.28	2.66	5.15	3.91	-0.568	down	0.857	7	not DE
ENSSSCG00000000769		335.62	212	232.99	328.57	234.45	264.88	0.0981	up	0.895	370	not DE
ENSSSCG00000000778	CPNE8	23.5	9.02	5.91	38.19	26.62	24.44	1.37	up	0.152	43	not DE
ENSSSCG00000000779	KIF21A	120.33	209.75	210.52	52.39	175.2	164.21	-0.588	down	0.288	204	not DE
ENSSSCG00000000781	ABCD2	2.82	10.15	9.46	5.33	8.59	9.77	0.191	up	0.951	10	not DE
ENSSSCG00000000783	SLC2A13	15.98	19.17	18.92	63.05	22.33	19.55	0.764	up	0.546	71	not DE
ENSSSCG00000000784	LRRK2	273.57	234.56	275.57	504.41	270.52	300.07	0.407	up	0.437	568	not DE
ENSSSCG00000000798	TWF1	324.34	227.79	262.56	600.32	321.19	361.65	0.618	up	0.0823	676	not DE
ENSSSCG00000000801	TMEM117	88.37	65.4	21.29	97.68	65.27	48.87	0.401	up	0.681	110	not DE
ENSSSCG00000000802	NELL2	44.19	28.19	56.77	36.41	47.23	70.38	0.253	up	0.836	72	not DE
ENSSSCG00000000806	SCAF11	1346.23	1344.18	1493.73	1341.83	1236.68	1415.32	-0.0675	down	0.915	1510	not DE
ENSSSCG00000000810	AMIGO2	330.92	122.92	133.64	340.12	146.86	170.07	0.209	up	0.749	383	not DE
ENSSSCG00000000816	SENP1	99.65	86.83	74.51	116.33	95.33	85.04	0.183	up	0.831	131	not DE
ENSSSCG00000000837	CHST11	68.63	39.47	68.6	206.03	90.17	86.99	1.05	up	0.0595	232	not DE
ENSSSCG00000000839	ALDH1L2	731.4	585.26	607.9	1906.62	972.17	821.04	0.851	up	0.0246	2150	not DE
ENSSSCG00000000840	WASHC4	1164.79	1213.37	992.27	965.3	1126.76	820.07	-0.217	down	0.616	1310	not DE
ENSSSCG00000000844	NFYB	285.79	262.75	345.34	354.33	259.36	299.09	0.029	up	0.975	399	not DE
ENSSSCG00000000846	HCFC2	284.85	316.88	283.84	467.11	327.21	302.03	0.285	up	0.631	526	not DE
ENSSSCG00000000848	GLT8D2	722	329.28	352.44	1535.42	643.25	607.96	0.949	up	0.000459	1730	not DE
ENSSSCG00000000854		44.19	7.89	5.91	64.83	24.91	20.53	1.24	up	0.178	73	not DE
ENSSSCG00000000866	MYBPC1	0	1.13	1.18	1.78	0.86	0.98	0.891	up	0.905	2	not DE
ENSSSCG00000000867	SPIC	15.04	2.26	9.46	19.54	12.02	13.68	0.963	up	0.559	22	not DE
ENSSSCG00000000870	ARL1	1427.08	1611.44	1643.93	1464.38	1586.22	1705.62	0.0225	up	0.975	1850	not DE
ENSSSCG00000000877	SCYL2	691.92	815.31	870.46	664.25	771.21	823.98	-0.0728	down	0.911	898	not DE
ENSSSCG00000000896	NTN4	569.71	352.96	476.62	716.65	422.53	483.83	0.205	up	0.697	807	not DE
ENSSSCG00000000905		4191.94	4803.88	5252.31	974.18	3582.09	3802.22	-0.984	down	0.0679	4460	not DE
ENSSSCG00000000906	TMCC3	607.31	695.77	662.3	169.62	501.54	527.81	-0.867	down	0.102	646	not DE
ENSSSCG00000000908	UBE2NL	1145.99	1415.23	1533.94	803.68	1201.47	1469.08	-0.27	down	0.539	1500	not DE
ENSSSCG00000000925	C12orf29	163.58	172.53	125.36	135.87	136.55	107.52	-0.277	down	0.656	174	not DE
ENSSSCG00000000934	LRRIQ1	7.52	1.13	0	8.88	1.72	2.93	1.19	up	0.75	10	not DE
ENSSSCG00000000948	SYT1	41.36	20.3	5.91	37.3	25.76	23.46	0.613	up	0.668	44	not DE
ENSSSCG00000000952	ZDHHC17	672.18	572.86	637.47	525.72	564.24	574.73	-0.176	down	0.75	715	not DE
ENSSSCG00000000968	SBF1	3609.07	3309.72	3344.64	4088.54	3609.57	3618.46	0.14	up	0.77	4600	not DE
ENSSSCG00000000971	HDAC10	517.06	361.98	333.52	534.6	460.32	350.9	0.156	up	0.796	602	not DE
ENSSSCG00000001002	PRPF4B	1326.49	1372.38	1538.68	1550.52	1550.15	1588.33	0.149	up	0.767	1800	not DE
ENSSSCG00000001010	WRNIP1	2187.63	2535.01	3001.66	1669.52	2407.24	2305.77	-0.282	down	0.471	2800	not DE
ENSSSCG00000001038		1466.57	1891.11	1784.67	1067.42	1581.07	1540.43	-0.309	down	0.387	1840	not DE
ENSSSCG00000001040	C6orf52	5.64	0	2.37	0	6.01	3.91	0.458	up	0.948	7	not DE
ENSSSCG00000001041	PAK1IP1	275.45	289.81	313.41	255.76	318.62	306.91	-9.92e-06	down	1	371	not DE
ENSSSCG00000001064		2605.04	4388.9	4066.08	791.24	3504.8	3219.67	-0.784	down	0.124	4080	not DE
ENSSSCG00000001075	DEK	2174.47	1747.89	2134.75	2130.41	2039.67	2344.86	0.109	up	0.846	2400	not DE
ENSSSCG00000001078	MBOAT1	190.84	109.38	140.74	291.28	143.42	222.85	0.558	up	0.172	328	not DE
ENSSSCG00000001085	DCDC2	9.4	16.92	4.73	0.89	19.75	1.95	-1.22	down	0.579	23	not DE
ENSSSCG00000001137	H1-3	410.83	569.47	415.12	615.41	767.77	452.55	0.381	up	0.34	894	not DE
ENSSSCG00000001156	ZNF322	477.57	356.34	357.17	432.48	336.65	366.54	-0.0634	down	0.934	508	not DE
ENSSSCG00000001164	ZNF184	164.52	151.11	132.46	185.6	177.77	167.14	0.247	up	0.692	209	not DE
ENSSSCG00000001203	ZSCAN9	5.64	16.92	5.91	10.66	12.88	12.71	0.502	up	0.816	15	not DE
ENSSSCG00000001204	ZKSCAN4	48.89	42.85	21.29	47.07	34.35	22.48	-0.107	down	0.944	53	not DE
ENSSSCG00000001229		22275.8	11311.7	18713.7	9358.17	10075.5	17277.1	-0.507	down	0.325	23700	not DE
ENSSSCG00000001233	TRIM26	731.4	438.66	741.54	856.07	549.64	740.89	0.183	up	0.732	964	not DE
ENSSSCG00000001242	GABBR1	1494.77	1127.67	1147.21	1767.2	1462.55	1279.46	0.258	up	0.509	1990	not DE
ENSSSCG00000001247	ZFP57	31.96	33.83	20.11	15.1	37.79	30.3	-0.102	down	0.96	44	not DE
ENSSSCG00000001253	OR2I1P	6.58	4.51	9.46	2.66	0.86	2.93	-1.73	down	0.423	8	not DE
ENSSSCG00000001362	MDC1	1095.23	1229.16	864.54	1292.99	1198.9	1046.83	0.16	up	0.766	1460	not DE
ENSSSCG00000001382	DDR1	1948.84	2990.58	3225.19	1319.63	2869.28	3711.31	-0.139	down	0.841	3800	not DE
ENSSSCG00000001384	VARS2	941.99	1313.74	1360.09	642.05	1176.57	1091.79	-0.342	down	0.362	1370	not DE
ENSSSCG00000001391	CCHCR1	11.28	21.43	4.73	23.09	21.47	21.5	0.992	up	0.462	26	not DE
ENSSSCG00000001394		172.04	99.24	180.95	142.09	117.66	184.73	-0.00483	down	0.997	189	not DE
ENSSSCG00000001398		1412.98	758.92	1155.48	1078.97	826.17	1217.88	-0.0643	down	0.936	1500	not DE
ENSSSCG00000001400	DDX39B	9169.81	7492.25	7764.34	8248.12	8835.42	9684.41	0.135	up	0.815	10300	not DE
ENSSSCG00000001411	APOM	51.71	53	30.75	37.3	52.39	43.98	-0.00171	down	0.999	61	not DE
ENSSSCG00000001414		1857.65	1973.43	1822.52	1150.9	1557.88	1562.92	-0.418	down	0.236	1980	not DE
ENSSSCG00000001418	NEU1	432.45	509.71	554.68	417.38	444	485.78	-0.147	down	0.797	517	not DE
ENSSSCG00000001421	ZBTB12	119.39	175.92	113.54	146.53	113.36	124.13	-0.0705	down	0.951	165	not DE
ENSSSCG00000001435	AGPAT1	2185.75	2311.73	2373.65	2128.63	1943.48	1963.66	-0.187	down	0.684	2400	not DE
ENSSSCG00000001456		5983.78	2584.62	3854.38	5210.13	3660.24	4961.45	0.222	up	0.695	6360	not DE
ENSSSCG00000001459	HLA-DOB	21.62	15.79	23.65	44.4	32.63	40.07	0.948	up	0.226	50	not DE
ENSSSCG00000001469	SLA-DMB	1570.92	789.37	1002.92	1658.86	946.41	1341.04	0.252	up	0.555	1870	not DE
ENSSSCG00000001470	SLA-DMA	1157.27	551.43	693.05	972.4	683.61	922.7	0.156	up	0.816	1230	not DE
ENSSSCG00000001471	BRD2	6098.48	5120.76	5928.81	6409.87	5583.11	5078.74	-0.00875	down	0.991	7220	not DE
ENSSSCG00000001473	COL11A2	1.88	3.38	8.28	1.78	0	6.84	-1.15	down	0.755	7	not DE
ENSSSCG00000001474	RXRB	774.65	769.07	875.19	771.71	717.1	727.21	-0.124	down	0.83	869	not DE
ENSSSCG00000001475	SLC39A7	1124.37	785.99	1060.87	2006.08	1187.73	1376.23	0.603	up	0.0506	2260	not DE
ENSSSCG00000001476	HSD17B8	964.55	1379.14	1444.06	334.79	913.77	863.07	-0.95	down	0.0111	1220	not DE
ENSSSCG00000001477	RING1	1235.3	1014.9	1054.96	1094.95	1163.69	1238.41	0.0846	up	0.901	1360	not DE
ENSSSCG00000001478	BMP5	793.45	1135.57	728.53	362.32	802.13	509.24	-0.714	down	0.0414	1010	not DE
ENSSSCG00000001479	HMGCLL1	36.66	16.92	17.74	8.88	13.74	19.55	-0.724	down	0.637	39	not DE
ENSSSCG00000001483	FAM83B	0	0	0	1.78	1.72	3.91	3.54	up	0.508	4	not DE
ENSSSCG00000001485	MLIP	3484.98	5940.57	5581.1	1074.53	4488.99	4577.32	-0.788	down	0.114	5270	not DE
ENSSSCG00000001486	LRRC1	177.68	162.38	141.92	238.88	188.94	141.73	0.219	up	0.749	269	not DE
ENSSSCG00000001488	GCLC	277.33	276.28	422.22	317.92	340.95	340.15	0.0623	up	0.944	397	not DE
ENSSSCG00000001493	PRIM2	104.35	125.17	105.26	171.39	133.97	175.94	0.519	up	0.327	193	not DE
ENSSSCG00000001497	ZNF451	284.85	354.09	328.79	412.05	323.77	286.39	0.0688	up	0.94	464	not DE
ENSSSCG00000001498	BEND6	218.1	240.19	262.56	430.7	193.23	302.03	0.292	up	0.717	485	not DE
ENSSSCG00000001499	DST	6909.79	9319.08	8704.57	9770.22	9400.51	8174.27	0.14	up	0.821	11000	not DE
ENSSSCG00000001500	COL21A1	635.51	201.85	227.08	838.31	263.65	377.29	0.504	up	0.163	944	not DE
ENSSSCG00000001501	VPS52	1380.08	1445.67	1413.31	1224.61	1314.84	1295.1	-0.145	down	0.77	1530	not DE
ENSSSCG00000001502	RPS18	6290.26	3745	3872.12	5666.58	4107.68	4749.35	0.0923	up	0.884	6690	not DE
ENSSSCG00000001503	B3GALT4	274.51	281.92	254.28	358.77	263.65	221.88	0.0337	up	0.973	404	not DE
ENSSSCG00000001504	WDR46	30.08	32.7	33.12	13.32	22.33	21.5	-0.776	down	0.417	32	not DE
ENSSSCG00000001507	ZBTB22	2833.48	2079.43	2819.52	2301.8	2079.17	2614.63	-0.136	down	0.796	3010	not DE
ENSSSCG00000001511	PHF1	1301.11	1054.37	1270.21	1200.63	1019.41	1058.56	-0.142	down	0.787	1380	not DE
ENSSSCG00000001527	ILRUN	6344.79	8149.68	8484.59	2927.87	5675	5988.73	-0.713	down	0.028	7230	not DE
ENSSSCG00000001543		597.91	497.3	456.52	390.74	456.03	528.79	-0.176	down	0.806	636	not DE
ENSSSCG00000001546	FANCE	78.97	73.3	80.42	60.39	62.69	64.51	-0.311	down	0.702	84	not DE
ENSSSCG00000001560	BNIP5	6.58	0	1.18	16.87	1.72	0.98	1.34	up	0.694	19	not DE
ENSSSCG00000001561	ETV7	64.87	54.13	224.71	63.94	57.54	234.58	0.0434	up	0.968	240	not DE
ENSSSCG00000001563	STK38	603.55	580.75	752.19	872.94	596.01	766.31	0.199	up	0.732	983	not DE
ENSSSCG00000001564	SRSF3	2423.6	1928.32	1732.64	1675.73	1720.19	1951.93	-0.175	down	0.777	2580	not DE
ENSSSCG00000001573	PIM1	228.45	159	523.93	420.93	225.87	422.25	0.357	up	0.604	474	not DE
ENSSSCG00000001596	MOCS1	208.7	555.94	457.7	109.23	294.57	341.12	-0.754	down	0.0348	493	not DE
ENSSSCG00000001612		15.98	18.04	14.19	23.98	33.49	8.8	0.318	up	0.867	39	not DE
ENSSSCG00000001619	FOXP4	857.38	802.9	926.04	2061.14	895.74	993.07	0.505	up	0.352	2320	not DE
ENSSSCG00000001624	FRS3	216.22	243.58	117.09	150.97	188.94	130.98	-0.25	down	0.726	230	not DE
ENSSSCG00000001629	USP49	26.32	29.32	16.56	63.94	30.92	16.62	0.485	up	0.708	72	not DE
ENSSSCG00000001636	GUCA1A	0.94	1.13	2.37	0	4.29	4.89	0.528	up	0.929	5	not DE
ENSSSCG00000001641	UBR2	1068.9	1535.89	1308.05	775.26	1350.05	1064.42	-0.315	down	0.389	1570	not DE
ENSSSCG00000001655	MEA1	202.12	178.17	131.28	131.43	143.42	163.23	-0.211	down	0.805	215	not DE
ENSSSCG00000001658	MRPL2	763.37	1048.73	1219.35	266.41	752.32	831.8	-0.843	down	0.0429	1030	not DE
ENSSSCG00000001661	SRF	2023.11	3751.76	4319.17	1049.66	2305.9	2656.66	-0.783	down	0.00221	3650	not DE
ENSSSCG00000001679	XPO5	941.99	1114.14	1112.91	988.39	988.49	1170.97	-0.00994	down	0.99	1200	not DE
ENSSSCG00000001680	ABCC10	545.26	554.81	526.3	903.14	767.77	635.33	0.491	up	0.16	1020	not DE
ENSSSCG00000001683	POLH	412.71	417.24	581.88	568.35	316.04	415.41	-0.142	down	0.871	640	not DE
ENSSSCG00000001689	GTPBP2	857.38	896.5	1192.15	793.91	820.16	833.75	-0.252	down	0.59	1010	not DE
ENSSSCG00000001691	RSPH9	19.74	10.15	21.29	1.78	18.03	11.73	-1	down	0.613	21	not DE
ENSSSCG00000001696		784.05	956.27	976.9	475.99	812.43	845.48	-0.386	down	0.338	946	not DE
ENSSSCG00000001697	TMEM63B	778.41	819.82	895.29	564.79	707.66	721.35	-0.329	down	0.374	828	not DE
ENSSSCG00000001700	SLC29A1	2496.93	2836.09	3018.22	1578.05	2277.56	2420.12	-0.432	down	0.182	2660	not DE
ENSSSCG00000001705	TCTE1	26.32	16.92	26.02	31.97	13.74	19.55	-0.129	down	0.945	36	not DE
ENSSSCG00000001718	CYP39A1	360.06	189.45	199.87	375.64	242.18	253.16	0.249	up	0.655	423	not DE
ENSSSCG00000001720	SLC25A27	370.4	491.66	292.12	737.96	471.49	327.44	0.366	up	0.552	831	not DE
ENSSSCG00000001723	PLA2G7	3330.8	2641.01	3030.04	757.5	2131.56	2071.18	-0.983	down	0.0766	3540	not DE
ENSSSCG00000001755	HYKK	76.15	65.4	60.32	63.94	50.67	67.44	-0.155	down	0.89	81	not DE
ENSSSCG00000001765	ADAMTS7	2832.54	3015.39	4181.98	1897.74	2585.87	3272.45	-0.384	down	0.246	3540	not DE
ENSSSCG00000001769	MORF4L1	5986.6	5484.99	6482.31	4981.9	5371.84	6336.7	-0.109	down	0.842	6480	not DE
ENSSSCG00000001771	RASGRF1	12.22	5.64	0	20.42	4.29	0.98	0.499	up	0.881	23	not DE
ENSSSCG00000001775	MINAR1	0.94	1.13	1.18	1.78	2.58	3.91	1.29	up	0.761	4	not DE
ENSSSCG00000001780	FAH	439.03	446.56	520.38	293.94	322.91	403.68	-0.471	down	0.173	467	not DE
ENSSSCG00000001786	CFAP161	3.76	3.38	5.91	4.44	9.45	3.91	0.382	up	0.914	11	not DE
ENSSSCG00000001787	IL16	411.77	174.79	231.81	377.42	292.85	333.3	0.376	up	0.509	438	not DE
ENSSSCG00000001798	BNC1	0	0	1.18	1.78	0	0.98	1.04	up	0.931	2	not DE
ENSSSCG00000001800	TM6SF1	677.82	850.26	927.23	372.98	614.05	1019.46	-0.397	down	0.455	1040	not DE
ENSSSCG00000001801	BTBD1	3292.26	6072.51	6345.11	1630.44	4808.47	5058.22	-0.557	down	0.132	5600	not DE
ENSSSCG00000001807	AP3B2	11.28	6.77	5.91	9.77	5.15	7.82	-0.072	down	0.982	12	not DE
ENSSSCG00000001819	MAN2A2	3713.42	5482.74	4814.72	4472.17	4657.32	4530.4	-0.0186	down	0.982	5420	not DE
ENSSSCG00000001821	UNC45A	189.9	162.38	162.03	241.55	167.47	154.43	0.111	up	0.895	272	not DE
ENSSSCG00000001825	SLC41A3	222.81	302.22	227.08	256.64	237.03	228.72	-0.0459	down	0.962	289	not DE
ENSSSCG00000001832	ACAN	12.22	31.57	327.6	5905.47	820.16	290.3	4.61	up	0.0571	6650	not DE
ENSSSCG00000001835	ABHD2	203.06	410.47	244.82	292.17	413.95	216.99	0.121	up	0.882	482	not DE
ENSSSCG00000001863	TMEM266	278.27	477.01	367.82	82.59	268.81	272.7	-0.99	down	0.0346	423	not DE
ENSSSCG00000001866	RCN2	911.9	1031.82	1261.93	1142.02	978.18	1075.18	0.00539	up	0.996	1290	not DE
ENSSSCG00000001868	TSPAN3	3951.27	3964.89	4300.25	3576.14	3726.37	4518.67	-0.054	down	0.935	4620	not DE
ENSSSCG00000001871	HMG20A	1187.36	1228.03	1097.53	1314.3	1126.76	1215.93	0.0568	up	0.936	1480	not DE
ENSSSCG00000001877	SNUPN	638.33	573.98	551.13	455.56	515.28	515.11	-0.247	down	0.613	679	not DE
ENSSSCG00000001878	PTPN9	815.07	802.9	825.52	1094.07	963.58	925.63	0.285	up	0.472	1230	not DE
ENSSSCG00000001880	SIN3A	921.31	1073.54	1045.49	940.43	1005.66	857.21	-0.117	down	0.844	1170	not DE
ENSSSCG00000001881	MAN2C1	1446.83	1171.65	935.51	1124.26	1267.6	1075.18	-0.017	down	0.985	1540	not DE
ENSSSCG00000001882	NEIL1	172.04	178.17	229.44	132.32	166.61	130	-0.43	down	0.433	194	not DE
ENSSSCG00000001885	C15orf39	339.38	277.41	302.77	556.8	410.51	310.82	0.443	up	0.326	627	not DE
ENSSSCG00000001892	SCAMP2	1102.75	973.18	767.56	1475.92	1095.84	1047.81	0.347	up	0.329	1660	not DE
ENSSSCG00000001898	ULK3	555.6	454.45	378.46	544.37	533.32	478.94	0.179	up	0.755	621	not DE
ENSSSCG00000001912	PML	1542.72	1330.65	2117.01	1560.29	1326.86	2013.51	-0.0201	down	0.978	2060	not DE
ENSSSCG00000001913	STOML1	235.97	209.75	204.6	232.67	240.47	219.92	0.0931	up	0.905	280	not DE
ENSSSCG00000001917	CD276	1207.1	1230.29	1335.25	1967.01	1260.73	1387.96	0.265	up	0.622	2220	not DE
ENSSSCG00000001938	SSTR1	98.71	30.45	15.37	33.75	15.46	4.89	-1.37	down	0.0617	105	not DE
ENSSSCG00000001946	MBIP	365.7	378.9	344.16	368.54	337.51	331.35	-0.07	down	0.926	415	not DE
ENSSSCG00000001947	BRMS1L	283.91	420.62	371.36	207.8	322.05	260.97	-0.448	down	0.225	375	not DE
ENSSSCG00000001952	NFKBIA	4850.95	4119.38	3591.82	2261.84	3191.33	2937.19	-0.585	down	0.133	5160	not DE
ENSSSCG00000001959	CFL2	5301.27	9064.22	9888.44	1932.38	7541.19	8485.1	-0.641	down	0.197	8780	not DE
ENSSSCG00000001966	ARHGAP5	649.61	886.35	1025.39	871.17	677.6	888.49	-0.0578	down	0.949	981	not DE
ENSSSCG00000001972	AP4S1	442.79	658.56	615	314.37	468.91	407.59	-0.526	down	0.0939	584	not DE
[truncated: 15,605 more rows]

## Sheet: Thresholds & Abbreviations
param	condition	value
padj	<=	0.05
|log2FoldChange|	>=	1
max_count	>=	30
baseMean	>=	0
baseMean_max	>=	0
Abbreviation	full term
IZ	Infarct Zone
RZ	Remote Zone
