# Supplementary material for: Cold and hot fibrosis define clinically distinct cardiac pathologies
Source: Cell Syst. 2025 Mar 19;16(3):None. doi: 10.1016/j.cels.2025.101198 (PMC11922821; doi:10.1016/j.cels.2025.101198)
Supplement: Table S6. ParTI analysis enriched archetype genes near fibroblast and macrophage vertices (days 3 and 28 post-MI), related to Figure 4 [file mmc8.xlsx]

## Sheet: D3_Fibroblast_Archetypes
Fibroblasts Day 0+3
Archetype 1			Archetype 2			Archetype 3			Archetype 4			Archetype 5
Gene Name	P-value	Median Difference	Gene Name	P-value	Median Difference	Gene Name	P-value	Median Difference	Gene Name	P-value	Median Difference	Gene Name	P-value	Median Difference
Cxcl1	1.62e-18	3.5366	Cxcl14	2.71e-11	3.9505	Pi16	9.41e-23	2.412	Acta2	1.29e-22	3.6512	Wif1	3.82e-21	4.8607
Btg2	1.88e-26	2.8265	Hsd11b1	2.36e-12	1.9314	Postn	0.0016489	2.1838	Timp1	2.07e-26	3.2705	1500015O10Rik	3.18e-19	3.3637
Atf3	2.08e-15	2.646	Apoe	9.18e-11	1.8321	Nbl1	1.49e-14	1.6896	Cthrc1	3.12e-07	2.5534	Dkk3	2.56e-25	3.2689
Zfp36	4.68e-25	2.6184	Lpl	4.03e-16	1.6309	Ly6c1	2.98e-13	1.6696	Stmn1	7.41e-13	2.1735	Prg4	6.13e-17	3.1518
Nr4a1	1.1e-16	2.2695	Nmb	7.84e-10	1.411	Cd248	2.07e-11	1.636	Actb	3e-15	2.0325	Fmod	1.45e-07	2.7009
Jun	1.2e-18	2.2187	C3	3.46e-07	1.3505	Ifi27l2a	1.38e-14	1.5677	Tagln	6.12e-07	1.4537	Clu	5.37e-07	2.5662
Socs3	2.18e-21	2.0979	Dpep1	1.33e-12	1.2578	Mfap5	1.53e-26	1.465	Serpine1	6.44e-08	1.3645	Mfap4	2.04e-07	2.4748
Ier2	3.55e-19	1.9931	Penk	1.64e-09	0.91427	Igfbp6	2.51e-11	1.4165	Slc39a1	9.42e-07	1.2555	Apoe	1.51e-23	2.4733
Fosb	1.71e-16	1.9899	G0s2	4.13e-09	0.88772	Aspn	4.73e-07	1.3628	Ran	2.52e-23	1.2452	Ptn	8.53e-09	2.2
Mt1	6.83e-14	1.9121	Enpp2	3.83e-07	0.81811	Tmem100	3.83e-08	1.3144	Tpm2	4.98e-19	1.2073	Postn	1.5e-08	2.1072
Klf2	4.03e-16	1.8117	Gsn	3.17e-09	0.74161	Klf4	5.63e-09	1.1622	Fn1	1.01e-08	1.1806	Rspo3	8.13e-05	2.0436
Cebpd	1.67e-20	1.7822	Ggt5	2.8e-08	0.66927	Crip1	4.88e-20	1.0932	Lgals1	3.93e-27	1.1652	Cadm1	1.87e-12	2.0134
Fos	1.8e-21	1.6866	Dcn	1.37e-11	0.64667	Efhd1	9.63e-07	1.066	Col8a1	1.08e-06	1.1528	Cox4i2	2.49e-12	1.7832
Junb	4.56e-24	1.6787	Gsta3	6.97e-05	0.64644	Lrrn4cl	0.046991	1.0026	H2afz	4.76e-17	1.0614	Pdlim3	1.83e-11	1.4432
Dnajb1	3.11e-07	1.6486	Smoc2	8.06e-06	0.63398	Tppp3	1.58e-06	0.94099	Lox	8.18e-06	1.0559	Vim	3.77e-28	1.4212
Egr1	1.97e-20	1.511	Crispld2	1.9e-06	0.60865	Uap1	6.54e-11	0.88884	Mif	1.71e-15	0.99617	Cpe	1.24e-08	1.3571
Cyr61	9.86e-05	1.4658	Serping1	8.92e-10	0.5749	Col8a1	7.16e-05	0.88649	Kdelr2	1.41e-17	0.99127	Mdk	4.2e-08	1.287
Klf4	3.1e-07	1.1894	C1s1	7.99e-06	0.55848	Fstl1	2.56e-18	0.87674	Ccl2	0.00014964	0.91429	Dbi	2.19e-20	1.2795
Jund	2.3e-17	1.0546	Gm42418	5.78e-07	0.55766	Fbln2	7.78e-14	0.81976	Fkbp11	2.55e-08	0.89072	Msx1	4.28e-05	1.2698
Lpl	3.6e-07	0.99258	Gstm1	3.81e-07	0.49381	Ckb	3.99e-08	0.81386	Tubb5	2.2e-11	0.86478	Fxyd6	7.92e-20	1.2682
Mt2	0.00058441	0.89861	Gpx3	1.93e-07	0.47385	Sema3c	0.0021084	0.81046	Serpinh1	2.36e-17	0.84718	Ccdc80	1.09e-18	1.1513
C3	0.02327	0.72258	Sparcl1	1.1e-06	0.43012	Fbn1	1.66e-14	0.79306	Actg1	2.55e-16	0.84649	Thbs1	0.00036338	1.0276
Gem	3.95e-05	0.69444	Col15a1	0.0017035	0.40105	Cd55	2.14e-09	0.76982	Cyr61	0.0020523	0.83579	Tspan7	7.29e-06	0.96939
Dnaja1	2.07e-11	0.58204	Ogn	1.74e-05	0.39724	Gfpt2	2.76e-07	0.72765	Slc25a5	4.02e-13	0.83571	Rgs5	1.53e-05	0.96902
Eln	0.043955	0.51803	Lamb1	4.73e-09	0.39365	Anxa3	4.74e-08	0.72114	Actn1	2.66e-10	0.79213	Tbx20	2.13e-10	0.95438
Spry1	0.00034636	0.48301	Atp1a2	1.69e-05	0.3866	Sparc	7.91e-08	0.71753	Tagln2	7.07e-16	0.79141	Meox1	3.35e-06	0.94559
Klf6	6.78e-05	0.48015	Htra1	1.37e-05	0.36088	Ugdh	0.00035545	0.71111	Tpm4	1.03e-18	0.76264	Smim3	1.35e-10	0.93794
Crispld2	0.00075947	0.46956	Cst3	0.0024187	0.36086	Ackr3	2.02e-06	0.64673	Ldha	2.7e-18	0.74748	Tmem176b	8.39e-05	0.93497
Ndufa4l2	0.001689	0.46805	Selenop	4.74e-06	0.35502	Pcolce2	5.74e-07	0.59336	Col1a1	2.39e-11	0.71678	Trf	8.7e-05	0.92978
Hsp90aa1	0.0017344	0.43083	Phlda1	0.046629	0.35484	Cd34	1.61e-13	0.57015	Selenoh	1.57e-11	0.71541	Prelp	2.79e-15	0.88794
Nfkbia	0.0051345	0.42492	Slc1a5	3.46e-05	0.34039	Ugp2	5.02e-10	0.56287	Pfn1	1.44e-19	0.71121	Tgfbi	1.53e-10	0.88192
Atf5	0.045208	0.38938	Cp	0.0060888	0.34002	Pmp22	6.51e-12	0.54666	Cbx3	3.25e-05	0.68521	2010111I01Rik	5.72e-08	0.8803
Lamb1	0.0041597	0.34613	Mgp	0.00052213	0.3336	S100a10	8.67e-15	0.53369	Anxa2	1.64e-11	0.65579	Mgp	2.22e-09	0.87109
Ar	1.3e-05	0.34516	Fbln1	0.00055736	0.31306	Col14a1	0.00031882	0.51752	Hspa5	1.56e-09	0.65571	Il11ra1	8.9e-17	0.84688
Gas1	5.78e-05	0.34407	Slc43a3	2.52e-05	0.30415	Actg1	1.17e-07	0.51421	Lyz2	3.21e-06	0.64296	Timp3	1.67e-07	0.80477
Nav1	9.81e-05	0.34036	Mmp14	0.0029923	0.29137	Anxa2	4.95e-09	0.51307	Eif4a1	2.04e-15	0.62684	Frzb	1.09e-08	0.76687
Meg3	0.012452	0.33609	Cd63	8.16e-06	0.2538	S100a11	1.24e-12	0.50273	Tyms	3.17e-06	0.62591	Shisa4	4.07e-10	0.67105
Hspa8	2.62e-05	0.32452	Timp3	0.020059	0.24223	Axl	6.45e-10	0.48907	Angptl4	0.0065659	0.6154	Igf1	0.0010316	0.64237
Sat1	9.3e-05	0.32158	Col4a1	0.0047118	0.21352	Lsp1	2.18e-06	0.4878	Hnrnpa1	1.66e-19	0.59617	Serpinf1	4.49e-12	0.62968
Ccnl1	4.45e-05	0.3041	Igfbp7	0.016893	0.20802	Vcan	3.32e-07	0.47752	Hsp90aa1	1.12e-10	0.59206	Itih5	1.9e-05	0.62105
Sparcl1	5.02e-05	0.30009	Cpq	0.0031887	0.20737	Cd9	1.39e-05	0.45103	Hspd1	1.67e-12	0.55216	Pdgfrl	5e-05	0.61889
Col5a3	5.95e-06	0.29858	Pcolce	0.01281	0.19867	Ecm1	2.28e-06	0.4496	Ssr2	2.33e-14	0.53026	Cd9	4.32e-09	0.6116
wpre-zsgreen	0.014923	0.27626	Angptl2	0.027975	0.19807	Ppp1r14b	6.35e-08	0.42618	Ppia	1.31e-21	0.52025	Hist1h2bc	6.99e-08	0.59966
Cp	0.00028024	0.27338	Gpm6b	1.65e-05	0.19338	S100a6	1.51e-11	0.39187	Fscn1	6.44e-07	0.51984	Abi3bp	2.18e-08	0.59332
Zfp36l1	3.68e-05	0.2631	B2m	0.0064669	0.18759	Ebf1	0.0013918	0.36532	Loxl2	2.27e-07	0.51597	Fth1	1.34e-16	0.58638
Heyl	3.29e-05	0.24807	Itm2b	5.21e-05	0.18267	Cavin3	3.42e-15	0.35743	Ckap4	1.04e-09	0.51023	Cst3	6.81e-07	0.57387
Hspg2	0.00099547	0.22807	Glul	0.031266	0.17921	Uqcc2	1.02e-10	0.3445	Nme1	1.61e-15	0.49619	Ccnd2	6.47e-07	0.56852
Col4a1	0.0021677	0.223	Plxdc2	0.018592	0.17769	Crip2	8.8e-09	0.34378	Cfl1	1.65e-17	0.49451	Sdc4	0.050348	0.55097
Tpt1	0.00017917	0.20397	Ndrg2	0.012338	0.17424	Adamts5	0.014463	0.3398	Ssr1	1.6e-13	0.47714	Dpt	9.16e-15	0.54923
Pnrc1	9.32e-07	0.18838	Ifitm3	0.032083	0.17068	Capg	0.0028841	0.33813	Manf	2.91e-13	0.47082	Dcn	1.44e-08	0.4692
Lama2	0.010195	0.17535	Rarres2	0.0026783	0.15447	Emp3	2.12e-08	0.33152	Eif5a	1.76e-15	0.4685	Aldh1a1	2.33e-08	0.46203
Ace	0.032488	0.17431	Bicc1	0.013908	0.14397	Loxl2	0.029497	0.31548	Hmgb2	0.00030347	0.46544	Hmgcs2	0.0039849	0.44903
Atf4	0.00095278	0.1716	Aldh2	3.55e-05	0.13957	Selenbp1	0.022577	0.30932	Rps2	1.5e-10	0.46429	Socs2	1.64e-08	0.43634
Zbtb20	0.0031144	0.15449	Lrp1	0.0016904	0.11997	Zfp385a	0.024972	0.30131	Ube2s	1.2e-11	0.46092	Itm2b	3.51e-11	0.39586
Mmp2	0.041713	0.14119	Fkbp7	0.00029793	0.11658	Medag	0.0011557	0.29925	Ranbp1	4.72e-17	0.45635	Fbln1	0.0001005	0.39568
B2m	0.024092	0.1384	Cd302	0.048173	0.11488	Pmepa1	0.0246	0.29472	Pdia6	4.76e-10	0.44167	Lmo4	1.07e-06	0.35911
Col4a2	0.012648	0.13427	Ecm2	0.00081009	0.10636	Ahnak	1e-05	0.29378	Lrrc59	2.08e-09	0.44084	Maged2	0.041688	0.35597
Rps5	0.0034355	0.13099	Apod	2.56e-05	0.10165	Prr13	0.0001277	0.28809	Npm1	2.01e-10	0.43924	Prnp	0.05136	0.35312
Vkorc1	0.002119	0.10422	Ppp1r14a	2.6e-05	0.09999	Dbn1	2.83e-07	0.28194	Rbm3	1.25e-14	0.43791	Map1b	0.012294	0.32817
Ddx5	0.0015219	0.090985	Pnisr	0.00027376	0.099685	Ltbp4	0.0031629	0.2744	Tubb6	3.21e-07	0.43087	Csrp1	0.00018188	0.29478
Tpm3	0.0013359	0.08215	Psap	0.0081995	0.09616	Plat	0.047214	0.27345	Tuba1b	5.36e-08	0.41803	Oxct1	0.014985	0.27966
Tpst1	0.047074	0.0694	Sdc2	0.042989	0.09402	Tmsb4x	0.00025817	0.26368	Pkm	3.88e-13	0.41276	Selenop	0.00062296	0.27821
Rabac1	0.0011546	0.06485	Pla1a	0.010709	0.08774	Timp2	1.06e-09	0.26193	Pgk1	3.82e-11	0.41133	Gng11	4.64e-06	0.26625
Fcgrt	0.053375	0.06074	Oat	0.0032859	0.08543	Jpt1	4.79e-06	0.25624	Dut	3.52e-06	0.41017	Crip2	1.3e-05	0.2409
Gm12840	4.22e-05	0.05695	Thra	0.010555	0.084075	Arap1	0.00054605	0.25149	Hmgn2	1.03e-06	0.39497	Fam3c	0.0010814	0.2386
Cdkn1a	0.00048531	0.056195	Abi3bp	0.014524	0.07519	Ptgis	1.57e-06	0.24667	S100a11	1.25e-10	0.39168	4930523C07Rik	0.003829	0.22682
Thbs1	0.00024947	0.05282	Eif4a2	0.02231	0.07283	Tagln2	0.016357	0.24461	Ppa1	1.79e-06	0.39089	Cd81	1.05e-06	0.20603
Atp5c1	0.038875	0.046695	Ctsl	0.021742	0.07279	Serpinb6a	1.76e-05	0.23157	Gapdh	2.04e-14	0.3907	Plpp1	0.00054351	0.20322
mt-Nd3	0.033583	0.04206	Fcgrt	0.019398	0.07246	Anxa1	5.8e-07	0.22851	Tubb2a	4.33e-05	0.3856	Ptma	2.15e-05	0.19413
Pura	0.019177	0.03086	Pea15a	0.002291	0.06543	Vat1	0.00055374	0.226	Hmgb1	1.94e-09	0.38287	Olfml3	0.00010995	0.18458
Gadd45b	0.00078475	0.02972	Slc50a1	0.012121	0.062075	Tspo	6.81e-08	0.21622	Sh3bgrl3	1.45e-09	0.36146	Ptgis	0.010412	0.18405
Sf3b2	0.044299	0.02922	Kdelr3	0.044752	0.06155	Sptbn1	1.35e-05	0.21455	Calr	1.57e-07	0.36037	Rhoc	6.4e-06	0.17678
H2-Q4	0.00029192	0.0223	Tmem59	0.025929	0.05864	Calm1	1.32e-06	0.21302	Cnn2	1.37e-05	0.35475	Rin2	0.0054631	0.17472
Bhlhe40	0.0088026	0.02152	Arl1	0.015416	0.058465	Gpx1	1.09e-05	0.20066	Vim	0.0012184	0.35251	Cirbp	0.0067069	0.16409
Slco2b1	9.36e-05	0.0212	Mydgf	0.046879	0.058235	Pdlim2	0.00064104	0.1959	Hsp90b1	2.6e-08	0.35145	Eif4a2	4.32e-05	0.1518
Gadd45a	0.0055183	0.02118	Ifi205	9.14e-05	0.057835	Fhl1	0.0021424	0.19345	Rps27l	1.57e-06	0.35003	Tpi1	0.028481	0.13971
Tiparp	5.63e-05	0.0135	Cyp27a1	4.45e-05	0.05524	Loxl1	0.024826	0.19047	Tmsb10	3.2e-09	0.34929	Serpinb6a	0.026402	0.13239
Csrnp1	0.0001637	0.0122	Scn7a	0.00093417	0.05318	Glipr2	0.013908	0.18512	Ncl	3.2e-09	0.3438	Rps6	0.0027206	0.12619
Coq10b	0.0015023	0.01211	Son	0.0091859	0.0496	Slc43a3	0.014943	0.18453	Rpl39	1.44e-07	0.33623	Cnn3	0.0039564	0.12562
Selenok	0.0088286	0.012055	2004-09-01	8.18e-06	0.04831	Myl6	0.00011223	0.18171	Serp1	2.22e-09	0.33197	Tspan3	0.00011445	0.1226
Ripk1	0.00040283	0.01075	Fus	0.0039	0.048115	Gapdh	0.00023681	0.18111	Rpl32	1.37e-10	0.32543	Hexa	0.037796	0.1216
Slc10a6	0.00013712	0.00385	Os9	1.22e-06	0.045065	Clic1	3.17e-05	0.17228	Tpm1	3.56e-10	0.32367	Ifi27	0.000179	0.11484
Fosl2	0.00011923	0.00335	Iscu	0.00052018	0.042185	Dap	1.82e-05	0.1633	Hspa8	2e-05	0.32359	Serbp1	0.042809	0.11409
			C1ra	8.96e-05	0.03971	Rps27l	0.0012357	0.16305	Cycs	2.36e-10	0.32308	Ppia	0.012488	0.11357
			Clmp	0.0032647	0.038625	Rhoa	1.62e-08	0.14863	Myl6	1.62e-10	0.32048	Ctsb	0.037403	0.11223
			Ginm1	0.00060368	0.036815	Smim14	0.0033261	0.1412	Cks1b	1.03e-07	0.31333	Hsp90ab1	0.00046519	0.10314
			Sgce	0.0052352	0.036565	Cast	0.032651	0.13932	Sec61g	3.39e-12	0.3132	St3gal4	0.05136	0.10263
			Ptov1	0.0043448	0.034735	Arpc1b	0.00080496	0.1393	Atp5b	4.01e-14	0.30957	Prdx6	0.0054673	0.095335
			Snrnp70	0.006835	0.031635	Myl12a	5.16e-05	0.1379	Fxyd5	0.00029851	0.30458	Ppp3ca	0.01619	0.093015
			Fgfr1	0.031443	0.025885	Ybx1	0.00018225	0.1376	Set	1.44e-09	0.3043	Smim14	0.035187	0.084385
			Arl6ip1	0.021556	0.0239	Shisa5	8.06e-07	0.11191	Rpl12	2.55e-07	0.30004	Hcfc1r1	0.013524	0.08193
			Sec11a	0.029628	0.022235	Klf3	0.0025276	0.10107	Eef1g	1.03e-10	0.29104	Cox6c	0.0017795	0.07576
			Herpud1	0.023301	0.02053	Ctsd	0.023087	0.092305	Serbp1	1.33e-09	0.28739	Serinc1	0.018921	0.07513
			Rab14	0.029254	0.020355	Rap1a	0.00036828	0.088855	Srm	2.19e-05	0.28338	Sdf4	0.00031151	0.072375
			Gstm2	0.025895	0.02013	Capns1	0.0021933	0.08835	Rps18	3.08e-08	0.2816	H3f3a	0.00049824	0.071855
			Itm2c	0.00049035	0.016645	Ddah2	4.65e-05	0.08261	Ier3	0.010786	0.28077	Lmna	0.0012979	0.071435
			Ltbp1	0.0015219	0.01073	Dstn	0.00039902	0.082395	Ostc	1.52e-09	0.28068	Tcf12	0.0013464	0.07077
			Eng	0.014045	0.009345	Ywhae	0.0021262	0.07417	Tspan4	4.38e-05	0.28045	Ddx5	0.010578	0.066465
			Imp3	0.023841	0.0071	Atox1	0.0079298	0.07366	Glipr2	6.19e-05	0.26633	Cd151	0.00038852	0.06596
			Ssbp4	0.0021101	0.004965	Psap	0.037449	0.073635	Rplp0	1.26e-05	0.2654	Pttg1	0.00056205	0.065925
						S100a13	0.0027296	0.06815	Psma6	1.1e-06	0.26529	Morf4l1	0.00034903	0.06272
						Fkbp1a	0.0063354	0.068145	Tmem258	6.88e-05	0.25977	Pfdn5	6.1e-07	0.0616
						Chpf	0.032022	0.064885	Vmp1	1.44e-06	0.25415	Rab6a	0.0023688	0.05789
						Plin3	0.04268	0.0646	Snrpf	1.24e-12	0.25353	Comp	1.76e-05	0.05725
						Itgb1	0.0056128	0.062575	Anp32b	2.23e-10	0.25305	Zfand6	0.021145	0.055985
						Xbp1	0.0070978	0.06053	Rpl22l1	0.0058824	0.24552	Mlf2	0.033416	0.055565
						Sdcbp	0.020893	0.05896	Tmem176b	0.021713	0.24498	Hexb	0.0022286	0.05537
						Gnas	0.0014076	0.05744	Pgam1	5.41e-06	0.24455	Tmed10	0.0066764	0.05207
						Rap1b	0.0022815	0.04946	Rps15a	1.88e-06	0.24114	Sgce	0.010012	0.05105
						Map1lc3b	0.0050434	0.0464	Fkbp10	2.99e-09	0.2408	Sec62	0.030466	0.048515
						Bag1	0.00036512	0.04257	Dynll1	2.19e-06	0.23958	Eef1d	0.0014137	0.042595
						Dctn2	0.009803	0.0334	Csrp1	0.031642	0.23765	Tomm7	5.29e-07	0.04205
						Rab11a	0.002807	0.03331	Arf4	5.76e-08	0.23694	Iscu	0.052942	0.039705
						1810037I17Rik	0.018083	0.032295	Rpsa	4.85e-09	0.23398	Fuca1	0.0043932	0.037495
						Tbca	0.008553	0.030845	Nhp2	1.63e-06	0.23363	Ubl5	0.00016027	0.032095
						Prelid1	0.020616	0.02707	Atp5g1	5.28e-06	0.22555	Chchd2	0.0010353	0.030815
						Arhgdia	0.0013024	0.02436	Cct7	1.28e-08	0.22244	Ndufb2	0.043876	0.029145
						Gnb2	0.039232	0.02416	Sec61b	2.96e-14	0.22234	Clta	0.00051823	0.028615
						Atp5e	0.047607	0.01906	Snrpd1	5.79e-07	0.2207	Prdx2	0.010794	0.027115
						Selenof	0.015685	0.01637	Mlec	8.28e-06	0.22017	Pebp1	0.0037713	0.02316
									Txn1	4.69e-13	0.21808	Cox7c	0.0043346	0.02258
									Surf4	3.3e-06	0.216	Sptssa	0.0071085	0.022035
									Rpn1	0.001227	0.21582	Fam19a5	3.22e-05	0.01315
									Mcfd2	1.75e-07	0.21452
									Hspe1	5.56e-09	0.21331
									Nap1l1	3.32e-09	0.21049
									Eif2s1	1.08e-07	0.2073
									Erp29	7.52e-09	0.20729
									Rpl27a	2.5e-06	0.20657
									Tpi1	1.84e-06	0.20549
									Cstb	0.0011506	0.20343
									Pdia4	3.87e-07	0.19745
									Ywhae	8.91e-07	0.19721
									Rps17	4.6e-05	0.19559
									Eef1b2	3.52e-06	0.1932
									Calm1	8.49e-07	0.19082
									Rpl10a	7.45e-07	0.18654
									Eif4g2	8.13e-09	0.18535
									Msn	6.32e-05	0.18517
									Rpl29	1.05e-08	0.18355
									Hnrnpa2b1	3.16e-08	0.181
									Prdx4	7.15e-05	0.18075
									Actr3	4.11e-07	0.18055
									Pabpc1	2.06e-07	0.17289
									Rps3	1.48e-07	0.17286
									Hmgn1	3.28e-07	0.17224
									Atp1a1	0.00052115	0.1711
									Tceal8	4.04e-05	0.17093
									Srsf2	1.04e-05	0.16961
									Cnn3	0.0001501	0.16902
									Ccl7	0.044299	0.16705
									Cd63	0.006866	0.16578
									Prmt1	7.27e-07	0.16305
									Rps27a	0.0025381	0.15877
									Spcs3	2.8e-05	0.15556
									Hnrnpk	9.35e-08	0.15394
									Cct3	0.0001968	0.15122
									Prss23	0.048545	0.15009
									Rpl5	3.52e-05	0.14913
									Ssr3	0.0012292	0.14697
									Cct8	2.17e-06	0.14663
									Stt3a	7.75e-08	0.14467
									Rps13	6.72e-06	0.14303
									Kdelr3	0.020713	0.14222
									Atp5k	9.2e-06	0.1399
									Txnl1	9.9e-06	0.13926
									Gpx7	0.011375	0.13923
									Rpl22	0.00010431	0.13913
									Srsf7	0.00069696	0.1385
									Prkcsh	0.00023986	0.13702
									Copb1	0.0067578	0.13653
									Ndufab1	0.00043011	0.13611
									Tcp1	1.58e-07	0.13552
									Dap	0.011589	0.13358
									2011-09-01	0.0054043	0.13252
									Rps6	0.0023122	0.13152
									Mdh2	4.23e-05	0.13141
									Eno1	7.08e-08	0.13102
									Rpl36al	5.12e-06	0.13024
									Rpl31	1.2e-05	0.12857
									Rpl14	0.0072653	0.12789
									Rps26	0.00089312	0.12756
									Eif4ebp1	4.54e-05	0.12638
									Snrpa1	6.07e-06	0.12616
									G3bp1	0.00050767	0.12603
									C1qbp	0.00019273	0.12544
									Eif2s2	7.74e-12	0.12498
									Pcbp1	3.38e-07	0.12003
									Rps24	0.0037955	0.11995
									P4ha1	0.00097086	0.11976
									Cdk4	1.15e-08	0.11976
									Snrpd3	6.59e-12	0.11893
									Abracl	0.0014752	0.11892
									Rplp2	5.1e-05	0.11881
									Psma4	8.33e-07	0.11754
									Rps29	0.00099458	0.1167
									Hint1	2.5e-08	0.11665
									Ptma	0.0049191	0.11546
									Rps12	0.049149	0.11473
									Spp1	0.004896	0.11425
									Tmem167	5e-06	0.11375
									Rpl18	3.46e-06	0.11163
									Maged1	0.0013773	0.10903
									Rpl36a	0.0036201	0.10734
									Tmed9	5.28e-06	0.10683
									Rpl7a	0.00084759	0.10612
									Cox5a	7.2e-09	0.10537
									P4hb	0.00010583	0.10512
									Itgb1	0.0014211	0.10502
									Wdr1	0.007018	0.10465
									Ost4	1.7e-06	0.10396
									Hnrnpc	4.22e-06	0.10356
									Sub1	0.0012776	0.10253
									Rps7	0.0032017	0.10248
									Uqcrc1	2.59e-08	0.10177
									Ppib	0.00077978	0.10128
									Psmb4	9.3e-06	0.10105
									Reep5	2.98e-05	0.10096
									Dad1	3.98e-07	0.10072
									Vdac1	1.21e-08	0.1005
									Spcs2	0.0013093	0.09926
									Creld2	0.0061873	0.099195
									Rexo2	5.69e-06	0.09834
									Cct4	0.00038556	0.09718
									Rpl15	0.01021	0.09684
									Srsf3	3.57e-05	0.096645
									Canx	0.0022587	0.095775
									Rpl27	0.013957	0.09563
									Ptges3	0.0012765	0.095355
									Rps8	0.014104	0.095355
									Cacybp	0.0010633	0.093765
									Cox6a1	2.46e-06	0.091985
									Minos1	0.00023311	0.09066
									Strap	0.00033522	0.089905
									Gars	0.00042404	0.089635
									Rpl24	7.86e-05	0.089495
									Rpl11	0.0034188	0.089205
									Tmbim6	0.00077836	0.08912
									Hnrnpu	2.8e-05	0.087575
									Usmg5	3.97e-06	0.086925
									Hdgf	0.00077342	0.08637
									Tnc	1.17e-06	0.0854
									Rpl3	0.001781	0.08521
									Cct5	0.00013631	0.08508
									Naa50	1.89e-08	0.084545
									Rack1	0.0020026	0.08412
									Ubl4a	1.14e-07	0.08363
									Fkbp3	1.01e-05	0.08245
									Rpl38	0.0041829	0.08212
									Rpl19	0.0071407	0.08163
									Banf1	5.19e-08	0.080885
									Impdh2	0.0044245	0.08076
									Rab1a	2.83e-06	0.0805
									Swi5	0.00047762	0.079575
									Arl1	0.0047862	0.07846
									Tubb4b	0.046436	0.077335
									Sf3b5	0.0006334	0.07726
									Flna	0.0047638	0.075445
									Cox6c	0.00015301	0.075225
									Aldoa	0.0025005	0.07509
									Mlf2	1.33e-05	0.07492
									Srp9	6.58e-07	0.07413
									Cmpk1	0.00016386	0.07273
									Mrpl52	9.55e-09	0.07182
									Srp19	0.0051988	0.069155
									Bzw1	4.48e-05	0.069015
									Lman1	0.0010344	0.06868
									Ppid	2.56e-05	0.06867
									Fabp5	0.0011814	0.06774
									Btf3	0.00038704	0.06604
									Lsm5	0.00010356	0.065955
									U2af1	2.47e-05	0.06582
									Cox5b	1.79e-07	0.06575
									Abhd2	0.0013523	0.06435
									Ube2i	0.00021647	0.063025
									Cct2	4.73e-07	0.062495
									Atp5g3	4.44e-08	0.062035
									Elovl1	0.010232	0.061
									Timm13	3.36e-05	0.06074
									Gdi2	2.66e-05	0.060575
									Rps10	0.00029136	0.05936
									Cox6b1	8.31e-06	0.058885
									Tmed2	0.0009159	0.058835
									Arf5	0.00061268	0.057475
									Tmed10	0.0019458	0.057455
									Dnajb11	0.0076109	0.0574
									Cks2	0.00020498	0.0573
									Atp5c1	0.00051533	0.057035
									Atp5mpl	0.00011409	0.056105
									Rpl6	0.0037894	0.05589
									Rps11	0.007481	0.05586
									Zfp207	0.00096307	0.055715
									Cdv3	3.06e-05	0.055325
									Elob	0.00024996	0.054915
									Pdap1	6.85e-08	0.054675
									Raly	0.00019996	0.054475
									Atp5o.1	0.0007256	0.05436
									Ctgf	0.040616	0.05365
									Pitpna	1.04e-06	0.053185
									Psmd13	1.58e-06	0.052575
									Tomm20	7.45e-07	0.052485
									Slirp	1.02e-05	0.05226
									Degs1	0.0016803	0.052255
									Psmb7	4.56e-07	0.052175
									Dpysl3	0.012801	0.05099
									Pdlim1	0.0041432	0.049855
									Loxl3	0.00037111	0.04975
									Hnrnpf	3.28e-06	0.049665
									Psma3	1.12e-06	0.04959
									Hnrnpab	0.00053546	0.04801
									Snrpe	5.83e-10	0.047835
									Gcsh	0.00052506	0.04783
									Metap2	0.00033264	0.047605
									Ufm1	2.25e-05	0.04748
									Uqcr11	0.0011135	0.047385
									Eif3i	0.00044249	0.04717
									Eif6	2.35e-06	0.04661
									Copg1	0.0012292	0.046095
									Hnrnpa3	0.0084963	0.045855
									Mrpl20	7.76e-09	0.04563
									Ndufa3	6.11e-05	0.04558
									Actn4	3.66e-05	0.045075
									Hdlbp	0.0052434	0.043525
									Snrpd2	3.01e-08	0.042855
									Birc5	0.0032435	0.0426
									Cfdp1	1.27e-05	0.04252
									Atp5f1	1.56e-05	0.042345
									Snrpg	1.02e-05	0.042135
									Cox7b	0.00037253	0.04099
									Naca	0.00062239	0.04054
									Ndufa12	0.00020682	0.040375
									Nop10	0.0085026	0.04021
									Atp5a1	1.36e-05	0.040015
									Kdelr1	0.017803	0.039915
									Atp5g2	6.71e-08	0.039735
									Nudt21	1.86e-05	0.039575
									Slc25a4	0.0027341	0.03952
									Morf4l2	0.00023495	0.039495
									Mtpn	0.00020519	0.03944
									Ndufc2	0.0026127	0.039075
									Pa2g4	0.0018178	0.038845
									Eloc	5.72e-06	0.03824
									Pclaf	0.00026147	0.03815
									Praf2	0.00025267	0.03808
									Timm10b	0.0052149	0.038065
									Vapa	0.0054294	0.03775
									Prdx5	2.71e-06	0.03732
									Vcp	0.004428	0.03712
									Cnih1	0.00014754	0.036625
									Cenpa	0.00019601	0.03635
									Nono	8.61e-05	0.036345
									Arhgdia	8.94e-05	0.035935
									Psmc1	2.7e-05	0.035585
									Pofut2	0.0022492	0.03552
									Commd1	0.00010871	0.03544
									Gm10076	0.00048259	0.03503
									Sdhb	0.00068367	0.034975
									Psmc6	0.0047489	0.03474
									Eif1ax	2.31e-05	0.034555
									Snu13	6.96e-05	0.03388
									Ube2d3	0.0039375	0.03378
									Sh3glb1	0.017289	0.03351
									Wdr83os	0.0056084	0.032985
									Mical2	0.0072	0.0328
									Hnrnpm	0.00055014	0.032455
									Calm3	0.0049886	0.032295
									Aprt	0.0036114	0.03194
									Psmc2	0.0040521	0.03192
									Rala	0.00014024	0.031595
									Eny2	0.00019758	0.031555
									Psmd7	0.00066815	0.03044
									Cbx1	0.012382	0.029935
									Eif3c	0.00036407	0.029315
									Trappc4	0.00013194	0.029005
									Lman2	0.017372	0.02889
									Supt16	0.032692	0.0288
									Cox7a2	2.03e-07	0.028625
									1810022K09Rik	0.00861	0.02848
									Rtraf	0.00046783	0.028275
									Galk1	0.0018101	0.027645
									P3h1	0.00031882	0.02706
									Lsm7	0.00031121	0.026575
									Psmd4	0.013335	0.02553
									Tmco1	0.0019033	0.025455
									Spc24	1.22e-06	0.02545
									Slc39a7	0.050941	0.02542
									H2afx	0.016629	0.0246
									Myh9	0.004477	0.0245
									Cox8a	0.010442	0.02406
									Slc25a3	0.0012131	0.023825
									Psmb1	0.00085606	0.02297
									Atpif1	0.00058767	0.022355
									Uqcr10	0.0020854	0.02221
									Ube2f	0.0087121	0.02215
									Tram1	0.018022	0.021585
									Pfdn1	0.044939	0.021305
									Rrm1	0.0022738	0.0206
									Elavl1	0.0024984	0.020105
									Sod2	0.018566	0.01998
									Atp5j2	9.07e-05	0.01985
									Rbm8a	0.0005053	0.01953
									Krtcap2	0.0026322	0.019515
									Ddx39	0.0024106	0.01945
									Atp5l	0.00093837	0.019205
									Snrpc	0.00096913	0.01868
									Eif3j1	0.0064866	0.01859
									Rsl1d1	0.01131	0.018345
									Smc4	0.040322	0.018135
									Rrm2	0.045154	0.01775
									Srsf6	0.011149	0.01753
									Dph3	0.049323	0.01686
									Armcx3	0.019806	0.016845
									Sfpq	0.013986	0.016615
									Sigmar1	0.024076	0.01611
									Creb3l1	0.028572	0.01605
									Nsmce1	0.0020436	0.01531
									Psmc4	0.027761	0.01528
									Derl2	0.0054758	0.0152
									Nop58	0.037796	0.01495
									Fubp1	0.023194	0.014935
									Gnl3	0.0011364	0.014895
									Sdhc	0.043275	0.014775
									Ppp2r1a	0.0072707	0.01448
									Eif4a3	0.012199	0.01247
									Ndufs4	0.018921	0.01239
									Nudc	0.02234	0.012345
									Tmem33	0.051903	0.012085
									Cdca3	0.019255	0.012
									Mrfap1	0.0025486	0.011995
									Pcmt1	0.022936	0.011945
									Ddb1	0.047635	0.01145
									Sec23a	0.049265	0.011345
									Smarca5	0.0094657	0.010745
									Gsto1	0.025248	0.00965
									Snrpa	0.0073641	0.00958
									Rpa3	0.0091184	0.00955
									Ube2j2	0.024171	0.009505
									Cyp20a1	0.018921	0.009155
									Cnih4	0.010411	0.00883
									Hacd1	0.013543	0.008625
									Dmac1	0.03426	0.008575
									Tomm40	0.005276	0.008385
									Psmd14	0.013429	0.0083
									Idh2	0.00022431	0.00808
									Syncrip	0.024488	0.00807
									Tufm	0.024392	0.0077
									Pfdn4	0.0061402	0.007365
									Prpf40a	0.020561	0.00705
									Slc35b2	0.030718	0.00685
									Ak2	0.011813	0.00675
									Yaf2	0.011109	0.006735
									Cisd1	0.0096119	0.006645
									Pabpc4	0.0041395	0.00645
									Gspt1	0.00014649	0.006195
									Eif4e2	0.015194	0.006175
									Rnf149	0.03164	0.00615
									Tfdp1	0.048343	0.00605
									Trappc1	0.043067	0.006
									Rbm17	0.013715	0.00595
									Ptbp1	0.0008867	0.005925
									Taf10	0.004613	0.005915
									Kpnb1	0.020878	0.0057
									Pbdc1	0.018342	0.005535
									Dhx15	0.021597	0.0052
									Rpl7l1	0.022075	0.00516
									Tipin	0.011408	0.00515
									Prelid3b	0.014162	0.0049
									Prrc1	0.005815	0.00481
									Eef1e1	0.028936	0.0043

## Sheet: D3_Macrophage_Archetypes
Macrophages Day0+3
Archetype 1			Archetype 2			Archetype 3			Archetype 4			Archetype 5
Gene Name	P-value	Median Difference	Gene Name	P-value	Median Difference	Gene Name	P-value	Median Difference	Gene Name	P-value	Median Difference	Gene Name	P-value	Median Difference
Spp1	5.5665e-22	5.2917	Saa3	2.4062e-25	6.5336	Chil3	1.7671e-13	3.6004	Dcn	3.2395e-19	3.492	H2-Eb1	5.7029e-24	5.8537
Ccl7	1.969e-16	4.3582	Ltc4s	2.0446e-25	4.6974	Plac8	3.3151e-16	2.7618	Igfbp7	1.0673e-23	3.0104	H2-Aa	2.523e-23	5.6852
Pf4	1.5196e-16	4.0476	Arg1	1.9784e-21	4.6433	Ly6c2	5.1312e-13	2.7539	Sparcl1	6.5224e-17	2.9194	H2-Ab1	6.4437e-21	5.2633
C1qa	0.0067493	3.3578	Pf4	2.1532e-18	4.1535	Hp	4.8941e-16	2.3531	Bgn	2.3108e-16	2.9154	Cd74	5.1798e-24	4.4757
Fabp5	1.6547e-13	3.2732	Fcna	2.3944e-21	3.8879	Ifitm6	1.8811e-14	1.9423	wpre-zsgreen	2.6039e-13	2.7865	C1qa	2.9623e-17	4.1268
Ccl2	5.7123e-15	3.2555	Ccl24	1.0285e-17	3.4138	Mgst1	8.2745e-15	1.7914	Cygb	1.2526e-09	2.7386	C1qb	1.3883e-16	3.7377
Arg1	1.8999e-10	3.1529	Prtn3	8.1002e-15	3.2984	Ms4a4c	9.479e-11	1.6159	Htra3	6.886e-13	2.6629	C1qc	6.6423e-18	3.6954
C1qc	0.0030129	2.867	Slpi	4.9728e-11	3.2679	Gsr	1.185e-16	1.5261	Mgp	1.8268e-18	2.6008	Cd81	5.0113e-22	2.9541
Ccl12	1.775e-07	2.5461	C1qa	5.2067e-06	3.257	Cebpb	1.7062e-06	1.2426	Meg3	1.1731e-07	2.5683	Hspa1a	1.0454e-12	2.8129
Ctsd	6.0621e-22	2.4297	C1qb	5.5689e-06	3.2236	Sell	2.8233e-07	1.2335	Gsn	6.2711e-19	2.4574	Jun	4.2425e-15	2.4479
Cd63	5.8115e-16	2.147	Wfdc21	9.8839e-07	3.0528	Isg15	0.00023249	1.2148	Sparc	3.2555e-22	2.3484	H2-DMb1	2.1987e-18	2.3918
Hmox1	1.2907e-13	2.0757	Fn1	1.6732e-22	2.8493	Msrb1	2.8714e-13	1.1515	Cd81	7.3698e-10	2.314	Tmem176b	2.6552e-19	2.3239
Ctsl	1.2578e-20	2.0026	Cd5l	2.5684e-08	2.8085	Tppp3	0.00012722	1.0245	Lhfp	3.4086e-09	2.284	Egr1	1.4322e-06	1.8608
Hilpda	2.3114e-06	1.9953	Wfdc17	9.6928e-26	2.7776	Smpdl3a	2.3743e-11	0.98764	Ltbp4	2.9095e-15	2.2275	Tmem176a	7.2254e-12	1.7472
Rgs1	2.6645e-06	1.9117	C1qc	3.5072e-05	2.6173	Mcemp1	1.3702e-08	0.88079	Rarres2	1.2494e-12	2.2023	Cd83	1.2266e-09	1.608
Fcrls	4.0478e-05	1.9067	Ccl6	3.8892e-20	2.2903	Clec4e	3.9834e-05	0.86375	Gas1	1.9158e-07	2.1242	Lilra5	1.1353e-10	1.5978
Gpnmb	0.02992	1.79	Hilpda	4.5832e-10	2.164	Ccr2	1.5451e-06	0.81572	Nfib	2.1016e-10	2.0958	Atf3	3.6763e-07	1.4778
Pdpn	0.018499	1.6773	Ier3	1.7115e-14	2.1535	Ifitm3	5.1567e-13	0.80125	Crip2	5.4729e-15	2.0662	Slamf9	6.4198e-16	1.4658
Lgmn	1.7596e-20	1.6385	Thbs1	2.3196e-14	2.1299	Crip1	4.1313e-05	0.7033	Lum	1.8076e-12	2.0127	Jund	1.374e-12	1.2911
Dab2	3.0348e-11	1.6216	Lrg1	1.1114e-08	1.9616	Glipr2	9.0399e-05	0.67934	Ramp2	5.2137e-12	1.9203	Gatm	7.2752e-08	1.2693
Lgals1	1.3413e-19	1.5903	Sdc3	7.3408e-15	1.8814	Emb	4.0567e-08	0.66756	Dpt	7.3539e-10	1.8973	Fos	1.1921e-05	1.1824
Ctsb	2.7691e-22	1.5391	Folr2	4.0656e-05	1.6958	Actg1	2.9643e-14	0.64703	Gpx3	3.5423e-13	1.8807	Btg2	1.674e-08	1.1411
Trem2	2.3082e-13	1.3604	Gm16104	0.00039259	1.4929	Ifitm2	3.4691e-10	0.62853	Tm4sf1	6.5653e-07	1.8686	Igfbp7	8.4055e-05	0.99151
Plin2	3.1979e-15	1.3386	Egr1	6.4178e-05	1.4856	Zbp1	2.9602e-05	0.61345	Col15a1	2.5924e-10	1.867	Ier2	5.9933e-05	0.98672
Apoe	3.5352e-08	1.2818	Mt2	0.00010021	1.4784	S100a4	1.0387e-09	0.61214	G0s2	1.3239e-05	1.8398	Icam1	5.0338e-07	0.97176
Ftl1	7.3982e-20	1.1708	Itgam	1.887e-13	1.4038	Cd52	6.8115e-10	0.57569	Timp3	3.0966e-08	1.8397	Cxcl16	5.7111e-09	0.95854
Id2	1.0548e-06	1.125	Rhoc	2.0075e-09	1.3828	Ccr1	0.0033893	0.57149	Zbtb20	1.011e-18	1.7772	Klf6	1.2839e-08	0.95527
Bcl2a1b	2.1918e-06	1.0295	Cbr2	0.0074895	1.3614	Ms4a6b	0.0010425	0.56978	Fstl1	3.0002e-11	1.775	Pltp	0.00048654	0.94947
Capg	1.5984e-14	0.90737	Crip1	8.0882e-18	1.3409	Coro1a	7.4022e-09	0.56593	Crispld2	1.2291e-09	1.7531	Gadd45b	8.6493e-06	0.90525
Adam8	0.00061241	0.87969	Cd38	3.4722e-13	1.3285	S100a6	4.4856e-10	0.51098	Col1a2	5.2386e-12	1.7457	Txnip	1.574e-06	0.88956
Grn	4.9753e-18	0.86408	Pltp	3.2112e-07	1.3034	Lsp1	1.4615e-06	0.50868	Ly6a	4.9462e-07	1.742	Axl	2.8452e-08	0.81666
Stab1	6.3091e-05	0.80395	Clec4d	3.4466e-10	1.2426	Ptprc	1.1906e-07	0.50865	Igfbp4	5.938e-13	1.7123	Mgp	0.00014483	0.78454
Ninj1	1.3202e-10	0.79263	Timp2	1.1059e-12	1.2012	Ptpn1	9.2554e-08	0.50634	Ccdc80	7.4364e-06	1.6986	Fosb	1.1647e-05	0.71063
Ecm1	5.1239e-06	0.79104	Mt1	3.4391e-10	1.1507	Cd44	0.00064193	0.50412	Lamc1	1.096e-08	1.6685	Zfp36	0.00042924	0.7083
C3ar1	5.1402e-12	0.78248	Prdx5	3.4018e-19	1.0561	Ifi204	2.7856e-05	0.49574	Smoc2	4.6672e-07	1.6628	Fcgr4	0.00018567	0.70652
Cd68	3.1003e-16	0.74756	Serpinb6a	8.3627e-09	1.0137	Plaur	4.2656e-05	0.47449	Cald1	3.1487e-07	1.622	Nfkbia	0.0048251	0.70514
Cndp2	8.8714e-13	0.73175	Cfp	6.8658e-11	0.94864	Cyp4f18	0.018566	0.46689	Serping1	2.9801e-10	1.5919	Gm42418	6.6144e-06	0.70046
Tuba1b	3.0908e-11	0.71138	Ninj1	2.7496e-10	0.94307	Slc16a3	0.02227	0.46546	Prelp	1.5347e-09	1.5753	Cx3cr1	1.3097e-05	0.69543
Msr1	1.1995e-05	0.68562	Ldha	2.0352e-13	0.89988	Esd	6.7736e-06	0.43778	Cfh	1.0203e-10	1.57	Fcgrt	0.00066124	0.67143
Sdcbp	5.1159e-12	0.66014	Txn1	2.3832e-16	0.89782	Wfdc17	0.0019229	0.42569	Gng11	6.7967e-10	1.5579	Cst3	1.0471e-11	0.64665
Sdf2l1	7.3284e-09	0.64295	F10	0.00040173	0.87022	Prr13	0.00015188	0.41849	Clec3b	2.4709e-10	1.5559	Aif1	1.4654e-07	0.64254
Cd93	1.5322e-06	0.63605	Smpdl3a	2.075e-08	0.86496	Adgre5	0.0047496	0.41711	Fbln1	1.3844e-07	1.5527	Irf8	0.00055022	0.61545
Lmna	2.0777e-05	0.62983	Acly	1.4979e-07	0.85699	H2afz	0.002628	0.41529	Col3a1	8.7623e-12	1.5022	Rhob	1.6131e-05	0.59854
Nxpe5	0.0086205	0.62198	Srgn	3.2503e-11	0.83359	Ccnd3	3.6435e-05	0.392	Serpinh1	1.4708e-12	1.501	Junb	0.019233	0.55309
Cfp	0.0024419	0.60868	Gpx1	5.0778e-15	0.82274	Anxa1	1.8217e-05	0.3915	Slc43a3	5.7204e-07	1.4908	Marcksl1	0.00073229	0.53035
Tpi1	3.9816e-07	0.59679	4930455G09Rik	0.00012687	0.8069	Gmfg	0.0003014	0.33763	Fxyd1	2.7583e-06	1.426	Dusp1	0.030175	0.50331
Hspa5	1.6656e-05	0.59369	Trf	2.3855e-05	0.8066	S100a11	0.00014542	0.33673	Mfap5	4.279e-08	1.4196	Cebpa	7.2709e-05	0.4887
Akr1a1	2.794e-15	0.5911	Hist1h2bc	0.00016786	0.80297	Klf13	0.017612	0.32296	Cd9	0.00011319	1.3435	Ier5	1.1558e-05	0.46344
Tubb5	7.5105e-08	0.58969	Idh1	1.8822e-13	0.79998	Rps9	4.2922e-09	0.31049	Lpl	2.1447e-08	1.3024	mt-Nd1	1.0348e-08	0.4501
Mrc1	0.0033094	0.5831	Nfkbiz	0.018067	0.74807	Psap	0.00023777	0.29875	Id3	7.1823e-06	1.2279	Cited2	0.00081038	0.43637
Ccl9	0.00013437	0.58243	Ecm1	2.2961e-06	0.72059	Arhgdib	3.0193e-10	0.29855	Cd34	1.1403e-10	1.2131	Unc93b1	1.5175e-05	0.41248
Aldoa	2.3689e-11	0.55928	Nupr1	3.5497e-06	0.71532	Fcgr3	0.00053864	0.29692	Rbp1	4.5418e-11	1.2071	Ly86	1.4414e-07	0.4029
Uap1l1	4.0013e-10	0.52844	Pycard	4.5957e-14	0.68126	Sub1	3.6612e-06	0.29522	Egr1	8.1867e-06	1.1752	mt-Cytb	1.1645e-06	0.39802
Calr	4.0138e-12	0.52408	Mif	2.4499e-07	0.67435	Spi1	0.00080644	0.29052	Sptbn1	3.6778e-10	1.1257	C3ar1	0.0036439	0.38471
Snx2	1.3949e-05	0.51526	Sod2	2.1034e-08	0.66557	Rnh1	0.0055947	0.28459	Selenom	1.6476e-09	1.0847	Malat1	1.858e-05	0.36957
Basp1	0.036472	0.51175	Emilin2	6.4322e-11	0.66348	Dnaja1	0.00015312	0.28397	Pcolce	6.9286e-07	1.0549	Clec12a	0.00013364	0.36346
Emp1	6.1872e-06	0.51173	Rasgrp2	8.3584e-05	0.62845	Snx20	9.7161e-07	0.2699	Col1a1	2.5781e-09	1.0275	Ehd4	0.010692	0.34192
Eif4a1	8.7524e-10	0.5023	S100a10	6.2858e-07	0.61515	Mrpl33	4.2574e-06	0.26128	Pmp22	2.1737e-05	0.96903	Kctd12	0.0001421	0.32594
Rab20	0.00068026	0.50068	Blvrb	7.0869e-08	0.6065	Npc2	2.861e-05	0.25609	Gstm1	1.4535e-08	0.8977	Rgs10	2.236e-06	0.30801
Lamp1	4.0099e-10	0.49958	App	5.3565e-18	0.59839	Fam49b	7.4391e-07	0.24819	S100a16	4.6871e-05	0.89425	mt-Nd4	1.1765e-06	0.29475
Tmem106a	1.5042e-10	0.49656	Apoe	0.0019012	0.59697	Sec61g	1.4296e-05	0.24767	Rcn3	1.3204e-06	0.81677	Hexb	5.3245e-07	0.29047
Rnase4	0.00035203	0.48519	Clec4e	0.0091017	0.59647	Emp3	0.00018792	0.24336	Pi16	1.4882e-08	0.80678	mt-Nd2	4.4329e-06	0.2762
Ftl1-ps1	5.6214e-07	0.469	Ifitm2	1.6868e-07	0.583	Lrrfip1	2.2e-05	0.24332	Axl	1.2293e-08	0.77224	mt-Nd3	0.0040867	0.27535
Cotl1	5.2148e-09	0.45517	Slc16a3	1.9531e-05	0.5741	H2afj	2.8744e-07	0.2384	Mgst1	0.0055889	0.72227	P2ry6	2.9471e-05	0.27528
Pdia6	9.094e-06	0.45209	Ptgs1	0.00072691	0.57254	Pirb	0.00015584	0.23004	H1f0	0.00026416	0.70919	mt-Co3	0.00040327	0.27311
Ldha	0.0029735	0.44777	Prr13	6.6458e-07	0.53557	Capza2	3.1352e-06	0.22793	Gm42418	4.0742e-07	0.70274	Zfp36l2	0.0042689	0.26396
Glrx	1.3005e-06	0.44189	Pygl	4.6742e-12	0.52795	Fyb	0.0019186	0.22235	Tcf4	8.7195e-07	0.69696	Rps4x	3.9517e-06	0.25975
Slc48a1	0.000937	0.43806	Gpx4	1.961e-11	0.49833	Tspo	6.4087e-05	0.21949	Fcgrt	0.00034352	0.63182	Hsp90aa1	0.0010375	0.25887
Hexa	9.3081e-07	0.42311	Ifitm3	3.0763e-05	0.49694	Manf	0.00364	0.21908	Tuba1a	2.4872e-10	0.62428	Ccnl1	0.0063426	0.23978
Bst2	0.0088626	0.42129	Adgre5	0.0017409	0.49533	Tpd52	2.1918e-06	0.21485	Olfml3	3.8631e-05	0.61033	mt-Nd5	0.032589	0.21626
Ran	4.0636e-11	0.41329	Maf	0.0021658	0.46452	Fcer1g	6.726e-05	0.21138	Nav1	0.00020359	0.60648	Irf5	0.024492	0.20781
Timp2	0.0039663	0.38425	Cyba	4.2172e-13	0.46378	AB124611	4.8248e-05	0.20608	Rnase4	1.1625e-06	0.58021	Adgre1	0.012382	0.20749
Ranbp1	1.0288e-07	0.37992	Mcemp1	0.014359	0.45885	Gyg	0.00090264	0.19655	Malat1	2.5941e-09	0.55523	Tubb2a	0.00018099	0.19645
Hsp90b1	4.7434e-06	0.37565	Emp1	0.046979	0.45251	Rpl13	1.9901e-06	0.18748	Cavin1	1.855e-05	0.5541	Eef2	0.00014562	0.18761
Sptssa	0.0009125	0.37481	Anxa3	3.699e-09	0.44201	Tmed5	0.0007532	0.17882	mt-Nd1	1.2416e-08	0.46841	Snx5	0.00084762	0.16926
Snx5	1.4177e-06	0.35949	Fam20c	0.0036126	0.44126	Arpc2	8.4825e-07	0.16535	Cyb5a	2.5628e-05	0.46736	Itm2c	6.0449e-05	0.16502
Slc3a2	6.9287e-07	0.35773	Bst1	3.7273e-06	0.43137	Rap1b	0.0031961	0.15822	Hmgn1	0.0019229	0.41488	Lcp1	0.020537	0.15461
Lilr4b	0.0017073	0.35726	Gmfg	9.6415e-08	0.42375	Selenos	0.0068389	0.14696	mt-Atp6	6.055e-09	0.41	mt-Co2	0.040976	0.15273
Rnh1	0.010487	0.35597	Tagln2	2.7811e-06	0.38638	Nop53	0.00013622	0.1428	Ptms	3.8755e-06	0.39917	Laptm5	1.9413e-05	0.13233
Snx6	3.0242e-06	0.33663	Prdx6	3.0043e-05	0.38304	Eif1	0.00012915	0.13243	mt-Nd2	1.3424e-09	0.38301	Csf2ra	0.0016436	0.13126
Renbp	0.00016809	0.33565	Rilpl2	0.012923	0.3801	Sem1	6.6689e-05	0.12896	H2afv	0.00094949	0.37731	Cd72	6.0916e-09	0.11295
Mfsd1	8.7895e-10	0.33401	Glul	6.5376e-05	0.37741	Cib1	0.00032791	0.12661	mt-Nd5	0.00020171	0.35572	Evi2a	0.0021415	0.11291
Pgam1	5.6682e-05	0.32916	Pgam1	2.0236e-06	0.3714	Rpl39	0.0094758	0.12262	Tceal9	9.3739e-05	0.35418	Tnfaip8	0.02102	0.10801
Pld3	0.027182	0.32183	Dok2	0.00090811	0.36932	Rpl37a	0.0080734	0.11209	mt-Cytb	5.1445e-08	0.34003	Atf4	0.0097676	0.10605
Ap2m1	3.2284e-07	0.31532	Pfkl	9.3562e-07	0.36229	Rpl32	0.0037352	0.11015	Nrp1	0.00035431	0.32656	Sh3bgrl3	0.015242	0.10051
Calm1	2.0507e-06	0.28921	S100a1	3.0491e-06	0.36027	Dok3	0.00097374	0.10448	Nenf	1.4824e-08	0.29957	Ciita	7.3873e-09	0.0711
Ctsa	1.213e-06	0.28448	Add3	0.0088889	0.35915	Uqcrh	0.017214	0.10033	mt-Nd4	4.6591e-07	0.29802	Rtn4	0.0017691	0.06123
Clta	1.0718e-11	0.28005	Bola2	1.7209e-07	0.3567	Prcp	0.052875	0.098595	mt-Co1	7.5215e-05	0.2969	Rpl22	0.004876	0.05519
Rab1a	1.3756e-08	0.27956	Dbi	1.2602e-10	0.35036	Shisa5	1.0019e-05	0.098545	Ifi27	0.0016589	0.26926	Cnbp	0.0066202	0.0547
Rab3il1	1.6279e-06	0.27614	S100a6	0.00056273	0.34196	Arpc1b	0.00022404	0.09197	Zfp36l1	0.016886	0.26439	St3gal6	2.7831e-07	0.0471
Atpif1	3.4118e-07	0.2702	Card19	0.00016786	0.33958	Naca	0.017341	0.091485	Ahnak	5.9337e-05	0.25685	Hcls1	0.0039368	0.044755
Bri3	3.8972e-05	0.26464	Ehd1	0.0013586	0.33409	Rab5if	0.0068251	0.09013	mt-Co3	0.00052466	0.25601	Celf2	0.040413	0.03849
Ppt1	0.0012617	0.26283	Tspo	2.8539e-07	0.32112	Atp5c1	0.00043916	0.08121	Pnrc1	0.0061634	0.25147	Clic4	7.7234e-06	0.02353
App	0.0012662	0.25989	Atp1b3	1.6107e-05	0.31808	Hpcal1	0.017628	0.07977	mt-Co2	8.6686e-05	0.21235
Anxa5	2.4061e-07	0.25788	Mcl1	6.0277e-05	0.30691	Kdm7a	0.0025137	0.078915	Gnas	3.1974e-06	0.20425
Arl6ip1	9.0147e-05	0.2563	Gas7	0.0041791	0.30326	Eif3h	4.1373e-05	0.074005	Rpl7	0.00018319	0.19362
Adgre1	0.00077371	0.25509	Gm21188	0.012347	0.30325	Tmem258	0.0087842	0.06978	Ccnd3	0.045686	0.19236
Ctsz	4.4114e-07	0.25432	Emp3	5.1681e-07	0.29469	Ndel1	0.0081705	0.06591	Eif4a2	0.0021295	0.18318
Gusb	0.0035893	0.24277	Tmcc1	0.017151	0.28947	Cdc42se1	0.0002001	0.05889	Selenow	0.0012529	0.1689
Ppia	1.7962e-08	0.2333	Cybb	0.0023827	0.28721	Bnip2	0.023835	0.05541	Rpsa	0.0041129	0.14935
Bin1	1.3906e-05	0.23134	Fcgr2b	0.0012208	0.27248	Tram1	0.0046655	0.05365	Sec62	0.0034598	0.14895
Atp6v1c1	0.00035023	0.23082	Ms4a8a	0.0063816	0.24059	Psma4	0.0031134	0.052555	Mbnl1	0.0022885	0.14719
Gde1	0.023731	0.23076	Rab5if	2.941e-06	0.22811	Arf5	0.00050146	0.052035	Slc25a4	3.3313e-05	0.1242
Rab7	4.6085e-09	0.22781	Cox5a	3.9809e-09	0.22676	Mcts1	0.00065474	0.0454	Rabac1	4.285e-06	0.12388
Tpp1	0.0035932	0.22722	Gng5	9.6242e-12	0.22654	Rpl36al	0.035577	0.044925	Itm2c	0.022251	0.1235
Ap2s1	6.7738e-11	0.21583	Calm2	0.00033912	0.22512	Snrpg	0.017136	0.04161	Rps3a1	0.028182	0.1215
Rpl41	5.3598e-05	0.21444	Cd302	0.00084147	0.22494	Uqcrfs1	0.0042373	0.039775	Pnisr	0.024663	0.12126
Ybx1	3.5898e-08	0.21386	S100a13	8.3376e-07	0.22492	Hnrnpm	0.016457	0.0361	Hspb1	0.0021903	0.114
Creg1	0.014226	0.21257	Tcn2	0.023523	0.22223	Gnb2	0.012465	0.033935	Fkbp1a	0.0064933	0.10793
Cfl1	2.4945e-09	0.20948	Tmem141	0.0019316	0.21276	Ifngr2	0.018216	0.033515	Tprgl	1.0097e-05	0.099325
Metrnl	2.4211e-06	0.20653	Hacd4	0.0086977	0.21093	Arf1	0.0094294	0.033045	Hnrnph1	0.0017151	0.09592
Atp6v1g1	6.4185e-07	0.19562	Tbxas1	6.6989e-08	0.20678	Eif3m	0.03218	0.029935	Bnip3l	0.010548	0.0928
Tubb6	0.0040563	0.19072	Ap1s1	0.04796	0.20086	Ndufb5	0.027488	0.02016	Mtch1	0.00027188	0.089975
Pdia3	0.0010215	0.18895	Calm1	0.0090481	0.19733	Ndufa3	0.015861	0.01958	Laptm4a	0.0030695	0.08884
Ap1s1	0.051973	0.18708	Atox1	2.1946e-07	0.19721	Tomm22	0.044423	0.01957	Dstn	7.4266e-05	0.07713
Gpx4	0.021095	0.18622	Comt	0.0089328	0.19436				Abca8a	2.1124e-05	0.0758
Lamtor1	0.00067276	0.18554	Wnk1	0.0080573	0.19329				Calu	3.1913e-05	0.07533
Vps29	1.3611e-05	0.18037	Mrpl33	0.00012209	0.18697				Hcfc1r1	0.015905	0.07012
Camk1	6.0316e-06	0.16761	Txndc17	0.00044196	0.17831				Aplp2	0.0012079	0.06798
Ap3s1	0.0003901	0.16731	Psma6	3.0849e-08	0.17788				Luc7l2	0.00021387	0.067535
Ndufs5	1.328e-05	0.16464	Uqcr11	2.8087e-06	0.17675				Ogn	5.8515e-06	0.06745
St13	3.1097e-06	0.15804	Usmg5	0.0042373	0.17489				Ralbp1	0.049151	0.06675
Glipr1	0.047354	0.15525	Vamp8	9.6879e-10	0.16824				Fbln2	2.1343e-06	0.066
Tmem256	2.4292e-06	0.15437	Minos1	2.1014e-07	0.1627				Oaf	8.2511e-06	0.06265
Vapa	4.3189e-07	0.15428	Adam15	0.0020913	0.15804				Col6a1	9.4366e-07	0.06235
Fkbp2	1.7566e-05	0.14717	Gpi1	0.025605	0.15597				Eef1d	0.037325	0.0617
Eif4e	2.3642e-05	0.14643	Psma7	0.0006309	0.15363				Hspg2	5.4294e-05	0.0586
Psmb6	8.4098e-07	0.1458	Ncf1	0.0028898	0.13802				Nid1	0.0002835	0.05855
Selenof	6.0028e-06	0.14138	Dnajc10	0.00059584	0.12965				Ogt	0.017246	0.05634
Higd1a	0.002497	0.13815	Dhrs3	0.0043605	0.12157				Tacc1	0.0062588	0.055975
Atp5b	0.00063639	0.13571	Higd1a	0.00018893	0.12041				Serpine2	0.00033347	0.05535
Atp5g1	1.8162e-05	0.13134	Atp5e	0.00026209	0.11672				Chrac1	0.012753	0.0522
Clic1	0.0085865	0.12888	Cd84	0.024342	0.10674				Rbpms	0.009931	0.051
Il10rb	0.0018122	0.12828	Lamp2	7.0981e-05	0.10602				Col4a1	5.6115e-05	0.0483
Uqcr11	0.0038041	0.12609	Ctsz	0.02462	0.1029				Tra2a	0.042258	0.046805
Park7	4.5488e-06	0.12576	Pgd	0.0011769	0.10079				Nedd4	1.0877e-06	0.0466
Litaf	0.0090214	0.1236	Prdx2	0.001759	0.09758				Sfr1	0.010497	0.046475
Arpc2	0.028038	0.11556	Glrx3	0.015513	0.09447				Sdc2	1.953e-05	0.04535
Calm3	3.943e-05	0.11538	Atp5j	2.9217e-06	0.092025				Anapc5	0.00051552	0.04399
Cct3	7.8684e-05	0.11528	Atp5g3	0.047317	0.09044				Tspan3	0.00080841	0.04287
Ndufa12	6.5102e-06	0.11291	Ndufa4	0.0026988	0.090255				Imp3	0.002388	0.042525
Eloc	0.00017478	0.11002	Myl6	5.2985e-05	0.08876				Swi5	0.0070785	0.04173
Tmed10	6.8999e-05	0.10543	Uqcrb	5.6677e-06	0.085535				Il11ra1	0.00052993	0.03945
Gabarap	2.9778e-05	0.10328	Lamtor2	0.0046507	0.085015				Sdf4	0.016172	0.038005
Akr1b3	0.0051916	0.10199	Ndufv3	0.00032454	0.07993				Sf3b1	0.034211	0.037825
Elob	0.00026451	0.10173	Ywhag	0.0048301	0.078				Mxra8	0.00041845	0.0366
Pebp1	7.3639e-05	0.10014	Ywhaz	0.0018039	0.077905				Pdlim2	0.0014385	0.0299
Arpc3	0.00089181	0.09801	Dmac1	0.0068459	0.07752				Ppp1r2	0.016307	0.029265
Rab5c	4.5535e-05	0.09445	Spcs1	0.0035932	0.073885				Krtcap2	0.048341	0.02521
Atp6v0b	1.1566e-06	0.09436	Bsg	0.0052569	0.072485				Cirbp	0.0067768	0.016245
Hspa9	0.0027439	0.092935	Rhoa	0.01485	0.065515				Ttc14	0.012501	0.008275
Reep5	0.0008843	0.092235	Ssr3	0.00095981	0.065225
Atp5mpl	0.0017977	0.092045	P4hb	0.0078744	0.06406
Anapc13	0.016382	0.088995	Tln1	0.0058729	0.063275
Chchd2	5.0092e-05	0.08897	Tmem165	0.040578	0.06291
Snrpf	8.2304e-05	0.088535	Dhrs7	9.8693e-05	0.061265
0610012G03Rik	3.8801e-05	0.0874	Cops9	0.0035932	0.06114
Mpp1	0.035814	0.086965	Chchd2	0.01356	0.06044
Rtn4	0.0063296	0.08686	Pdcd5	0.00039511	0.059925
Sirpa	0.015847	0.08366	Gm2000	0.039597	0.056655
Ndufb8	8.7295e-05	0.08234	Tomm5	0.0026631	0.056635
Timm13	0.0022477	0.080755	Ost4	0.010869	0.055355
Atp6v1d	0.043086	0.07904	Rab11a	7.5109e-05	0.05483
Nipsnap3b	0.024236	0.07899	Mrpl23	0.014644	0.05461
Tmed2	0.027774	0.078845	Wdr26	0.018166	0.054
2610001J05Rik	2.3042e-07	0.07718	Icam2	0.00046787	0.05185
Ndufb2	0.0029443	0.07498	Psmd8	0.043962	0.050335
Rala	0.019077	0.07396	Aplp2	0.019233	0.046555
Uqcrq	0.013805	0.073005	Znhit1	1.3776e-06	0.04415
Rbx1	0.00080546	0.07213	Il6	0.0021512	0.04135
Snrpa1	0.003941	0.070815	Srp9	0.011199	0.03922
Ndufaf8	0.012668	0.06928	Sh3bgrl	0.0076875	0.03721
Cct7	0.0050368	0.068585	Cox7a2	0.00041421	0.03094
Hint1	9.1287e-05	0.067925	Plxna4os1	0.0093098	0.03045
Uqcrb	0.0099991	0.06624	Ndufab1	0.0090036	0.030005
Yif1b	0.016023	0.065605	Mrps21	0.0024831	0.02762
Swi5	0.0054743	0.06006	Atp5j2	0.046607	0.025885
Mdfic	0.008977	0.05921	Rnf7	0.027559	0.022665
Cox6b1	0.015817	0.05908	Ubl5	0.04121	0.021645
Psmb3	0.044139	0.056105	Ndufb9	0.046867	0.014785
Glmp	5.0819e-05	0.055915
Pdcd5	0.002675	0.054095
Blvra	2.3536e-05	0.05407
Glrx5	0.030796	0.053585
Eif4g2	0.0073034	0.051975
Psmc5	0.0070143	0.05122
Fbl	0.029239	0.047595
Mrpl27	0.031722	0.04732
Atp5g2	0.049346	0.04652
Wdr1	0.016068	0.04464
Vcp	0.00024867	0.04396
Mrps14	0.009825	0.043615
Atp5o.1	0.0061193	0.043315
Atp6v0d1	0.0073699	0.04031
Tbca	0.003217	0.03849
Cox5b	0.011482	0.03846
Eif2s2	0.01166	0.03837
Vdac2	0.00086003	0.037245
Rab11a	0.049854	0.037175
Psma5	0.0082522	0.03605
Ssb	0.040249	0.035845
Ndufab1	0.0065598	0.03472
Arpc4	0.018566	0.03338
Wdr83os	0.0048913	0.03308
Ndufa3	0.052136	0.032975
Bag1	0.013909	0.032605
Atp5j2	0.0021854	0.03259
Ddost	0.011438	0.03173
Prkar1a	0.00093026	0.03137
Zcrb1	0.030849	0.03107
Psmb7	0.013083	0.028925
Nedd8	0.0032487	0.028855
Psmc3	0.0056704	0.028575
Psma3	0.048803	0.027985
Cct4	0.013244	0.02779
Tmbim4	0.016609	0.027415
Ndufb4	0.034932	0.02716
Ndufb7	0.031535	0.02686
Ndufc1	0.0067561	0.025995
Mrpl12	0.013612	0.025305
Copz1	0.018315	0.024885
Eif6	0.0354	0.023765
Cox7b	0.039275	0.02352
Ppp1ca	0.0062269	0.01949
Ndufs7	0.037851	0.018765
1810058I24Rik	0.038007	0.01778
Csnk2b	0.052916	0.013145
Atp6v1f	0.018735	0.01314

## Sheet: D28_Fibroblast_Archetypes
Fibroblasts Day 0+28
Archetype 1			Archetype 2			Archetype 3			Archetype 4
Gene Name	P-value	Median Difference	Gene Name	P-value	Median Difference	Gene Name	P-value	Median Difference	Gene Name	P-value	Median Difference
Cxcl1	5.3575e-21	3.7436	Ly6a	8.8546e-21	2.0496	Apoe	3.8822e-25	2.4645	Comp	1.1881e-27	4.7188
Btg2	6.1491e-28	3.2282	Ly6c1	3.3745e-14	1.7368	Pdlim3	2.4414e-07	1.2611	Fmod	3.5276e-18	3.8196
Zfp36	2.3902e-27	3.2214	Pi16	2.0671e-15	1.5997	Tmem176b	3.8296e-07	1.1292	Cilp	2.1127e-20	3.8114
Nr4a1	1.4945e-21	2.6758	Lrrn4cl	1.9153e-12	1.4841	Fgl2	1.0838e-06	1.0581	Postn	3.0091e-27	3.7224
Atf3	3.6869e-13	2.6037	Cd248	1.628e-12	1.4646	Mdk	1.9364e-07	1.0312	Cthrc1	2.6092e-12	3.5002
Socs3	1.5473e-24	2.5169	Tmem100	2.7847e-10	1.4642	Trf	9.9377e-07	0.94717	1500015O10Rik	1.1833e-09	3.3871
Fosb	1.1872e-18	2.5021	Ifi27l2a	5.9433e-13	1.3453	Fbln1	1.561e-08	0.83838	Thbs4	0.00034074	3.1514
Cyr61	7.8636e-06	2.4695	Gfpt2	8.9938e-23	1.2374	Ptn	0.00013207	0.80564	Ddah1	2.9982e-11	2.9051
Mt1	4.3076e-17	2.3118	Efhd1	5.27e-10	1.1776	Mgp	5.771e-09	0.79048	Crlf1	3.045e-14	2.8961
Fos	1.1987e-21	2.0675	Ackr3	1.0434e-10	1.1216	Dbi	4.6865e-08	0.73949	Cilp2	1.2985e-05	2.5501
Jun	7.844e-21	2.0436	Mfap5	2.1833e-14	1.053	Id2	0.009612	0.70609	Ltbp2	5.7964e-17	2.3123
Ier2	2.4963e-20	2.027	Nbl1	7.1995e-06	0.99225	Gas6	3.8499e-07	0.61716	Angptl7	1.9749e-06	2.1285
Junb	7.8604e-26	1.9712	Sema3c	6.5736e-06	0.98779	Vcam1	0.0011982	0.6166	Dkk3	1.688e-12	2.0207
Cebpd	1.4844e-24	1.9091	Efemp1	0.002096	0.95234	Timp3	4.2252e-06	0.58453	Aspn	2.355e-17	1.8297
Dusp1	2.6374e-12	1.863	Adamts5	3.3038e-12	0.9424	Il11ra1	4.6971e-15	0.54907	Fn1	7.0753e-11	1.8254
Egr1	2.7032e-22	1.5706	Clec3b	4.5746e-12	0.92984	Mfap2	7.4147e-06	0.54739	Prg4	0.00020015	1.7889
Klf2	2.9569e-10	1.5574	Pla1a	2.6186e-12	0.92563	Igf1	6.9337e-05	0.50328	Rflnb	3.147e-09	1.7739
Dnajb1	5.9898e-08	1.3911	Igfbp6	2.886e-07	0.92251	Ccdc80	2.3241e-05	0.48552	Thbs1	3.149e-05	1.7416
Klf4	4.9036e-08	1.1151	Scara5	2.5869e-15	0.90824	Serpinf1	1.1995e-05	0.48298	Ctgf	4.0158e-13	1.6957
Mt2	1.9865e-05	1.0447	Cd55	9.3376e-14	0.88542	Dpt	1.249e-08	0.42702	Col12a1	1.8503e-05	1.6463
Jund	2.5755e-16	0.90868	Klf4	4.5667e-05	0.85794	Dcn	1.3878e-05	0.42611	Cd200	1.8529e-14	1.5606
Nfkbiz	9.3919e-10	0.90129	Uap1	7.3027e-13	0.79073	Cst3	0.0018491	0.35848	Cyr61	0.0011516	1.5023
Dnaja1	1.9928e-12	0.81591	Cd34	9.7827e-21	0.74854	Lum	0.00015487	0.3562	Timp1	5.7173e-10	1.4918
Id3	0.00025918	0.73154	Pcolce2	4.4315e-11	0.74151	Maged2	0.0012911	0.31613	Itgbl1	7.3323e-16	1.437
Gem	6.792e-07	0.71902	Tppp3	0.00090852	0.71152	Fth1	7.5278e-05	0.30506	Col8a2	0.00022101	1.4315
Lpl	1.1953e-05	0.66418	Thy1	0.00027671	0.70704	Itm2b	4.2112e-07	0.29227	Sparc	3.7802e-26	1.4274
Phlda1	1.4813e-06	0.60283	Anxa3	9.8776e-10	0.69586	Csrp1	0.00033651	0.27849	Cst3	1.4517e-21	1.4123
Hspa8	2.682e-08	0.5637	Crip1	1.1219e-09	0.6665	Slc16a2	2.8608e-05	0.25523	Loxl3	1.9824e-13	1.3839
Errfi1	4.8093e-05	0.54637	Fbln2	4.365e-09	0.66449	Rps3a1	0.0057043	0.17677	Col8a1	1.2182e-13	1.3365
Hsp90aa1	1.6578e-05	0.53461	Fbn1	4.2193e-11	0.65653	Bmyc	0.0001066	0.16925	Frzb	7.9456e-13	1.2529
Ier5	4.4983e-06	0.509	Ppp1r14b	2.4283e-07	0.62278	mt-Nd2	0.0009077	0.1446	Pamr1	0.036584	1.1979
Nfkbia	2.2374e-05	0.49176	Ugdh	0.0010344	0.58987	Rps6	0.00049544	0.14206	Mgp	4.771e-13	1.1893
Smoc2	0.00051775	0.44175	Axl	6.6216e-14	0.58173	Tubb5	0.036652	0.12854	Fibin	1.5584e-11	1.1455
Lamb1	0.00059425	0.43035	Actg1	5.591e-08	0.54716	Ctsl	0.0055869	0.1255	Col1a1	1.843e-23	1.1377
Spry1	0.0017993	0.42558	Capg	3.8433e-05	0.53621	2010111I01Rik	0.001959	0.12383	Cpe	0.00016905	1.1276
Ndufa4l2	0.0020714	0.39382	S100a6	1.2461e-11	0.48355	Cpq	0.012087	0.11669	Col5a2	3.5536e-19	1.1074
Ccnl1	9.0706e-06	0.38109	Carhsp1	6.2585e-09	0.47263	Ifi27	1.1926e-05	0.11312	Pam	4.8871e-13	1.065
Ifitm3	2.2701e-05	0.35837	Ahnak2	8.1017e-08	0.45208	Por	4.8518e-06	0.112	Col1a2	4.1409e-23	1.0419
Klf6	0.0016546	0.35415	Fstl1	1.6862e-09	0.43645	Rpl28	0.019346	0.11107	Pdgfrl	4.6922e-13	1.0214
Ppp1r15a	0.00014254	0.33967	S100a10	1.7564e-07	0.42861	C4b	2.7158e-05	0.10675	Abi3bp	3.0013e-09	1.009
Ar	9.0877e-05	0.33398	Tnfaip2	3.0444e-06	0.42705	Atp5b	0.021004	0.10427	Lox	2.4526e-08	0.9743
Ngf	0.019687	0.31901	Vcan	0.00012512	0.41928	Tmem176a	8.6464e-06	0.09475	Igfbp7	6.6997e-22	0.92449
Btg1	0.0045697	0.30852	Ebf1	4.8692e-06	0.41146	Rbp1	0.03037	0.09288	Serpinf1	1.2618e-17	0.88674
H2-Q4	0.00031484	0.30766	Zfp385a	2.3863e-07	0.40269	Oat	0.012251	0.08883	Mfap5	2.4253e-10	0.8784
Nnmt	0.0024922	0.2759	Jpt1	4.9197e-10	0.3965	Ccl19	2.9409e-05	0.07475	Rasl11b	6.2169e-05	0.77223
Zfp36l1	2.1383e-06	0.25772	Gda	0.0029728	0.39526	Rpl11	0.019061	0.07207	Col14a1	0.0001968	0.75755
Cp	8.9189e-05	0.25743	Selenbp1	0.0050473	0.39476	Cpe	0.00011097	0.06585	Fstl1	3.4069e-11	0.68241
Sat1	0.00029851	0.25487	Fndc1	0.042603	0.37422	Enpp2	0.017961	0.064255	Ecm2	7.1707e-11	0.6579
C1s1	0.0096823	0.24539	Cavin3	8.9167e-12	0.36606	Cdc42ep3	0.00068807	0.054615	Col3a1	1.7153e-09	0.64865
Ubc	1.5503e-05	0.24238	Tmsb10	1.5698e-05	0.34967	Lrpap1	0.0027453	0.050195	Nbl1	0.0027612	0.60143
Nid1	0.00032441	0.23883	Anxa1	3.9252e-09	0.34759	Ggh	0.012702	0.048865	Enpp1	0.040616	0.56961
Atf4	0.0034382	0.21763	Ramp2	0.010292	0.33498	Aldoa	0.039424	0.042935	Prelp	2.7249e-07	0.56485
Coq10b	9.0405e-05	0.20772	Creb5	0.033187	0.32839	Prdx4	0.004243	0.04196	Actn1	2.564e-06	0.55874
Serpinh1	0.0043793	0.20568	Loxl2	2.3528e-05	0.32701	Srrm2	0.016425	0.039975	Ccnd2	9.9445e-06	0.54763
H3f3b	0.00016255	0.20097	Lsp1	3.4433e-06	0.3242	Fuca1	0.0029704	0.03884	Srpx2	9.319e-11	0.54737
Tnfaip2	0.00037936	0.1943	Dbn1	9.3215e-09	0.32386	Tecr	1.5324e-06	0.03794	Olfml2b	0.01163	0.54518
Col4a1	0.0054589	0.17046	Emp3	3.599e-12	0.32357	Bsg	0.00096308	0.03775	Bgn	5.1969e-16	0.54073
Hspg2	0.030351	0.163	Oaf	0.00010464	0.32094	Ginm1	0.0051465	0.036235	Itih5	6.2429e-07	0.53409
H2-D1	0.039883	0.15775	S100a16	2.315e-08	0.31455	Son	0.0015511	0.03622	Gm42418	3.6467e-07	0.48861
Col5a3	0.031463	0.13359	Uqcc2	2.1904e-09	0.31061	Chchd2	0.0091254	0.03186	Plod2	2.1722e-08	0.48058
Pnrc1	3.6279e-06	0.12624	Prr13	1.0429e-05	0.30649	Pfdn5	0.030083	0.026775	Itgb5	1.1833e-09	0.48049
Lama2	0.0047229	0.12073	Dpt	1.2009e-05	0.30365	Rnh1	0.039185	0.016045	Fndc1	0.0029899	0.4763
Litaf	0.0093488	0.11894	Anxa2	3.2796e-06	0.3019	Nenf	0.0031681	0.014315	Lmo4	1.1681e-06	0.4648
Ptma	0.02381	0.10104	Rhoc	4.1342e-07	0.2826	Ankrd12	0.042347	0.01015	Hspa5	6.6466e-05	0.45615
Cdkn1a	0.0055568	0.094695	Sulf2	0.009301	0.28003				Ckb	7.1319e-06	0.44993
Gm12840	0.00050767	0.06105	Serpinb6a	4.2713e-06	0.26645				F2r	1.9248e-05	0.44118
Klf13	0.02642	0.05082	Crip2	0.00028491	0.26441				Ctsd	3.7344e-11	0.44024
Tpm3	8.8726e-05	0.04522	Timp2	5.1936e-09	0.26285				Plat	0.003826	0.42901
Slc39a7	0.029403	0.043835	S100a11	8.4822e-08	0.25929				Tgfb3	6.3572e-05	0.42225
Bag3	1.0879e-06	0.040285	Tcf21	0.0029222	0.24102				Mmp2	5.883e-11	0.42218
Bhlhe40	0.0058419	0.036395	Heg1	0.00043256	0.22178				Nupr1	2.5794e-07	0.41841
Tapbp	0.0076052	0.03578	Pmp22	2.0248e-05	0.22149				Fbn1	0.00069124	0.41108
Tnfaip6	0.00078048	0.0353	Lamc1	0.0026475	0.21426				Fbln5	4.5177e-05	0.39892
Sash1	0.020073	0.032375	Qpct	0.013648	0.20956				Ptgis	2.1286e-08	0.39821
Zfand5	0.0019673	0.03134	Tubb6	0.0080307	0.2088				Rbp1	4.6906e-07	0.39554
Pim1	0.00057901	0.029605	Vat1	1.3226e-05	0.20395				Lgals1	1.709e-06	0.38745
1810037I17Rik	0.029912	0.027945	Bmp1	0.00055014	0.20382				wpre-zsgreen	0.00055736	0.37444
Sertad1	5.8949e-05	0.027525	Tspo	0.00062009	0.19738				Col4a2	1.1302e-06	0.37246
Ifrd1	0.0080967	0.026975	Glipr2	0.010943	0.19274				Emp1	8.9722e-10	0.36273
Txn1	0.025546	0.020745	Tpm4	6.0646e-06	0.18707				Tspan6	0.0081509	0.34112
Mcl1	0.00047672	0.009215	Ddr2	0.00090119	0.17966				Ctsk	0.00023196	0.34054
			Gpx1	0.0074866	0.1745				Serpine2	0.01219	0.2944
			Ahnak	1.0026e-05	0.1734				Dok1	7.41e-05	0.29415
			Pfn1	5.4666e-07	0.17332				Tm4sf1	0.0088611	0.28744
			Tuba1a	0.02859	0.17317				Foxp1	0.002768	0.28145
			Plac9b	0.014026	0.17268				Pls3	2.9377e-09	0.27416
			Rhoa	1.0539e-05	0.17151				Malat1	0.00093837	0.26248
			Camk2n1	0.038402	0.16567				Aebp1	0.0061732	0.26145
			Calm1	5.547e-05	0.14574				Cyb5r3	2.7169e-08	0.25461
			Klf3	0.0033777	0.13809				Lhfp	2.468e-06	0.25198
			Clic4	0.011739	0.13801				Phlda3	0.004435	0.24819
			Cast	5.8636e-05	0.13784				Dhrs3	0.013552	0.24771
			Medag	0.016881	0.13584				mt-Nd3	4.0318e-05	0.24214
			Atp5b	0.00088113	0.13389				Ctsl	0.0017538	0.23186
			Gapdh	0.0010766	0.1323				Hsp90b1	4.1428e-05	0.22512
			Clic1	0.0010872	0.12883				Calr	0.00015899	0.22348
			Pdpn	0.0062157	0.12824				Dpysl3	8.1272e-05	0.22107
			Sptbn1	0.00018648	0.12687				Tmem45a	0.00020155	0.21942
			Rnase4	0.00055219	0.12557				Chpf	2.6503e-05	0.21484
			Ftl1	0.03259	0.11992				App	5.01e-05	0.19989
			Ran	0.022046	0.11884				Dstn	0.00018463	0.19914
			Cavin1	0.00028243	0.11589				Loxl1	0.0012444	0.19827
			Plpp3	0.0095281	0.10637				Plpp3	9.5479e-06	0.19775
			Cltb	0.00017265	0.10509				Pdia6	0.00040863	0.19601
			Cfl1	0.0030416	0.10485				Wwtr1	0.00092582	0.18962
			Arl6ip5	0.0013618	0.10093				Col5a1	0.00017492	0.18684
			S100a13	0.00010165	0.099265				Col4a1	0.016743	0.18652
			C1qtnf7	0.0092128	0.09579				Ctnnb1	4.8771e-05	0.18567
			Lrp1	0.026814	0.09407				Col6a2	0.00013897	0.17417
			Triobp	0.0011334	0.093645				Gxylt2	0.00026122	0.17229
			Eif5	0.006763	0.093555				Ldha	2.9868e-05	0.17061
			Tax1bp3	0.021257	0.09035				Pkd2	0.00016536	0.16311
			Rap1a	0.020851	0.08475				Mfge8	0.0018952	0.16067
			Arpc1b	0.0032859	0.08347				Lmna	7.8728e-06	0.15215
			Sdcbp	0.0011628	0.078055				Itgb1	9.5229e-05	0.14665
			Ybx1	0.0018318	0.07357				Skil	0.023469	0.13875
			Vps29	0.025612	0.069025				Pdia3	4.1595e-06	0.13163
			Lpar1	0.0010316	0.066555				Serf2	0.0062729	0.12894
			Mrpl33	0.027797	0.066285				Ppic	0.00018798	0.12265
			Capns1	0.00032316	0.063605				2022-09-07	2.0647e-08	0.12009
			Metap2	0.010217	0.06164				Ltbp4	0.035362	0.11797
			Fkbp2	0.0015538	0.05714				Aig1	0.018206	0.11126
			Pdlim1	0.032857	0.05628				Creb3l2	0.041537	0.1108
			Rpn2	0.0044771	0.05435				Pkd1	0.039232	0.10858
			Cd47	0.021385	0.053975				Rpl27	0.01966	0.10846
			Esd	0.043041	0.05332				Ywhah	0.0043862	0.10648
			Psme2	0.028408	0.051235				Wls	3.9623e-05	0.10147
			Sntb2	0.0040974	0.04717				Atp6ap2	0.020357	0.095505
			Gnas	0.00091261	0.046855				Ap3s1	0.013177	0.09532
			Nme1	0.041087	0.046135				Mpzl1	0.0062443	0.094245
			Xbp1	0.020493	0.04582				Bcap31	0.027922	0.09303
			Ccdc12	0.00027137	0.045				Hexa	0.00015931	0.088775
			Pttg1ip	0.010632	0.04453				Rcn3	0.0053667	0.083105
			Eif4g2	0.0083777	0.04291				Fkbp7	0.012112	0.075835
			Gnb2	0.0047975	0.042845				Eif4a2	0.0038505	0.069465
			Erh	0.015979	0.041855				Hypk	0.0081813	0.069195
			Trim35	0.027477	0.041315				Npdc1	2.6897e-08	0.06727
			Calu	0.013495	0.038225				Canx	0.014233	0.066555
			Uqcrq	0.0021989	0.037615				Slc25a5	0.036024	0.06599
			Smim14	0.0039881	0.037545				Smpdl3a	0.0052109	0.060685
			Smdt1	0.011326	0.036295				Atp5e	0.0029341	0.057495
			Pdcd6	0.038922	0.03514				Rcn2	0.0027431	0.05732
			Ywhae	0.024013	0.03432				P3h3	0.0054085	0.05572
			Snapc5	0.015545	0.03379				Txndc5	0.013223	0.05356
			Ssu72	0.033146	0.033295				Dst	0.015163	0.05128
			Lsm4	0.038946	0.032435				Pcbp1	0.0045054	0.049865
			Psmb5	0.00030377	0.032015				Ppib	0.0013701	0.04905
			Gnai2	0.0031296	0.03046				Ccser2	0.0020298	0.04346
			Rsu1	0.00046301	0.02638				Reep5	0.042296	0.037235
			Arpc2	0.010833	0.026065				Iqgap1	0.0041235	0.031755
			Rnh1	0.016212	0.02474				Arpc2	0.0013047	0.030805
			Cox6a1	0.0015754	0.02407				Minos1	0.0067323	0.02754
			Capzb	0.0015232	0.023915				Lman2	0.013957	0.02457
			Hnrnpf	0.015947	0.023905				Ppp1cb	0.0081147	0.0239
			Mrpl52	0.0066512	0.023855				Vcp	0.041839	0.02374
			Ap2m1	0.022906	0.022355				Tmed9	0.015331	0.023315
			Fgfr1	0.0021623	0.022315				Fgfr1	0.024713	0.023095
			Arf5	0.014243	0.02178				Sdf4	0.041212	0.02279
			Hnrnpa3	0.022532	0.021055				Selenof	0.03897	0.022535
			Bag1	0.031782	0.020995				Leprot	0.019515	0.01399
			Bin1	0.040297	0.01913
			Cadm3	0.0084273	0.01905
			Ndufa3	0.026745	0.018615
			Rer1	0.0056868	0.018535
			Dynlrb1	0.037357	0.01411

## Sheet: D28_Macrophage_Archetypes
Macrophages Day0+28
Archetype 1			Archetype 2			Archetype 3			Archetype 4
Gene Name	P-value	Median Difference	Gene Name	P-value	Median Difference	Gene Name	P-value	Median Difference	Gene Name	P-value	Median Difference
Chil3	1.2668e-10	4.2254	Cd209a	0.04411	3.3086	Dcn	1.3625e-15	2.8426	Pf4	2.0759e-13	3.3095
Thbs1	9.9214e-06	2.6784	H2-Eb1	4.7751e-10	2.1358	wpre-zsgreen	1.5281e-13	2.6693	Cxcl2	0.0052368	3.1838
Ifitm6	1.0003e-15	2.4929	H2-Ab1	4.479e-12	2.0767	Bgn	1.4758e-14	2.6166	Folr2	4.1597e-11	2.9021
Slpi	0.00016964	2.1845	Cd24a	0.00033596	1.7051	Cygb	1.3692e-12	2.6139	Cebpb	3.8758e-06	2.1108
Cebpb	0.015306	2.1831	H2-DMb1	3.8293e-11	1.4095	Igfbp7	2.5858e-21	2.5511	F13a1	1.9895e-12	2.0799
Il1b	5.2808e-05	2.1273	H2-DMb2	0.0080721	1.4025	Smoc2	6.7189e-05	2.4723	Ltc4s	9.6699e-08	2.0694
Gsr	2.8332e-12	2.0714	Cd74	2.4107e-10	1.358	Col3a1	4.7875e-10	2.4268	Fcrls	1.0236e-13	2.0226
Ms4a4c	1.7584e-09	2.0386	S100a11	7.4343e-11	1.0408	Col1a1	2.268e-13	2.3734	Marcksl1	3.4219e-09	1.9465
Mgst1	3.2967e-13	1.7473	Crip1	9.5638e-09	0.97751	Col1a2	1.0207e-08	2.3141	C1qc	3.1983e-13	1.9064
Cd177	8.4112e-06	1.6697	H2-DMa	8.7762e-08	0.88875	Sparc	3.9386e-17	2.2629	Ccl12	0.047941	1.9001
Sell	0.00060509	1.612	Gm2a	2.2033e-08	0.79142	Lhfp	1.4581e-09	2.1853	Cbr2	1.1806e-09	1.864
S100a4	5.7207e-12	1.5712	Bcl2a1d	0.0027793	0.74329	Htra3	1.5028e-06	2.1752	Gas6	1.0047e-14	1.8238
Tmsb10	1.8161e-16	1.5109	H2-Oa	0.082941	0.73598	Sparcl1	1.1166e-16	2.1217	Selenop	1.4948e-14	1.8226
Smpdl3a	1.1466e-12	1.5009	Syngr2	7.9435e-06	0.71352	Ccdc80	6.016e-05	2.0687	Apoe	2.4553e-14	1.8181
Sirpb1c	1.5807e-07	1.4303	Lsp1	1.1706e-08	0.70995	Gpx3	4.5277e-13	2.0306	Hmox1	3.063e-05	1.785
Samhd1	3.0147e-16	1.3987	Actg1	3.6138e-09	0.70835	Serpinh1	1.6739e-17	2.0139	Cd83	9.7136e-08	1.7735
Ifitm3	2.6439e-17	1.3521	Itgb7	2.5214e-05	0.68527	Pdgfra	0.0015979	1.9716	Atf3	2.0717e-05	1.7247
Cd14	0.013085	1.3385	Plbd1	4.7063e-06	0.67105	Col15a1	1.2129e-07	1.9642	Jun	1.9946e-09	1.6906
Ccl6	1.9645e-11	1.3328	Ckb	0.0018911	0.57734	Gsn	6.8137e-11	1.9229	C1qa	6.5463e-12	1.6892
Lgals3	9.7921e-15	1.3074	Cd52	3.8077e-06	0.57287	Fstl1	1.0627e-07	1.897	Ier3	2.0383e-08	1.6421
Ccr2	2.0677e-06	1.2781	Ciita	0.062228	0.53952	Ltbp4	2.6702e-15	1.8846	C5ar1	1.7645e-14	1.5326
Btg1	1.3138e-12	1.1676	Cytip	0.010743	0.53651	Mgp	5.0706e-11	1.8647	Mrc1	8.5537e-15	1.5019
Plaur	8.4932e-11	1.1549	H2afz	8.1727e-09	0.53233	Col6a1	2.8898e-07	1.8219	Dab2	1.2166e-12	1.4459
Ccl9	4.6489e-09	1.0902	Rpl14	1.2298e-09	0.46689	Mfap5	9.4333e-08	1.7944	Cd14	0.00055686	1.4119
Srgn	7.4343e-11	1.054	Rps28	0.0017595	0.44639	Dpt	5.2578e-08	1.6859	Wfdc17	5.4136e-09	1.3856
Slc16a3	0.0053503	0.97419	Rpl41	1.6208e-06	0.43652	Fbln2	1.5401e-06	1.64	Mt1	3.8636e-09	1.3815
S100a6	1.9648e-10	0.96454	Sub1	1.488e-09	0.43564	Timp3	4.8117e-09	1.6291	Egr1	0.00040185	1.3402
Anxa2	3.0828e-09	0.95448	Rplp0	9.3583e-09	0.43129	Gas1	0.0011137	1.6221	Cd63	1.2037e-10	1.2644
Emb	4.4919e-12	0.91395	Rps2	7.0843e-10	0.43059	Col4a1	1.4012e-05	1.6083	Zfp36	1.2266e-09	1.2589
Ifitm2	1.0034e-12	0.90524	Rps6	2.7904e-09	0.40792	Lum	1.1908e-10	1.6039	Nfkbiz	3.4774e-05	1.2581
Glipr2	0.0063971	0.88439	Vasp	0.00015075	0.40737	Crip2	7.8157e-14	1.5494	Stab1	8.0266e-13	1.2354
Ltb4r1	0.0059744	0.8835	Ccnd1	0.048497	0.40073	Nfib	0.00010009	1.5413	Jund	9.5178e-09	1.1928
Actg1	1.491e-13	0.87189	Rps11	2.6743e-06	0.39949	Abca8a	0.01348	1.5294	Trf	1.011e-13	1.1726
Wfdc17	3.1918e-05	0.86069	Rps18	1.4361e-09	0.39624	Serping1	5.0568e-10	1.5024	Lgmn	8.835e-12	1.1249
Cytip	8.4702e-11	0.85974	Rpl13	2.2665e-08	0.38377	Zbtb20	4.7205e-17	1.4389	Cd38	0.025851	1.1134
Capg	3.5341e-09	0.83347	Btg2	0.063792	0.37672	Eln	0.045109	1.3773	Dusp1	5.941e-10	1.1099
Cd44	4.404e-08	0.81195	Rpl3	1.4626e-07	0.36458	Cald1	2.6332e-05	1.3303	Fosb	1.1456e-06	1.0593
Nfil3	1.0362e-05	0.78918	Rps3a1	9.8072e-07	0.35923	Fbln5	0.0058563	1.3185	Sdc4	0.0052235	1.0493
Itgb7	5.0376e-05	0.71691	Rpl35	0.0054524	0.35555	Nid1	0.0020569	1.2975	Timp2	8.8409e-10	1.0461
Anxa1	1.0568e-06	0.66593	Eef1b2	5.1198e-07	0.34486	Sptbn1	3.4813e-15	1.2926	Nfkbia	1.7656e-07	1.0183
Pkm	6.5896e-10	0.65895	Rpl12	3.1296e-05	0.34103	G0s2	0.023776	1.2913	Ppp1r15a	2.9181e-05	1.0122
Emilin2	2.2587e-07	0.62124	Cbfa2t3	0.051556	0.34049	Rarres2	7.1671e-07	1.2834	Maf	4.5931e-11	0.99145
Crip1	0.00057051	0.61512	Dennd4a	0.018152	0.33999	Cd34	1.5286e-10	1.2803	Pltp	1.2543e-07	0.99141
S100a11	7.8114e-07	0.59971	Rps7	1.2376e-07	0.31982	Ogn	0.0005185	1.2798	Igf1	9.0643e-11	0.96819
Pim1	0.00032406	0.59405	Psmb8	9.6454e-07	0.31936	Gpm6b	3.2057e-06	1.2697	Junb	3.8437e-10	0.96006
Ms4a6b	0.0021054	0.58797	Rpl39	9.0992e-07	0.30942	Serpine2	0.0034407	1.236	Glul	1.8871e-09	0.95128
Samsn1	0.00010868	0.56466	Ezr	0.074866	0.30694	Hspg2	1.7059e-09	1.2185	Ctsb	1.0367e-12	0.94824
Zbp1	0.02888	0.5551	H2afy	4.335e-06	0.30512	Gng11	2.239e-09	1.2031	Ifi27l2a	3.3702e-07	0.92271
Slfn2	3.1868e-06	0.54715	Rpl32	1.6134e-05	0.30295	Entpd2	0.00052325	1.2027	Fcgrt	1.084e-08	0.9172
Tgfbi	1.2528e-05	0.53418	Rpl23a	7.2048e-06	0.30194	Igfbp4	2.8831e-12	1.1917	Blvrb	2.087e-09	0.91279
Prdx6	7.3593e-05	0.51914	Rps19	5.0048e-09	0.29967	Fxyd1	0.0042207	1.1862	Ctsd	6.8113e-09	0.87967
Isg15	0.068928	0.51302	Rps8	1.1245e-06	0.29308	Loxl1	0.0015934	1.1834	Itm2b	1.3028e-14	0.87878
Sec61g	9.5348e-06	0.45653	Rpl18a	0.00019992	0.28574	Crispld2	0.00017527	1.174	Serinc3	4.7082e-11	0.87003
Ctss	1.307e-08	0.45594	Actb	0.0040029	0.28298	Bicc1	0.009881	1.1642	Pmp22	9.6716e-10	0.86397
Eno1	7.3719e-05	0.45468	Rpl21	3.4099e-05	0.28188	Tm4sf1	2.9341e-07	1.1507	Igfbp4	3.5647e-07	0.81717
Mrpl33	4.5068e-08	0.45156	Rpl28	2.8586e-07	0.27979	Cfh	2.315e-08	1.1421	Rnase4	1.6893e-07	0.78338
Aldh2	0.0019765	0.43961	Ywhah	0.0064289	0.26856	Mmp2	0.0018041	1.1388	Serpinb6a	6.686e-07	0.78073
Sub1	3.3702e-07	0.42426	Cnn2	0.000153	0.26524	Fbln1	0.0097186	1.1249	Gadd45b	0.00067412	0.77216
Npc2	6.7623e-10	0.41136	Cst3	0.052644	0.26461	Ebf1	0.010959	1.1143	Btg2	9.8095e-06	0.73407
Ninj1	0.00070815	0.41005	Rpl15	1.4856e-07	0.26374	Egr1	0.0011529	1.109	Ms4a6d	0.0038301	0.73345
Nupr1	0.073344	0.39835	Rpl8	7.9208e-05	0.26234	Cd63	4.0632e-06	1.1082	Ctsc	1.4868e-08	0.723
Fosl2	0.00029577	0.38879	Mpc1	0.0045824	0.25948	Sdc2	0.00062733	1.0979	Txnip	0.0041238	0.71684
Dnajb9	0.045328	0.38481	Rps26	8.6833e-10	0.25732	Lamc1	1.4108e-09	1.0899	Zfp36l1	3.4282e-05	0.69369
Gmfg	1.3207e-06	0.38129	Rpl4	7.4905e-07	0.25247	Dpep1	0.0011185	1.066	Ubc	3.9696e-07	0.67094
Trim30a	0.024808	0.37794	Rps5	3.3557e-07	0.25019	Prelp	3.4221e-05	1.0578	Adgre1	1.5339e-09	0.66125
Gyg	0.031461	0.37251	Cycs	0.0095018	0.23702	Clec3b	0.0026805	1.0308	Cfh	0.023979	0.62721
Arhgdib	2.7444e-10	0.36932	Rps27	0.00027196	0.22954	Igfbp6	0.0043588	1.0204	Aif1	1.0965e-05	0.61819
Ccnd3	0.011712	0.36895	Eif3f	0.0046177	0.22884	S100a16	1.4757e-07	1.0141	Grn	1.9922e-11	0.61449
Alox5ap	6.6159e-07	0.35404	Rps13	1.6496e-05	0.22576	Lpl	8.2124e-09	1.0089	Ninj1	7.095e-06	0.61193
Ncf4	4.3243e-05	0.34255	Ldha	0.0060569	0.22351	Gm42418	2.8558e-05	1.0057	C3ar1	0.0012672	0.58797
Psma7	4.2883e-07	0.33716	Rps27l	0.00077185	0.22177	Ace	0.0051449	0.98492	Wwp1	0.0026805	0.58753
Rps28	0.0026589	0.33552	Rps15a	2.1409e-05	0.22156	Nedd4	0.00015125	0.97995	Dnaja1	0.0012174	0.57312
Camkk2	0.04246	0.33391	Ptms	8.7169e-08	0.21885	Fxyd6	2.0831e-05	0.9732	Hpgds	1.1888e-07	0.54711
Tagln2	0.024808	0.33133	Rpl27a	1.5751e-06	0.21817	Cp	0.012935	0.96162	Trem2	0.00032355	0.53909
Crem	0.063792	0.32985	Rpl37	2.3111e-05	0.21785	Pi16	5.7177e-07	0.95918	Lilr4b	4.0632e-06	0.53556
Lrrfip1	0.00019074	0.32814	Rpl27	5.2076e-05	0.21766	Slc43a3	0.0029631	0.90742	Ehd4	2.396e-13	0.52972
Ms4a6d	0.01427	0.3261	Atox1	0.00012651	0.21709	Pmp22	9.7665e-07	0.895	Nfkbid	0.029333	0.5297
Esd	4.3863e-06	0.3179	Rps23	0.00031157	0.2132	Ramp2	7.3347e-07	0.8941	Malat1	4.0152e-05	0.50691
Rpl35	0.00041641	0.31672	Uba52	0.0017669	0.21246	Plpp3	0.00074156	0.88782	Ier5	0.00015759	0.49155
Rpl36al	0.0021817	0.31438	Rpl11	1.1131e-05	0.21055	Ctsl	1.3322e-08	0.88767	Lgals1	0.00013452	0.48842
Neat1	0.024416	0.30592	Tap1	0.00073389	0.20961	Mxra8	0.00098761	0.86754	Ehd1	0.00385	0.48722
Tspo	7.0262e-05	0.30299	Sh3bgrl3	3.9296e-06	0.20858	Pcolce	1.0444e-09	0.86272	Tnfaip3	0.066108	0.48245
Rps27	0.00025116	0.29962	Ube2s	0.0023546	0.20764	Cd9	0.00024326	0.83652	Ubb	3.8246e-08	0.45687
H2afj	0.00024996	0.29329	Rpl38	0.0019846	0.20522	Gas6	0.014713	0.82868	Fcgr2b	1.8289e-05	0.44277
Cox17	0.012569	0.28797	Rpl36	1.667e-07	0.20356	Rnase4	6.5189e-07	0.82703	Adrb2	0.07282	0.4413
Sem1	9.6918e-08	0.28515	2022-09-06	0.051553	0.19555	Tcf4	2.4724e-08	0.82532	Cstb	0.018576	0.4339
Cd53	3.8067e-09	0.27847	Rbm3	0.0025537	0.19452	Cavin3	9.5631e-05	0.81247	Hexa	7.6976e-07	0.43065
Cycs	1.2348e-07	0.27693	Gm11808	0.0093672	0.1942	Selenom	7.1393e-10	0.80781	Cltc	6.9201e-06	0.3947
Gpx4	3.5817e-06	0.26497	Rps25	5.2624e-05	0.19191	Rhoj	0.00019863	0.80584	Smagp	1.2181e-05	0.38819
Ptpn1	0.03264	0.25543	Rpl9	0.00050217	0.18525	Rcn3	2.2944e-05	0.79488	Cfp	0.022202	0.3838
Rac2	2.3966e-05	0.24887	Rps3	3.8618e-05	0.1818	Cavin1	0.0052633	0.76762	Zfhx3	0.051214	0.38256
Rpl27	5.5747e-06	0.24492	Rpl6	6.9661e-05	0.18117	Rbp1	4.0732e-07	0.73874	Ctsl	0.044716	0.38056
Ndel1	0.0036592	0.23939	Rps16	9.121e-05	0.17427	Serpinf1	0.00022707	0.73522	Fcgr3	7.0543e-06	0.37415
Mpeg1	6.1422e-05	0.23792	Rack1	0.052644	0.17419	Nfia	0.023249	0.72289	Rps28	0.0069739	0.37221
Csf2rb	0.065209	0.23544	Rpl37a	0.0027755	0.16763	Emp1	7.883e-06	0.71163	Rps29	2.5032e-05	0.36341
H2afz	0.0020711	0.23316	Rpl36a	1.076e-05	0.16564	Adamts5	0.0075508	0.70579	Fcgr1	0.010189	0.35859
Pgd	0.0019602	0.23225	Eef1g	5.5387e-07	0.15718	Tsc22d1	0.017482	0.69854	Rgs10	0.00020252	0.35625
Arpc2	1.4084e-07	0.22432	Rpl35a	0.00049532	0.15694	Heg1	0.0011397	0.6814	Stard8	0.048824	0.33939
Ethe1	0.058266	0.22291	Rpl5	0.0015106	0.15649	Cebpd	0.0007263	0.62553	Tmem106a	0.0011413	0.33403
Txn1	0.0087295	0.22099	Rps15	0.00706	0.15582	Gstm1	1.6643e-06	0.62478	Neat1	0.083231	0.33099
Tmed5	3.8686e-07	0.21873	Rpl26	0.0031791	0.15531	Axl	7.6617e-08	0.60698	App	6.0264e-05	0.33032
Atp6v1b2	0.066289	0.21307	Rpl13a	7.7204e-05	0.1512	Tns1	0.0037218	0.60037	Zfp36l2	0.078819	0.32642
Shisa5	2.5472e-07	0.21303	Atp1a1	0.02891	0.14756	Nav1	1.2675e-06	0.58819	H2-Q4	7.3845e-05	0.32436
Tpd52	0.00075488	0.21004	Npm1	0.00038538	0.14337	Lgals1	0.00015426	0.57917	Lamp2	0.00061891	0.31729
Eif4a1	0.01139	0.20941	Set	9.2766e-05	0.14256	Zfp36l1	0.0061175	0.56663	H3f3b	7.3846e-05	0.31326
Idh1	0.035648	0.20898	Atp5e	6.8004e-05	0.14164	Ecm1	0.0019656	0.5527	mt-Nd4	0.0016114	0.30703
Ahnak	0.013604	0.20658	Rpl24	0.0018806	0.13137	Vwa1	0.018885	0.53355	Pla2g7	0.066895	0.28199
Psme2	0.0041666	0.19266	Nap1l1	0.01874	0.12774	Malat1	1.7956e-05	0.51404	Nrp1	0.00025357	0.27954
Sec61b	0.00024287	0.18625	Eef1a1	0.0076713	0.12598	mt-Cytb	3.8505e-11	0.4977	Rab3il1	0.00030429	0.27946
Rpl39	0.010177	0.18529	Hnrnpa1	0.016555	0.12505	Col4a2	0.012891	0.48875	Lgals3bp	0.072105	0.27664
Diaph1	0.060977	0.1836	Naca	0.030569	0.12219	Klf9	0.0021996	0.48808	Mef2c	0.0046236	0.2739
Lyn	0.00022059	0.18226	Cox6c	0.04217	0.11919	H1f0	2.1331e-05	0.45411	Itgb5	0.011377	0.26961
Xbp1	0.0057547	0.17466	Rpl34	0.00040939	0.11258	Tuba1a	5.0389e-06	0.44582	Ptpn18	6.7753e-06	0.26242
Pabpc1	0.0021698	0.17103	Rpl31	8.6099e-05	0.10945	Tnxb	0.060527	0.4319	Pnrc1	0.0001505	0.26156
Coq10b	0.035255	0.15764	Eif3h	0.059361	0.098645	Il11ra1	0.0035882	0.37845	Tent5a	0.036923	0.25813
Tmed2	0.0026949	0.15641	Eif3m	0.011918	0.08813	Serpinb6a	0.0059299	0.36964	Metrnl	0.026152	0.25787
Uba52	0.0037267	0.15347	Rpl27-ps3	0.041349	0.08262	Rhoc	0.0034272	0.35352	Ddx3x	0.0027167	0.2507
Prdx1	0.067322	0.152	Rala	0.010298	0.08127	Pdlim2	0.048497	0.34961	Calm2	7.2389e-08	0.24174
Rpl34	9.4988e-05	0.15041	Ranbp1	0.0095245	0.080115	Medag	0.00064059	0.34645	Pdia6	0.073804	0.23334
Atp5e	1.0992e-06	0.14935	Tnfaip8	0.019665	0.07376	Itgb5	0.0025503	0.34497	Lamp1	2.4983e-06	0.23044
Serf2	4.5143e-07	0.14804	Asap1	0.058866	0.071385	App	0.00077758	0.33615	Ifi207	0.0072174	0.21264
Rpl37	0.00053208	0.14768	Rps21	0.0039616	0.070705	mt-Atp6	1.358e-09	0.33282	Clta	1.1841e-06	0.21114
Eif1	0.0014501	0.14509	Tomm20	0.02403	0.07048	Col6a2	0.038198	0.32714	Calr	0.016009	0.21042
Rnh1	0.0019227	0.13758	Eif5a	0.065627	0.070135	Nenf	2.2695e-05	0.32298	Runx1	0.063151	0.20996
Stk17b	0.0086461	0.13474	Snrpf	0.00059335	0.06984	mt-Nd1	5.8514e-06	0.31957	H2-D1	0.006598	0.20758
Capza2	0.0001602	0.12874	Arpp19	0.0031707	0.064055	Ifi27	0.0018651	0.31525	Cd302	0.0014624	0.20475
Eif3h	0.00021087	0.12808	Taok3	0.076414	0.05876	Raph1	0.030632	0.30792	Il10rb	3.3199e-05	0.20094
Snx20	0.020407	0.12625	Bloc1s2	0.066895	0.05547	Lrp1	0.0029592	0.30687	Hsp90b1	0.033686	0.19782
Hnrnpa3	0.00082247	0.12572	Uqcc2	0.05997	0.054335	mt-Co1	7.3846e-05	0.30254	Rtn4	0.00068325	0.18544
Rbms1	0.0088878	0.12286	Gdi2	0.017443	0.05381	mt-Nd4	9.3028e-06	0.29993	Sgpl1	0.032707	0.18529
Chmp4b	0.010177	0.12046	Serf2	0.013373	0.053575	mt-Co3	0.00012095	0.29828	Fam174a	0.00072414	0.18405
Cops9	0.00040875	0.11487	Cox7b	0.020991	0.053575	Hsp90b1	0.067813	0.27749	Lmo2	5.6714e-09	0.18379
Evl	0.048172	0.11448	Arpc5	0.0094119	0.051915	Selenow	5.0291e-06	0.2741	Camk1	0.0012744	0.16077
Rpl22l1	0.02315	0.11067	Polr1d	0.001065	0.04384	Copz2	4.3392e-05	0.26638	Abhd12	0.00030718	0.15389
Csf2ra	0.0012332	0.10496	Atp5f1	0.031817	0.043605	Anxa5	1.5692e-05	0.26633	Asah1	0.0038903	0.15015
Atp5l	0.00018859	0.10366	Eif2s1	0.052295	0.03905	Tceal9	0.0035322	0.26511	Snx3	0.00018951	0.14593
Arpc3	4.4382e-06	0.10348	Tma7	0.057189	0.03604	mt-Co2	2.735e-05	0.26167	Akr1a1	0.00045392	0.14354
Glud1	0.00048188	0.09985	Psmb1	0.0063813	0.03441	Ahnak	0.0011545	0.25598	Herpud1	0.073738	0.14288
Pirb	0.045153	0.096285	Snrpd2	0.0057331	0.031805	Cbx5	0.00032658	0.25125	Frmd4b	0.0003824	0.1396
Ostf1	7.5695e-07	0.091785	Nol7	0.00034233	0.030545	Laptm4a	4.7299e-05	0.24789	Ndufc1	0.052894	0.12564
Ube2d3	0.00071451	0.08787	Cct5	0.052295	0.027935	Fkbp1a	0.0017571	0.22289	Tbxas1	0.074002	0.12163
Arpc5	0.00029298	0.08574	Srsf11	0.012583	0.022995	Tpm1	0.019409	0.22217	Itm2c	0.022903	0.11758
Atp5k	0.074201	0.08521				Cyb5a	0.0015021	0.22129	Tpp1	0.030162	0.11526
Eif4e	0.063909	0.08448				Lgals3bp	0.079448	0.21896	Evi2a	0.013388	0.11224
Actr3	0.015255	0.08424				Klf7	0.0035368	0.19848	Tcn2	0.02779	0.10994
Rnpep	0.025445	0.083735				Itpripl2	0.020945	0.19078	Tnfaip8	0.002117	0.09909
Ist1	0.024886	0.080955				Mtch1	1.0714e-09	0.1902	Pdia3	0.016081	0.098705
Ndufa7	0.0051319	0.0661				Ypel3	0.031012	0.18505	Scp2	0.00029391	0.09805
Spcs2	0.0003543	0.06435				Lrrc58	0.0055701	0.18067	Slc6a6	0.024235	0.097425
Tomm20	0.012339	0.061575				Dynll1	0.0015299	0.17279	Atp5k	0.043896	0.095765
Uqcrq	0.0029007	0.06154				Map4k4	0.054209	0.1633	Tut7	0.00073498	0.08941
Psma4	0.02973	0.058785				Hmgn1	0.0010588	0.16276	Atp6v0b	0.00042093	0.085475
Rpl22	0.051507	0.0527				Pea15a	0.071911	0.16236	P2rx4	0.038237	0.08158
Mgat2	0.026097	0.050435				Tgfbr2	0.0079943	0.14928	Gng5	0.0035929	0.0775
Ifngr2	0.01463	0.050215				Il6st	0.0061628	0.1487	Ly96	0.067875	0.07665
Tmem167	0.0013169	0.049055				P4hb	0.00072738	0.14752	Cflar	0.027645	0.0748
Cct8	0.0209	0.048245				Cltb	0.061885	0.14527	Nrros	0.00070394	0.074055
Skap2	0.052395	0.046145				Cd151	0.065269	0.14352	Tubb2a	0.0019765	0.073945
Ggh	0.021059	0.0419				Arf4	0.0084508	0.14139	Snap23	0.006413	0.0597
Csnk1a1	0.015796	0.041745				Mfge8	0.0097878	0.1404	Tmem256	0.024494	0.05784
Hpcal1	0.010201	0.04126				Rrbp1	0.0040814	0.13764	Sft2d1	0.023852	0.054895
Hnrnpf	0.011062	0.04125				Gpx4	0.019051	0.13742	Vamp8	5.7508e-05	0.05363
Cct5	0.0041452	0.034635				Higd1a	0.041471	0.13468	Cmtm6	0.049012	0.051335
Cdc42	0.0036928	0.03022				Brd2	0.010165	0.13456	Hprt	0.012729	0.04938
Sf3b1	0.065388	0.028685				Itgb1	0.00013882	0.12381	Psenen	0.0044436	0.048745
Ppp4c	0.0046413	0.02674				Nfic	0.082868	0.12209	2022-09-07	0.054671	0.04808
Brk1	0.040782	0.016585				Eva1b	0.056234	0.11807	Pfdn1	0.082796	0.042565
						Ptms	0.073409	0.117	G3bp2	0.017232	0.039185
						Ctnna1	0.078611	0.11535	Selenok	0.0051189	0.036145
						Sec62	2.2003e-05	0.1149	Ywhae	0.074135	0.035375
						0610030E20Rik	0.04143	0.11477	Ap2s1	0.050342	0.034435
						Zfand6	0.055292	0.10747	Tacc1	0.030695	0.03405
						Dstn	1.7857e-05	0.10738	Lamtor1	0.0099398	0.032075
						Calu	5.6707e-08	0.10062	2610001J05Rik	0.0068718	0.028775
						Txndc17	0.078057	0.096765	Mrps21	0.009604	0.02752
						Fam198b	0.026093	0.0951	Tmco1	0.011604	0.0248
						Ralbp1	0.0040867	0.090105	Rab14	0.059471	0.017435
						Tmed3	0.0045241	0.08563
						Myl12a	0.010519	0.083845
						Aes	0.007387	0.078995
						2022-09-11	0.016759	0.07805
						Hsbp1	0.082434	0.075915
						Son	0.043896	0.075835
						Ap2m1	0.033755	0.0738
						Rbm25	0.0029007	0.072395
						Cd164	0.0468	0.07101
						Anapc5	0.05914	0.06845
						Slc29a1	0.074799	0.068445
						Fbn1	0.061203	0.06615
						Imp3	0.024494	0.06415
						Tprgl	5.9744e-05	0.0602
						Ttc14	0.024416	0.05931
						Ppp1r2	0.019261	0.05902
						Itm2c	0.026069	0.05767
						Pgrmc1	0.025634	0.05731
						Oaf	0.031558	0.05445
						Ywhaq	0.0038601	0.052345
						Eif3a	9.3558e-06	0.050985
						Arl1	0.071847	0.048205
						Pcsk6	0.039355	0.0481
						Camk2n1	0.068803	0.0481
						Hcfc1r1	0.0064688	0.045365
						Sar1a	0.05671	0.044445
						Lama4	0.03198	0.0421
						Sec13	0.034901	0.041175
						Bclaf1	0.05735	0.040405
						Macf1	0.022732	0.04038
						Luc7l2	0.0018729	0.039745
						Desi2	0.04094	0.0396
						Sdf4	0.0025537	0.03847
						Nucb1	0.061543	0.037415
						Spcs1	0.034831	0.035405
						Tgoln1	0.020991	0.03409
						Cetn3	0.027272	0.033975
						Tmem256	0.041593	0.03333
						Bsg	0.078126	0.03255
						9530068E07Rik	0.05498	0.031355
						Krtcap2	0.0020968	0.03067
						Mbnl2	0.043427	0.03016
						Pebp1	0.0045125	0.029085
						Rnf187	0.010857	0.027935
						Bcap31	0.022012	0.02748
						Pcnp	0.01322	0.02395
						Atp5j	0.0071034	0.023355
						Rab2a	0.0016804	0.02309
						Ywhab	0.047757	0.0227
						Ddah2	0.022805	0.0223
						Chic2	0.029576	0.021985
						Pls3	0.053093	0.018
						Cdc37	0.057995	0.01472
